# Supplementary material for: A nuclear receptor HR96-related gene underlies large trans-driven differences in detoxification gene expression in a generalist herbivore
Source: Nat Commun. 2023 Aug 17;14:4990. doi: 10.1038/s41467-023-40778-w (PMC10435515; doi:10.1038/s41467-023-40778-w)
Supplement: Supplementary file 5 — Supplemenatry data [file 41467_2023_40778_MOESM5_ESM.xlsx]

## Sheet: Supplementary Data 1
library	family name	chromosome	start	end	left SNP	right SNP	genotype
ASVY_114	F3 family 1	Chr. 1	1	18929662	18879674	18979650	SS
ASVY_114	F3 family 1	Chr. 1	18929663	25704174	25703726	25704622	RS
ASVY_114	F3 family 1	Chr. 1	25704175	28298177	28256348	28340006	SS
ASVY_114	F3 family 1	Chr. 1	28298178	30766969	30760905	30773034	RS
ASVY_114	F3 family 1	Chr. 1	30766970	32654540	-	-	SS
ASVY_114	F3 family 1	Chr. 2	1	10049799	10048284	10051315	SS
ASVY_114	F3 family 1	Chr. 2	10049800	18694330	18693031	18695629	RS
ASVY_114	F3 family 1	Chr. 2	18694331	27950720	27946909	27954532	SS
ASVY_114	F3 family 1	Chr. 2	27950721	29215314	-	-	RS
ASVY_114	F3 family 1	Chr. 3	1	8785411	8768971	8801851	SS
ASVY_114	F3 family 1	Chr. 3	8785412	17394603	17388033	17401174	RS
ASVY_114	F3 family 1	Chr. 3	17394604	23884949	-	-	SS
ASVY_115	F3 family 2	Chr. 1	1	1134189	1133962	1134417	RS
ASVY_115	F3 family 2	Chr. 1	1134190	6403482	6401165	6405800	SS
ASVY_115	F3 family 2	Chr. 1	6403483	20375139	20375103	20375175	RS
ASVY_115	F3 family 2	Chr. 1	20375140	24061588	24057133	24066044	SS
ASVY_115	F3 family 2	Chr. 1	24061589	32654540	-	-	RS
ASVY_115	F3 family 2	Chr. 2	1	4398195	4352977	4443413	RS
ASVY_115	F3 family 2	Chr. 2	4398196	28498232	28492646	28503819	SS
ASVY_115	F3 family 2	Chr. 2	28498233	29215314	-	-	RS
ASVY_115	F3 family 2	Chr. 3	1	5669251	5669068	5669435	SS
ASVY_115	F3 family 2	Chr. 3	5669252	19490457	19490026	19490889	RS
ASVY_115	F3 family 2	Chr. 3	19490458	23608892	23544397	23673387	SS
ASVY_115	F3 family 2	Chr. 3	23608893	23884949	-	-	RS
ASVY_116	F3 family 3	Chr. 1	1	3174740	3167538	3181942	RS
ASVY_116	F3 family 3	Chr. 1	3174741	12864683	12838196	12891171	SS
ASVY_116	F3 family 3	Chr. 1	12864684	15816315	15802611	15830019	RS
ASVY_116	F3 family 3	Chr. 1	15816316	19139457	19127687	19151227	SS
ASVY_116	F3 family 3	Chr. 1	19139458	27056143	27052728	27059558	RS
ASVY_116	F3 family 3	Chr. 1	27056144	32654540	-	-	SS
ASVY_116	F3 family 3	Chr. 2	1	4799423	4792636	4806210	RS
ASVY_116	F3 family 3	Chr. 2	4799424	29215314	-	-	SS
ASVY_116	F3 family 3	Chr. 3	1	4347766	4341229	4354304	SS
ASVY_116	F3 family 3	Chr. 3	4347767	13049553	12962291	13136815	RS
ASVY_116	F3 family 3	Chr. 3	13049554	14599800	14594043	14605557	SS
ASVY_116	F3 family 3	Chr. 3	14599801	22384360	22346563	22422158	RS
ASVY_116	F3 family 3	Chr. 3	22384361	23884949	-	-	SS
ASVY_117	F3 family 4	Chr. 1	1	5886941	5885793	5888089	SS
ASVY_117	F3 family 4	Chr. 1	5886942	15119873	15118524	15121223	RS
ASVY_117	F3 family 4	Chr. 1	15119874	23986179	23986076	23986283	SS
ASVY_117	F3 family 4	Chr. 1	23986180	32654540	-	-	RS
ASVY_117	F3 family 4	Chr. 2	1	1098727	1096421	1101033	RS
ASVY_117	F3 family 4	Chr. 2	1098728	29215314	-	-	SS
ASVY_117	F3 family 4	Chr. 3	1	10976305	10953706	10998905	RS
ASVY_117	F3 family 4	Chr. 3	10976306	23051806	23040135	23063477	SS
ASVY_117	F3 family 4	Chr. 3	23051807	23884949	-	-	RS
ASVY_118	F3 family 5	Chr. 1	1	2937329	2935733	2938926	RS
ASVY_118	F3 family 5	Chr. 1	2937330	20068052	20064293	20071811	SS
ASVY_118	F3 family 5	Chr. 1	20068053	24213942	24210875	24217010	RS
ASVY_118	F3 family 5	Chr. 1	24213943	32654540	-	-	SS
ASVY_118	F3 family 5	Chr. 2	1	23230993	23228301	23233685	RS
ASVY_118	F3 family 5	Chr. 2	23230994	29215314	-	-	SS
ASVY_118	F3 family 5	Chr. 3	1	23884949	-	-	SS
ASVY_119	F3 family 6	Chr. 1	1	5185735	5174554	5196916	RS
ASVY_119	F3 family 6	Chr. 1	5185736	7569768	7568832	7570705	SS
ASVY_119	F3 family 6	Chr. 1	7569769	20369958	20369156	20370761	RS
ASVY_119	F3 family 6	Chr. 1	20369959	24646590	24643564	24649617	SS
ASVY_119	F3 family 6	Chr. 1	24646591	32654540	-	-	RS
ASVY_119	F3 family 6	Chr. 2	1	10832058	10831883	10832234	RS
ASVY_119	F3 family 6	Chr. 2	10832059	16933735	16921045	16946426	SS
ASVY_119	F3 family 6	Chr. 2	16933736	22496636	22494155	22499117	RS
ASVY_119	F3 family 6	Chr. 2	22496637	26115019	26086803	26143236	SS
ASVY_119	F3 family 6	Chr. 2	26115020	29215314	-	-	RS
ASVY_119	F3 family 6	Chr. 3	1	1868094	1867504	1868685	SS
ASVY_119	F3 family 6	Chr. 3	1868095	4927000	4924276	4929725	RS
ASVY_119	F3 family 6	Chr. 3	4927001	8859815	8857207	8862424	SS
ASVY_119	F3 family 6	Chr. 3	8859816	16795664	16778532	16812796	RS
ASVY_119	F3 family 6	Chr. 3	16795665	23884949	-	-	SS
ASVY_120	F3 family 7	Chr. 1	1	8336723	8335563	8337883	RS
ASVY_120	F3 family 7	Chr. 1	8336724	15785369	15771675	15799063	SS
ASVY_120	F3 family 7	Chr. 1	15785370	31506435	31506372	31506498	RS
ASVY_120	F3 family 7	Chr. 1	31506436	32654540	-	-	SS
ASVY_120	F3 family 7	Chr. 2	1	1803875	1802783	1804967	RS
ASVY_120	F3 family 7	Chr. 2	1803876	11449079	11448972	11449186	SS
ASVY_120	F3 family 7	Chr. 2	11449080	14676519	14658357	14694682	RS
ASVY_120	F3 family 7	Chr. 2	14676520	25459069	25417820	25500319	SS
ASVY_120	F3 family 7	Chr. 2	25459070	29215314	-	-	RS
ASVY_120	F3 family 7	Chr. 3	1	14740488	14740433	14740543	RS
ASVY_120	F3 family 7	Chr. 3	14740489	16412537	16412477	16412597	SS
ASVY_120	F3 family 7	Chr. 3	16412538	23884949	-	-	RS
ASVY_121	F3 family 8	Chr. 1	1	14134493	14115388	14153599	RS
ASVY_121	F3 family 8	Chr. 1	14134494	27509065	27508910	27509221	SS
ASVY_121	F3 family 8	Chr. 1	27509066	32654540	-	-	RS
ASVY_121	F3 family 8	Chr. 2	1	29215314	-	-	RS
ASVY_121	F3 family 8	Chr. 3	1	7098742	7097298	7100187	RS
ASVY_121	F3 family 8	Chr. 3	7098743	18661622	18646315	18676929	SS
ASVY_121	F3 family 8	Chr. 3	18661623	23884949	-	-	RS
ASVY_122	F3 family 9	Chr. 1	1	1173859	1169375	1178343	RS
ASVY_122	F3 family 9	Chr. 1	1173860	23724509	23717424	23731595	SS
ASVY_122	F3 family 9	Chr. 1	23724510	29469446	29467042	29471851	RS
ASVY_122	F3 family 9	Chr. 1	29469447	32654540	-	-	SS
ASVY_122	F3 family 9	Chr. 2	1	16258270	16253869	16262671	RS
ASVY_122	F3 family 9	Chr. 2	16258271	29215314	-	-	SS
ASVY_122	F3 family 9	Chr. 3	1	4489452	4475201	4503703	RS
ASVY_122	F3 family 9	Chr. 3	4489453	7697576	7676754	7718398	SS
ASVY_122	F3 family 9	Chr. 3	7697577	19007540	19006131	19008949	RS
ASVY_122	F3 family 9	Chr. 3	19007541	23884949	-	-	SS
ASVY_123	F3 family 10	Chr. 1	1	13898967	13896680	13901254	RS
ASVY_123	F3 family 10	Chr. 1	13898968	32654540	-	-	SS
ASVY_123	F3 family 10	Chr. 2	1	5001187	4998622	5003753	RS
ASVY_123	F3 family 10	Chr. 2	5001188	10749866	10740156	10759576	SS
ASVY_123	F3 family 10	Chr. 2	10749867	16867578	16839295	16895861	RS
ASVY_123	F3 family 10	Chr. 2	16867579	29215314	-	-	SS
ASVY_123	F3 family 10	Chr. 3	1	5630940	5608436	5653445	SS
ASVY_123	F3 family 10	Chr. 3	5630941	15402768	15402690	15402847	RS
ASVY_123	F3 family 10	Chr. 3	15402769	18949334	18941759	18956910	SS
ASVY_123	F3 family 10	Chr. 3	18949335	23884949	-	-	RS
ASVY_124	F3 family 11	Chr. 1	1	13342620	13341390	13343850	RS
ASVY_124	F3 family 11	Chr. 1	13342621	28201368	28201315	28201421	SS
ASVY_124	F3 family 11	Chr. 1	28201369	32654540	-	-	RS
ASVY_124	F3 family 11	Chr. 2	1	13569094	13551888	13586301	RS
ASVY_124	F3 family 11	Chr. 2	13569095	26491988	26491846	26492130	SS
ASVY_124	F3 family 11	Chr. 2	26491989	29215314	-	-	RS
ASVY_124	F3 family 11	Chr. 3	1	23884949	-	-	SS
ASVY_125	F3 family 12	Chr. 1	1	30843063	30842114	30844013	RS
ASVY_125	F3 family 12	Chr. 1	30843064	32654540	-	-	SS
ASVY_125	F3 family 12	Chr. 2	1	2433241	2429366	2437117	RS
ASVY_125	F3 family 12	Chr. 2	2433242	4451583	4446668	4456499	SS
ASVY_125	F3 family 12	Chr. 2	4451584	17260893	17260789	17260997	RS
ASVY_125	F3 family 12	Chr. 2	17260894	24284606	24284387	24284825	SS
ASVY_125	F3 family 12	Chr. 2	24284607	29215314	-	-	RS
ASVY_125	F3 family 12	Chr. 3	1	23884949	-	-	SS
ASVY_126	F3 family 13	Chr. 1	1	9869470	9867470	9871470	SS
ASVY_126	F3 family 13	Chr. 1	9869471	32654540	-	-	RS
ASVY_126	F3 family 13	Chr. 2	1	1388095	1379717	1396474	SS
ASVY_126	F3 family 13	Chr. 2	1388096	29215314	-	-	RS
ASVY_126	F3 family 13	Chr. 3	1	14898390	14890266	14906515	SS
ASVY_126	F3 family 13	Chr. 3	14898391	18591523	18541846	18641200	RS
ASVY_126	F3 family 13	Chr. 3	18591524	23884949	-	-	SS
ASVY_127	F3 family 14	Chr. 1	1	13501623	13501201	13502045	RS
ASVY_127	F3 family 14	Chr. 1	13501624	16533102	16532432	16533773	SS
ASVY_127	F3 family 14	Chr. 1	16533103	23859915	23859848	23859983	RS
ASVY_127	F3 family 14	Chr. 1	23859916	30144377	30144231	30144524	SS
ASVY_127	F3 family 14	Chr. 1	30144378	32654540	-	-	RS
ASVY_127	F3 family 14	Chr. 2	1	9351824	9341657	9361992	RS
ASVY_127	F3 family 14	Chr. 2	9351825	21286982	21275511	21298454	SS
ASVY_127	F3 family 14	Chr. 2	21286983	29215314	-	-	RS
ASVY_127	F3 family 14	Chr. 3	1	20309585	20290438	20328732	SS
ASVY_127	F3 family 14	Chr. 3	20309586	23884949	-	-	RS
ASVY_128	F3 family 15	Chr. 1	1	30349730	30347974	30351487	SS
ASVY_128	F3 family 15	Chr. 1	30349731	32654540	-	-	RS
ASVY_128	F3 family 15	Chr. 2	1	4732252	4731787	4732718	RS
ASVY_128	F3 family 15	Chr. 2	4732253	8431414	8431073	8431755	SS
ASVY_128	F3 family 15	Chr. 2	8431415	17706105	17677735	17734476	RS
ASVY_128	F3 family 15	Chr. 2	17706106	26299436	26298142	26300730	SS
ASVY_128	F3 family 15	Chr. 2	26299437	29215314	-	-	RS
ASVY_128	F3 family 15	Chr. 3	1	3307935	3307048	3308822	RS
ASVY_128	F3 family 15	Chr. 3	3307936	6920716	6920533	6920900	SS
ASVY_128	F3 family 15	Chr. 3	6920717	18810520	18809643	18811397	RS
ASVY_128	F3 family 15	Chr. 3	18810521	23884949	-	-	SS
ASVY_129	F3 family 16	Chr. 1	1	15045032	14991362	15098703	RS
ASVY_129	F3 family 16	Chr. 1	15045033	26924541	26902522	26946560	SS
ASVY_129	F3 family 16	Chr. 1	26924542	32654540	-	-	RS
ASVY_129	F3 family 16	Chr. 2	1	9153516	9150205	9156827	RS
ASVY_129	F3 family 16	Chr. 2	9153517	15600474	15585044	15615905	SS
ASVY_129	F3 family 16	Chr. 2	15600475	29029389	29029339	29029439	RS
ASVY_129	F3 family 16	Chr. 2	29029390	29215314	-	-	SS
ASVY_129	F3 family 16	Chr. 3	1	7682806	7647214	7718398	SS
ASVY_129	F3 family 16	Chr. 3	7682807	11818017	11810597	11825437	RS
ASVY_129	F3 family 16	Chr. 3	11818018	23884949	-	-	SS
ASVY_130	F3 family 17	Chr. 1	1	4642911	4559821	4726002	RS
ASVY_130	F3 family 17	Chr. 1	4642912	23623531	23600352	23646711	SS
ASVY_130	F3 family 17	Chr. 1	23623532	32654540	-	-	RS
ASVY_130	F3 family 17	Chr. 2	1	15279468	15249523	15309414	RS
ASVY_130	F3 family 17	Chr. 2	15279469	29215314	-	-	SS
ASVY_130	F3 family 17	Chr. 3	1	3222318	3165309	3279327	RS
ASVY_130	F3 family 17	Chr. 3	3222319	17038748	17033136	17044360	SS
ASVY_130	F3 family 17	Chr. 3	17038749	23884949	-	-	RS
ASVY_131	F3 family 18	Chr. 1	1	17872106	17780867	17963345	RS
ASVY_131	F3 family 18	Chr. 1	17872107	28800454	28793987	28806921	SS
ASVY_131	F3 family 18	Chr. 1	28800455	32654540	-	-	RS
ASVY_131	F3 family 18	Chr. 2	1	3854305	3820332	3888278	RS
ASVY_131	F3 family 18	Chr. 2	3854306	11781484	11756947	11806022	SS
ASVY_131	F3 family 18	Chr. 2	11781485	29215314	-	-	RS
ASVY_131	F3 family 18	Chr. 3	1	2771607	2758684	2784531	RS
ASVY_131	F3 family 18	Chr. 3	2771608	7542102	7537074	7547131	SS
ASVY_131	F3 family 18	Chr. 3	7542103	12196684	12186284	12207085	RS
ASVY_131	F3 family 18	Chr. 3	12196685	17083849	17083618	17084080	SS
ASVY_131	F3 family 18	Chr. 3	17083850	23884949	-	-	RS
ASVY_132	F3 family 19	Chr. 1	1	24629805	24629067	24630543	RS
ASVY_132	F3 family 19	Chr. 1	24629806	32654540	-	-	SS
ASVY_132	F3 family 19	Chr. 2	1	4548932	4548874	4548991	RS
ASVY_132	F3 family 19	Chr. 2	4548933	9904929	9901384	9908474	SS
ASVY_132	F3 family 19	Chr. 2	9904930	15848832	15837357	15860307	RS
ASVY_132	F3 family 19	Chr. 2	15848833	26346868	26344565	26349172	SS
ASVY_132	F3 family 19	Chr. 2	26346869	29215314	-	-	RS
ASVY_132	F3 family 19	Chr. 3	1	23884949	-	-	RS
ASVY_133	F3 family 20	Chr. 1	1	6929484	6927591	6931377	RS
ASVY_133	F3 family 20	Chr. 1	6929485	11413813	11413699	11413927	SS
ASVY_133	F3 family 20	Chr. 1	11413814	14793017	14792920	14793114	RS
ASVY_133	F3 family 20	Chr. 1	14793018	32654540	-	-	SS
ASVY_133	F3 family 20	Chr. 2	1	6654402	6651172	6657633	RS
ASVY_133	F3 family 20	Chr. 2	6654403	13712497	13682124	13742871	SS
ASVY_133	F3 family 20	Chr. 2	13712498	28389458	28389403	28389514	RS
ASVY_133	F3 family 20	Chr. 2	28389459	29215314	-	-	SS
ASVY_133	F3 family 20	Chr. 3	1	8303184	8297095	8309274	RS
ASVY_133	F3 family 20	Chr. 3	8303185	11481020	11472694	11489346	SS
ASVY_133	F3 family 20	Chr. 3	11481021	17618482	17618323	17618642	RS
ASVY_133	F3 family 20	Chr. 3	17618483	23884949	-	-	SS
ASVY_134	F3 family 21	Chr. 1	1	1786127	1772746	1799509	SS
ASVY_134	F3 family 21	Chr. 1	1786128	8643863	8621608	8666119	RS
ASVY_134	F3 family 21	Chr. 1	8643864	12375608	12348040	12403176	SS
ASVY_134	F3 family 21	Chr. 1	12375609	22019236	22019198	22019275	RS
ASVY_134	F3 family 21	Chr. 1	22019237	32654540	-	-	SS
ASVY_134	F3 family 21	Chr. 2	1	29215314	-	-	SS
ASVY_134	F3 family 21	Chr. 3	1	1820130	1819996	1820264	RS
ASVY_134	F3 family 21	Chr. 3	1820131	23884949	-	-	SS
ASVY_135	F3 family 22	Chr. 1	1	2837828	2815831	2859825	SS
ASVY_135	F3 family 22	Chr. 1	2837829	8537394	8487062	8587726	RS
ASVY_135	F3 family 22	Chr. 1	8537395	32654540	-	-	SS
ASVY_135	F3 family 22	Chr. 2	1	4614600	4608458	4620742	SS
ASVY_135	F3 family 22	Chr. 2	4614601	17035032	17034899	17035165	RS
ASVY_135	F3 family 22	Chr. 2	17035033	26115038	26086830	26143246	SS
ASVY_135	F3 family 22	Chr. 2	26115039	29215314	-	-	RS
ASVY_135	F3 family 22	Chr. 3	1	23884949	-	-	SS
ASVY_136	F3 family 23	Chr. 1	1	8598860	8598812	8598908	SS
ASVY_136	F3 family 23	Chr. 1	8598861	17681171	17604939	17757404	RS
ASVY_136	F3 family 23	Chr. 1	17681172	23945762	23943750	23947775	SS
ASVY_136	F3 family 23	Chr. 1	23945763	32654540	-	-	RS
ASVY_136	F3 family 23	Chr. 2	1	29215314	-	-	RS
ASVY_136	F3 family 23	Chr. 3	1	23884949	-	-	SS
ASVY_137	F3 family 24	Chr. 1	1	2750301	2746417	2754186	SS
ASVY_137	F3 family 24	Chr. 1	2750302	20688194	20620986	20755402	RS
ASVY_137	F3 family 24	Chr. 1	20688195	32654540	-	-	SS
ASVY_137	F3 family 24	Chr. 2	1	589646	586807	592486	RS
ASVY_137	F3 family 24	Chr. 2	589647	14602102	14602031	14602174	SS
ASVY_137	F3 family 24	Chr. 2	14602103	29215314	-	-	RS
ASVY_137	F3 family 24	Chr. 3	1	5052658	5015261	5090056	RS
ASVY_137	F3 family 24	Chr. 3	5052659	15674051	15651022	15697080	SS
ASVY_137	F3 family 24	Chr. 3	15674052	18923208	18922423	18923993	RS
ASVY_137	F3 family 24	Chr. 3	18923209	23884949	-	-	SS
ASVY_138	F3 family 25	Chr. 1	1	32654540	-	-	RS
ASVY_138	F3 family 25	Chr. 2	1	11204277	11196604	11211951	RS
ASVY_138	F3 family 25	Chr. 2	11204278	15600354	15584799	15615909	SS
ASVY_138	F3 family 25	Chr. 2	15600355	29215314	-	-	RS
ASVY_138	F3 family 25	Chr. 3	1	4391588	4363559	4419618	RS
ASVY_138	F3 family 25	Chr. 3	4391589	7238501	7106491	7370511	SS
ASVY_138	F3 family 25	Chr. 3	7238502	17262207	17252452	17271962	RS
ASVY_138	F3 family 25	Chr. 3	17262208	23884949	-	-	SS
ASVY_139	F3 family 26	Chr. 1	1	2839253	2815831	2862675	SS
ASVY_139	F3 family 26	Chr. 1	2839254	6965235	6965213	6965258	RS
ASVY_139	F3 family 26	Chr. 1	6965236	13195623	13183166	13208081	SS
ASVY_139	F3 family 26	Chr. 1	13195624	19154000	19151227	19156773	RS
ASVY_139	F3 family 26	Chr. 1	19154001	32654540	-	-	SS
ASVY_139	F3 family 26	Chr. 2	1	14676947	14658357	14695538	SS
ASVY_139	F3 family 26	Chr. 2	14676948	28048691	28048626	28048757	RS
ASVY_139	F3 family 26	Chr. 2	28048692	29215314	-	-	SS
ASVY_139	F3 family 26	Chr. 3	1	4524127	4523649	4524605	SS
ASVY_139	F3 family 26	Chr. 3	4524128	19061429	19050604	19072254	RS
ASVY_139	F3 family 26	Chr. 3	19061430	23884949	-	-	SS
ASVY_140	F3 family 27	Chr. 1	1	32654540	-	-	SS
ASVY_140	F3 family 27	Chr. 2	1	29215314	-	-	RS
ASVY_140	F3 family 27	Chr. 3	1	14617875	14609411	14626340	SS
ASVY_140	F3 family 27	Chr. 3	14617876	23884949	-	-	RS
ASVY_141	F3 family 28	Chr. 1	1	1133377	1132792	1133962	RS
ASVY_141	F3 family 28	Chr. 1	1133378	13350343	13346249	13354437	SS
ASVY_141	F3 family 28	Chr. 1	13350344	32654540	-	-	RS
ASVY_141	F3 family 28	Chr. 2	1	909986	873262	946710	SS
ASVY_141	F3 family 28	Chr. 2	909987	5618088	5616315	5619861	RS
ASVY_141	F3 family 28	Chr. 2	5618089	11404356	11379104	11429608	SS
ASVY_141	F3 family 28	Chr. 2	11404357	29215314	-	-	RS
ASVY_141	F3 family 28	Chr. 3	1	4463341	4452186	4474496	SS
ASVY_141	F3 family 28	Chr. 3	4463342	23884949	-	-	RS
ASVY_142	F3 family 29	Chr. 1	1	17868744	17774143	17963345	RS
ASVY_142	F3 family 29	Chr. 1	17868745	32654540	-	-	SS
ASVY_142	F3 family 29	Chr. 2	1	16284744	16277339	16292150	RS
ASVY_142	F3 family 29	Chr. 2	16284745	29215314	-	-	SS
ASVY_142	F3 family 29	Chr. 3	1	11706317	11696481	11716154	RS
ASVY_142	F3 family 29	Chr. 3	11706318	14232341	14206481	14258201	SS
ASVY_142	F3 family 29	Chr. 3	14232342	18588887	18536574	18641200	RS
ASVY_142	F3 family 29	Chr. 3	18588888	23884949	-	-	SS
ASVY_143	F3 family 30	Chr. 1	1	1561129	1560830	1561428	RS
ASVY_143	F3 family 30	Chr. 1	1561130	15398546	15398249	15398844	SS
ASVY_143	F3 family 30	Chr. 1	15398547	22424796	22418205	22431387	RS
ASVY_143	F3 family 30	Chr. 1	22424797	26980762	26969079	26992445	SS
ASVY_143	F3 family 30	Chr. 1	26980763	31803871	31803825	31803918	RS
ASVY_143	F3 family 30	Chr. 1	31803872	32654540	-	-	SS
ASVY_143	F3 family 30	Chr. 2	1	25980923	25972189	25989658	SS
ASVY_143	F3 family 30	Chr. 2	25980924	29215314	-	-	RS
ASVY_143	F3 family 30	Chr. 3	1	13965305	13961637	13968974	SS
ASVY_143	F3 family 30	Chr. 3	13965306	23884949	-	-	RS
ASVY_144	F3 family 31	Chr. 1	1	11763558	11763189	11763928	RS
ASVY_144	F3 family 31	Chr. 1	11763559	19030540	19012745	19048335	SS
ASVY_144	F3 family 31	Chr. 1	19030541	32654540	-	-	RS
ASVY_144	F3 family 31	Chr. 2	1	6283219	6281239	6285199	SS
ASVY_144	F3 family 31	Chr. 2	6283220	12662196	12655822	12668570	RS
ASVY_144	F3 family 31	Chr. 2	12662197	25459069	25417820	25500319	SS
ASVY_144	F3 family 31	Chr. 2	25459070	29215314	-	-	RS
ASVY_144	F3 family 31	Chr. 3	1	5672021	5671750	5672293	SS
ASVY_144	F3 family 31	Chr. 3	5672022	14396462	14395585	14397339	RS
ASVY_144	F3 family 31	Chr. 3	14396463	23884949	-	-	SS
ASVY_145	F3 family 32	Chr. 1	1	32011461	32005987	32016936	RS
ASVY_145	F3 family 32	Chr. 1	32011462	32654540	-	-	SS
ASVY_145	F3 family 32	Chr. 2	1	2480736	2438830	2522643	SS
ASVY_145	F3 family 32	Chr. 2	2480737	11204251	11196551	11211951	RS
ASVY_145	F3 family 32	Chr. 2	11204252	15772085	15771119	15773051	SS
ASVY_145	F3 family 32	Chr. 2	15772086	29215314	-	-	RS
ASVY_145	F3 family 32	Chr. 3	1	3607455	3589585	3625325	SS
ASVY_145	F3 family 32	Chr. 3	3607456	23884949	-	-	RS
ASVY_146	F3 family 33	Chr. 1	1	6739745	6737679	6741812	SS
ASVY_146	F3 family 33	Chr. 1	6739746	32654540	-	-	RS
ASVY_146	F3 family 33	Chr. 2	1	14428699	14425238	14432160	RS
ASVY_146	F3 family 33	Chr. 2	14428700	27355712	27353270	27358154	SS
ASVY_146	F3 family 33	Chr. 2	27355713	29215314	-	-	RS
ASVY_146	F3 family 33	Chr. 3	1	5197179	5139776	5254582	SS
ASVY_146	F3 family 33	Chr. 3	5197180	11818197	11811142	11825253	RS
ASVY_146	F3 family 33	Chr. 3	11818198	23884949	-	-	SS
ASVY_147	F3 family 34	Chr. 1	1	4642896	4559507	4726285	RS
ASVY_147	F3 family 34	Chr. 1	4642897	14274024	14165312	14382737	SS
ASVY_147	F3 family 34	Chr. 1	14274025	29956533	29937537	29975530	RS
ASVY_147	F3 family 34	Chr. 1	29956534	32654540	-	-	SS
ASVY_147	F3 family 34	Chr. 2	1	9519463	9519126	9519801	RS
ASVY_147	F3 family 34	Chr. 2	9519464	16320155	16317257	16323053	SS
ASVY_147	F3 family 34	Chr. 2	16320156	29215314	-	-	RS
ASVY_147	F3 family 34	Chr. 3	1	14677826	14672401	14683251	SS
ASVY_147	F3 family 34	Chr. 3	14677827	18478394	18478204	18478585	RS
ASVY_147	F3 family 34	Chr. 3	18478395	23884949	-	-	SS
ASVY_148	F3 family 35	Chr. 1	1	2626496	2623153	2629840	RS
ASVY_148	F3 family 35	Chr. 1	2626497	5020928	5011529	5030327	SS
ASVY_148	F3 family 35	Chr. 1	5020929	7711710	7701601	7721820	RS
ASVY_148	F3 family 35	Chr. 1	7711711	28778486	28766258	28790715	SS
ASVY_148	F3 family 35	Chr. 1	28778487	32654540	-	-	RS
ASVY_148	F3 family 35	Chr. 2	1	13203281	13200792	13205771	RS
ASVY_148	F3 family 35	Chr. 2	13203282	17976229	17975305	17977154	SS
ASVY_148	F3 family 35	Chr. 2	17976230	22538644	22534414	22542875	RS
ASVY_148	F3 family 35	Chr. 2	22538645	28878567	28874177	28882958	SS
ASVY_148	F3 family 35	Chr. 2	28878568	29215314	-	-	RS
ASVY_148	F3 family 35	Chr. 3	1	4489492	4475407	4503578	RS
ASVY_148	F3 family 35	Chr. 3	4489493	23396361	23391984	23400739	SS
ASVY_148	F3 family 35	Chr. 3	23396362	23884949	-	-	RS
ASVY_149	F3 family 36	Chr. 1	1	161031	156931	165131	SS
ASVY_149	F3 family 36	Chr. 1	161032	12602421	12600451	12604391	RS
ASVY_149	F3 family 36	Chr. 1	12602422	32654540	-	-	SS
ASVY_149	F3 family 36	Chr. 2	1	29215314	-	-	SS
ASVY_149	F3 family 36	Chr. 3	1	3559705	3549775	3569635	RS
ASVY_149	F3 family 36	Chr. 3	3559706	7705280	7692958	7717602	SS
ASVY_149	F3 family 36	Chr. 3	7705281	15139987	15138104	15141870	RS
ASVY_149	F3 family 36	Chr. 3	15139988	23884949	-	-	SS
ASVY_150	F3 family 37	Chr. 1	1	1771979	1771213	1772746	RS
ASVY_150	F3 family 37	Chr. 1	1771980	17767199	17767086	17767313	SS
ASVY_150	F3 family 37	Chr. 1	17767200	23445238	23442650	23447827	RS
ASVY_150	F3 family 37	Chr. 1	23445239	32654540	-	-	SS
ASVY_150	F3 family 37	Chr. 2	1	2808598	2799198	2817998	RS
ASVY_150	F3 family 37	Chr. 2	2808599	9182196	9174838	9189555	SS
ASVY_150	F3 family 37	Chr. 2	9182197	14871717	14869806	14873628	RS
ASVY_150	F3 family 37	Chr. 2	14871718	29215314	-	-	SS
ASVY_150	F3 family 37	Chr. 3	1	3323467	3308822	3338113	RS
ASVY_150	F3 family 37	Chr. 3	3323468	23884949	-	-	SS
ASVY_151	F3 family 38	Chr. 1	1	13388285	13388127	13388443	RS
ASVY_151	F3 family 38	Chr. 1	13388286	17681170	17604936	17757404	SS
ASVY_151	F3 family 38	Chr. 1	17681171	19488191	19487322	19489061	RS
ASVY_151	F3 family 38	Chr. 1	19488192	32654540	-	-	SS
ASVY_151	F3 family 38	Chr. 2	1	22003604	21998624	22008585	RS
ASVY_151	F3 family 38	Chr. 2	22003605	29215314	-	-	SS
ASVY_151	F3 family 38	Chr. 3	1	8276709	8270519	8282900	SS
ASVY_151	F3 family 38	Chr. 3	8276710	19253555	19231207	19275904	RS
ASVY_151	F3 family 38	Chr. 3	19253556	23884949	-	-	SS
ASVY_152	F3 family 39	Chr. 1	1	3582375	3578955	3585796	RS
ASVY_152	F3 family 39	Chr. 1	3582376	32654540	-	-	SS
ASVY_152	F3 family 39	Chr. 2	1	3040410	3032090	3048731	RS
ASVY_152	F3 family 39	Chr. 2	3040411	18019250	18002529	18035972	SS
ASVY_152	F3 family 39	Chr. 2	18019251	29215314	-	-	RS
ASVY_152	F3 family 39	Chr. 3	1	3316833	3308822	3324845	RS
ASVY_152	F3 family 39	Chr. 3	3316834	17552511	17544454	17560569	SS
ASVY_152	F3 family 39	Chr. 3	17552512	23884949	-	-	RS
ASVY_153	F3 family 40	Chr. 1	1	14473837	14399387	14548287	SS
ASVY_153	F3 family 40	Chr. 1	14473838	32654540	-	-	RS
ASVY_153	F3 family 40	Chr. 2	1	350482	347390	353575	RS
ASVY_153	F3 family 40	Chr. 2	350483	8409163	8408988	8409339	SS
ASVY_153	F3 family 40	Chr. 2	8409164	24507945	24503403	24512487	RS
ASVY_153	F3 family 40	Chr. 2	24507946	29215314	-	-	SS
ASVY_153	F3 family 40	Chr. 3	1	2133398	2132359	2134437	SS
ASVY_153	F3 family 40	Chr. 3	2133399	5015187	5015103	5015272	RS
ASVY_153	F3 family 40	Chr. 3	5015188	23884949	-	-	SS
ASVY_154	F3 family 41	Chr. 1	1	14473837	14399387	14548287	RS
ASVY_154	F3 family 41	Chr. 1	14473838	23623552	23600393	23646711	SS
ASVY_154	F3 family 41	Chr. 1	23623553	32654540	-	-	RS
ASVY_154	F3 family 41	Chr. 2	1	5588320	5579897	5596744	RS
ASVY_154	F3 family 41	Chr. 2	5588321	17567767	17567099	17568435	SS
ASVY_154	F3 family 41	Chr. 2	17567768	29215314	-	-	RS
ASVY_154	F3 family 41	Chr. 3	1	7988037	7978512	7997563	SS
ASVY_154	F3 family 41	Chr. 3	7988038	14050305	14035751	14064859	RS
ASVY_154	F3 family 41	Chr. 3	14050306	17323189	17314721	17331657	SS
ASVY_154	F3 family 41	Chr. 3	17323190	22762063	22744172	22779954	RS
ASVY_154	F3 family 41	Chr. 3	22762064	23884949	-	-	SS
ASVY_155	F3 family 42	Chr. 1	1	12491973	12491577	12492370	SS
ASVY_155	F3 family 42	Chr. 1	12491974	14590192	14580776	14599608	RS
ASVY_155	F3 family 42	Chr. 1	14590193	28842486	28840180	28844792	SS
ASVY_155	F3 family 42	Chr. 1	28842487	32654540	-	-	RS
ASVY_155	F3 family 42	Chr. 2	1	2375522	2375384	2375661	SS
ASVY_155	F3 family 42	Chr. 2	2375523	28359727	28352840	28366614	RS
ASVY_155	F3 family 42	Chr. 2	28359728	29215314	-	-	SS
ASVY_155	F3 family 42	Chr. 3	1	21346715	21346663	21346767	RS
ASVY_155	F3 family 42	Chr. 3	21346716	23884949	-	-	SS
ASVY_156	F3 family 43	Chr. 1	1	32654540	-	-	RS
ASVY_156	F3 family 43	Chr. 2	1	1099051	1097066	1101036	RS
ASVY_156	F3 family 43	Chr. 2	1099052	21737320	21695494	21779146	SS
ASVY_156	F3 family 43	Chr. 2	21737321	28613588	28613585	28613591	RS
ASVY_156	F3 family 43	Chr. 2	28613589	29215314	-	-	SS
ASVY_156	F3 family 43	Chr. 3	1	18451863	18451312	18452414	SS
ASVY_156	F3 family 43	Chr. 3	18451864	23884949	-	-	RS
ASVY_157	F3 family 44	Chr. 1	1	8752067	8748788	8755346	SS
ASVY_157	F3 family 44	Chr. 1	8752068	23344898	23309899	23379898	RS
ASVY_157	F3 family 44	Chr. 1	23344899	32654540	-	-	SS
ASVY_157	F3 family 44	Chr. 2	1	15178466	15171516	15185416	RS
ASVY_157	F3 family 44	Chr. 2	15178467	27848992	27847224	27850760	SS
ASVY_157	F3 family 44	Chr. 2	27848993	29215314	-	-	RS
ASVY_157	F3 family 44	Chr. 3	1	6453202	6448779	6457626	SS
ASVY_157	F3 family 44	Chr. 3	6453203	14216190	14206481	14225899	RS
ASVY_157	F3 family 44	Chr. 3	14216191	17279254	17272047	17286461	SS
ASVY_157	F3 family 44	Chr. 3	17279255	23884949	-	-	RS
ASVY_158	F3 family 45	Chr. 1	1	2331078	2330838	2331319	RS
ASVY_158	F3 family 45	Chr. 1	2331079	32654540	-	-	SS
ASVY_158	F3 family 45	Chr. 2	1	6437821	6432317	6443325	RS
ASVY_158	F3 family 45	Chr. 2	6437822	11691784	11647620	11735949	SS
ASVY_158	F3 family 45	Chr. 2	11691785	16641954	16633836	16650073	RS
ASVY_158	F3 family 45	Chr. 2	16641955	23865358	23854159	23876557	SS
ASVY_158	F3 family 45	Chr. 2	23865359	29215314	-	-	RS
ASVY_158	F3 family 45	Chr. 3	1	18629084	18617203	18640965	RS
ASVY_158	F3 family 45	Chr. 3	18629085	23884949	-	-	SS
ASVY_159	F3 family 46	Chr. 1	1	5007566	5007029	5008103	SS
ASVY_159	F3 family 46	Chr. 1	5007567	32654540	-	-	RS
ASVY_159	F3 family 46	Chr. 2	1	2931922	2924113	2939731	RS
ASVY_159	F3 family 46	Chr. 2	2931923	29215314	-	-	SS
ASVY_159	F3 family 46	Chr. 3	1	1052991	1044203	1061779	SS
ASVY_159	F3 family 46	Chr. 3	1052992	5628594	5610590	5646598	RS
ASVY_159	F3 family 46	Chr. 3	5628595	13405566	13399228	13411905	SS
ASVY_159	F3 family 46	Chr. 3	13405567	19322652	19282935	19362369	RS
ASVY_159	F3 family 46	Chr. 3	19322653	23884949	-	-	SS
ASVY_160	F3 family 47	Chr. 1	1	30455131	30446272	30463991	RS
ASVY_160	F3 family 47	Chr. 1	30455132	32654540	-	-	SS
ASVY_160	F3 family 47	Chr. 2	1	24255441	24253332	24257550	SS
ASVY_160	F3 family 47	Chr. 2	24255442	29215314	-	-	RS
ASVY_160	F3 family 47	Chr. 3	1	10930708	10930607	10930810	RS
ASVY_160	F3 family 47	Chr. 3	10930709	18482956	18481600	18484313	SS
ASVY_160	F3 family 47	Chr. 3	18482957	23884949	-	-	RS
ASVY_161	F3 family 48	Chr. 1	1	2626346	2623153	2629539	RS
ASVY_161	F3 family 48	Chr. 1	2626347	7726384	7726130	7726638	SS
ASVY_161	F3 family 48	Chr. 1	7726385	22691597	22685969	22697226	RS
ASVY_161	F3 family 48	Chr. 1	22691598	29755434	29754297	29756571	SS
ASVY_161	F3 family 48	Chr. 1	29755435	32654540	-	-	RS
ASVY_161	F3 family 48	Chr. 2	1	9350964	9341657	9360271	RS
ASVY_161	F3 family 48	Chr. 2	9350965	17162811	17161059	17164563	SS
ASVY_161	F3 family 48	Chr. 2	17162812	29215314	-	-	RS
ASVY_161	F3 family 48	Chr. 3	1	13582227	13576459	13587995	SS
ASVY_161	F3 family 48	Chr. 3	13582228	22428560	22425831	22431290	RS
ASVY_161	F3 family 48	Chr. 3	22428561	23884949	-	-	SS
ASVY_162	F3 family 49	Chr. 1	1	12867666	12844161	12891171	RS
ASVY_162	F3 family 49	Chr. 1	12867667	22626660	22582381	22670940	SS
ASVY_162	F3 family 49	Chr. 1	22626661	32654540	-	-	RS
ASVY_162	F3 family 49	Chr. 2	1	11826448	11825394	11827503	SS
ASVY_162	F3 family 49	Chr. 2	11826449	15953204	15951242	15955167	RS
ASVY_162	F3 family 49	Chr. 2	15953205	17885375	17884372	17886378	SS
ASVY_162	F3 family 49	Chr. 2	17885376	22538622	22534369	22542875	RS
ASVY_162	F3 family 49	Chr. 2	22538623	28125135	28117321	28132950	SS
ASVY_162	F3 family 49	Chr. 2	28125136	29215314	-	-	RS
ASVY_162	F3 family 49	Chr. 3	1	14044632	14036996	14052269	RS
ASVY_162	F3 family 49	Chr. 3	14044633	22172007	22171893	22172122	SS
ASVY_162	F3 family 49	Chr. 3	22172008	23884949	-	-	RS
ASVY_163	F3 family 50	Chr. 1	1	32654540	-	-	SS
ASVY_163	F3 family 50	Chr. 2	1	4545628	4545059	4546198	SS
ASVY_163	F3 family 50	Chr. 2	4545629	19406772	19403276	19410269	RS
ASVY_163	F3 family 50	Chr. 2	19406773	29215314	-	-	SS
ASVY_163	F3 family 50	Chr. 3	1	11546545	11546275	11546815	RS
ASVY_163	F3 family 50	Chr. 3	11546546	23884949	-	-	SS
ASVY_164	F3 family 51	Chr. 1	1	6800998	6796995	6805001	SS
ASVY_164	F3 family 51	Chr. 1	6800999	20571362	20524765	20617960	RS
ASVY_164	F3 family 51	Chr. 1	20571363	32443156	32437790	32448523	SS
ASVY_164	F3 family 51	Chr. 1	32443157	32654540	-	-	RS
ASVY_164	F3 family 51	Chr. 2	1	3058926	3058755	3059097	SS
ASVY_164	F3 family 51	Chr. 2	3058927	10927539	10926724	10928355	RS
ASVY_164	F3 family 51	Chr. 2	10927540	28399136	28394500	28403772	SS
ASVY_164	F3 family 51	Chr. 2	28399137	29215314	-	-	RS
ASVY_164	F3 family 51	Chr. 3	1	9653080	9647699	9658461	SS
ASVY_164	F3 family 51	Chr. 3	9653081	23884949	-	-	RS
ASVY_165	F3 family 52	Chr. 1	1	2144602	2111177	2178027	SS
ASVY_165	F3 family 52	Chr. 1	2144603	8974031	8973610	8974453	RS
ASVY_165	F3 family 52	Chr. 1	8974032	18528326	18527888	18528765	SS
ASVY_165	F3 family 52	Chr. 1	18528327	32654540	-	-	RS
ASVY_165	F3 family 52	Chr. 2	1	3722864	3721479	3724249	RS
ASVY_165	F3 family 52	Chr. 2	3722865	29215314	-	-	SS
ASVY_165	F3 family 52	Chr. 3	1	3790798	3789631	3791966	RS
ASVY_165	F3 family 52	Chr. 3	3790799	17904203	17901723	17906684	SS
ASVY_165	F3 family 52	Chr. 3	17904204	22374347	22326536	22422158	RS
ASVY_165	F3 family 52	Chr. 3	22374348	23884949	-	-	SS
ASVY_166	F3 family 53	Chr. 1	1	17472777	17383414	17562141	RS
ASVY_166	F3 family 53	Chr. 1	17472778	23403891	23389631	23418151	SS
ASVY_166	F3 family 53	Chr. 1	23403892	32654540	-	-	RS
ASVY_166	F3 family 53	Chr. 2	1	2935264	2924348	2946181	SS
ASVY_166	F3 family 53	Chr. 2	2935265	29215314	-	-	RS
ASVY_166	F3 family 53	Chr. 3	1	19924511	19922810	19926213	RS
ASVY_166	F3 family 53	Chr. 3	19924512	23884949	-	-	SS
ASVY_167	F3 family 54	Chr. 1	1	12015693	12015015	12016371	RS
ASVY_167	F3 family 54	Chr. 1	12015694	22065477	22019560	22111395	SS
ASVY_167	F3 family 54	Chr. 1	22065478	26113147	26112673	26113621	RS
ASVY_167	F3 family 54	Chr. 1	26113148	32654540	-	-	SS
ASVY_167	F3 family 54	Chr. 2	1	1779862	1778488	1781237	RS
ASVY_167	F3 family 54	Chr. 2	1779863	29215314	-	-	SS
ASVY_167	F3 family 54	Chr. 3	1	2771606	2758681	2784531	RS
ASVY_167	F3 family 54	Chr. 3	2771607	14743985	14743206	14744764	SS
ASVY_167	F3 family 54	Chr. 3	14743986	23884949	-	-	RS
ASVY_168	F3 family 55	Chr. 1	1	23346090	23309899	23382281	SS
ASVY_168	F3 family 55	Chr. 1	23346091	24867571	24845235	24889908	RS
ASVY_168	F3 family 55	Chr. 1	24867572	28398767	28394125	28403409	SS
ASVY_168	F3 family 55	Chr. 1	28398768	32654540	-	-	RS
ASVY_168	F3 family 55	Chr. 2	1	20114716	20113860	20115573	RS
ASVY_168	F3 family 55	Chr. 2	20114717	29215314	-	-	SS
ASVY_168	F3 family 55	Chr. 3	1	10061440	10059950	10062930	RS
ASVY_168	F3 family 55	Chr. 3	10061441	23884949	-	-	SS
ASVY_169	F3 family 56	Chr. 1	1	18795435	18774843	18816027	RS
ASVY_169	F3 family 56	Chr. 1	18795436	29500253	29471851	29528655	SS
ASVY_169	F3 family 56	Chr. 1	29500254	32654540	-	-	RS
ASVY_169	F3 family 56	Chr. 2	1	29215314	-	-	RS
ASVY_169	F3 family 56	Chr. 3	1	3583328	3579955	3586702	RS
ASVY_169	F3 family 56	Chr. 3	3583329	13928803	13924955	13932652	SS
ASVY_169	F3 family 56	Chr. 3	13928804	23884949	-	-	RS
ASVY_170	F3 family 57	Chr. 1	1	2385731	2385668	2385795	RS
ASVY_170	F3 family 57	Chr. 1	2385732	32654540	-	-	SS
ASVY_170	F3 family 57	Chr. 2	1	15634839	15615905	15653774	RS
ASVY_170	F3 family 57	Chr. 2	15634840	23637445	23601230	23673660	SS
ASVY_170	F3 family 57	Chr. 2	23637446	29215314	-	-	RS
ASVY_170	F3 family 57	Chr. 3	1	13049553	12962291	13136815	SS
ASVY_170	F3 family 57	Chr. 3	13049554	22998678	22998422	22998934	RS
ASVY_170	F3 family 57	Chr. 3	22998679	23884949	-	-	SS
ASVY_171	F3 family 58	Chr. 1	1	2744326	2742236	2746417	RS
ASVY_171	F3 family 58	Chr. 1	2744327	3434865	3430241	3439490	SS
ASVY_171	F3 family 58	Chr. 1	3434866	11400071	11386443	11413699	RS
ASVY_171	F3 family 58	Chr. 1	11400072	25558842	25555341	25562343	SS
ASVY_171	F3 family 58	Chr. 1	25558843	32654540	-	-	RS
ASVY_171	F3 family 58	Chr. 2	1	20813580	20813532	20813628	SS
ASVY_171	F3 family 58	Chr. 2	20813581	26595603	26557100	26634106	RS
ASVY_171	F3 family 58	Chr. 2	26595604	29215314	-	-	SS
ASVY_171	F3 family 58	Chr. 3	1	19412381	19412309	19412453	SS
ASVY_171	F3 family 58	Chr. 3	19412382	23884949	-	-	RS
ASVY_172	F3 family 59	Chr. 1	1	6352756	6352536	6352977	SS
ASVY_172	F3 family 59	Chr. 1	6352757	30522829	30522030	30523628	RS
ASVY_172	F3 family 59	Chr. 1	30522830	32654540	-	-	SS
ASVY_172	F3 family 59	Chr. 2	1	4548932	4548874	4548991	RS
ASVY_172	F3 family 59	Chr. 2	4548933	16933735	16921045	16946426	SS
ASVY_172	F3 family 59	Chr. 2	16933736	17587048	17586244	17587853	RS
ASVY_172	F3 family 59	Chr. 2	17587049	29215314	-	-	SS
ASVY_172	F3 family 59	Chr. 3	1	4388450	4357282	4419618	SS
ASVY_172	F3 family 59	Chr. 3	4388451	21193044	21192683	21193406	RS
ASVY_172	F3 family 59	Chr. 3	21193045	23884949	-	-	SS
ASVY_173	F3 family 60	Chr. 1	1	11763558	11763189	11763928	RS
ASVY_173	F3 family 60	Chr. 1	11763559	15630923	15594730	15667116	SS
ASVY_173	F3 family 60	Chr. 1	15630924	24720673	24720118	24721228	RS
ASVY_173	F3 family 60	Chr. 1	24720674	31904089	31901252	31906927	SS
ASVY_173	F3 family 60	Chr. 1	31904090	32654540	-	-	RS
ASVY_173	F3 family 60	Chr. 2	1	12861548	12848157	12874939	RS
ASVY_173	F3 family 60	Chr. 2	12861549	29215314	-	-	SS
ASVY_173	F3 family 60	Chr. 3	1	16577628	16559240	16596017	SS
ASVY_173	F3 family 60	Chr. 3	16577629	23884949	-	-	RS
ASVY_174	F3 family 61	Chr. 1	1	4400078	4396973	4403183	SS
ASVY_174	F3 family 61	Chr. 1	4400079	5357874	5356586	5359162	RS
ASVY_174	F3 family 61	Chr. 1	5357875	8737487	8729262	8745712	SS
ASVY_174	F3 family 61	Chr. 1	8737488	19594564	19585150	19603979	RS
ASVY_174	F3 family 61	Chr. 1	19594565	32654540	-	-	SS
ASVY_174	F3 family 61	Chr. 2	1	2480736	2438830	2522643	SS
ASVY_174	F3 family 61	Chr. 2	2480737	15075100	15070102	15080099	RS
ASVY_174	F3 family 61	Chr. 2	15075101	29215314	-	-	SS
ASVY_174	F3 family 61	Chr. 3	1	2647693	2643598	2651789	SS
ASVY_174	F3 family 61	Chr. 3	2647694	7175219	7167342	7183097	RS
ASVY_174	F3 family 61	Chr. 3	7175220	12929407	12925201	12933613	SS
ASVY_174	F3 family 61	Chr. 3	12929408	14143996	14141107	14146885	RS
ASVY_174	F3 family 61	Chr. 3	14143997	18239576	18237204	18241948	SS
ASVY_174	F3 family 61	Chr. 3	18239577	23884949	-	-	RS
ASVY_175	F3 family 62	Chr. 1	1	32654540	-	-	RS
ASVY_175	F3 family 62	Chr. 2	1	8101070	8100032	8102109	SS
ASVY_175	F3 family 62	Chr. 2	8101071	12861548	12848157	12874939	RS
ASVY_175	F3 family 62	Chr. 2	12861549	15461921	15459910	15463933	SS
ASVY_175	F3 family 62	Chr. 2	15461922	19621586	19610636	19632537	RS
ASVY_175	F3 family 62	Chr. 2	19621587	25717820	25712600	25723040	SS
ASVY_175	F3 family 62	Chr. 2	25717821	29215314	-	-	RS
ASVY_175	F3 family 62	Chr. 3	1	23884949	-	-	SS
ASVY_176	F3 family 63	Chr. 1	1	20524642	20524627	20524658	SS
ASVY_176	F3 family 63	Chr. 1	20524643	28615456	28610002	28620910	RS
ASVY_176	F3 family 63	Chr. 1	28615457	32654540	-	-	SS
ASVY_176	F3 family 63	Chr. 2	1	6103560	6101252	6105869	RS
ASVY_176	F3 family 63	Chr. 2	6103561	11895614	11888990	11902238	SS
ASVY_176	F3 family 63	Chr. 2	11895615	15029092	15010037	15048148	RS
ASVY_176	F3 family 63	Chr. 2	15029093	25968970	25966434	25971507	SS
ASVY_176	F3 family 63	Chr. 2	25968971	28885881	28884985	28886777	RS
ASVY_176	F3 family 63	Chr. 2	28885882	29215314	-	-	SS
ASVY_176	F3 family 63	Chr. 3	1	7952346	7948510	7956183	SS
ASVY_176	F3 family 63	Chr. 3	7952347	16963526	16962424	16964629	RS
ASVY_176	F3 family 63	Chr. 3	16963527	21604522	21600950	21608095	SS
ASVY_176	F3 family 63	Chr. 3	21604523	23884949	-	-	RS
ASVY_177	F3 family 64	Chr. 1	1	20688194	20620986	20755402	SS
ASVY_177	F3 family 64	Chr. 1	20688195	25034022	25008807	25059237	RS
ASVY_177	F3 family 64	Chr. 1	25034023	32654540	-	-	SS
ASVY_177	F3 family 64	Chr. 2	1	1724629	1722436	1726822	SS
ASVY_177	F3 family 64	Chr. 2	1724630	9153124	9150205	9156043	RS
ASVY_177	F3 family 64	Chr. 2	9153125	15180175	15174865	15185486	SS
ASVY_177	F3 family 64	Chr. 2	15180176	26408250	26404617	26411883	RS
ASVY_177	F3 family 64	Chr. 2	26408251	29215314	-	-	SS
ASVY_177	F3 family 64	Chr. 3	1	7094082	7093344	7094821	SS
ASVY_177	F3 family 64	Chr. 3	7094083	17767638	17709887	17825390	RS
ASVY_177	F3 family 64	Chr. 3	17767639	22903235	22891155	22915316	SS
ASVY_177	F3 family 64	Chr. 3	22903236	23884949	-	-	RS
ASVY_178	F3 family 65	Chr. 1	1	4914468	4900635	4928302	SS
ASVY_178	F3 family 65	Chr. 1	4914469	24772320	24762292	24782348	RS
ASVY_178	F3 family 65	Chr. 1	24772321	32654540	-	-	SS
ASVY_178	F3 family 65	Chr. 2	1	26325533	26323957	26327109	SS
ASVY_178	F3 family 65	Chr. 2	26325534	29215314	-	-	RS
ASVY_178	F3 family 65	Chr. 3	1	14745696	14745443	14745949	RS
ASVY_178	F3 family 65	Chr. 3	14745697	19941145	19940709	19941582	SS
ASVY_178	F3 family 65	Chr. 3	19941146	23884949	-	-	RS
ASVY_179	F3 family 66	Chr. 1	1	3166394	3166338	3166450	SS
ASVY_179	F3 family 66	Chr. 1	3166395	20688194	20620986	20755402	RS
ASVY_179	F3 family 66	Chr. 1	20688195	30117467	30117304	30117631	SS
ASVY_179	F3 family 66	Chr. 1	30117468	32654540	-	-	RS
ASVY_179	F3 family 66	Chr. 2	1	9684468	9684415	9684521	RS
ASVY_179	F3 family 66	Chr. 2	9684469	29215314	-	-	SS
ASVY_179	F3 family 66	Chr. 3	1	13481418	13481199	13481637	SS
ASVY_179	F3 family 66	Chr. 3	13481419	22836272	22809328	22863216	RS
ASVY_179	F3 family 66	Chr. 3	22836273	23884949	-	-	SS
ASVY_180	F3 family 67	Chr. 1	1	20169017	20064278	20273757	RS
ASVY_180	F3 family 67	Chr. 1	20169018	22667614	22664922	22670307	SS
ASVY_180	F3 family 67	Chr. 1	22667615	25833049	25823319	25842779	RS
ASVY_180	F3 family 67	Chr. 1	25833050	28740987	28717568	28764406	SS
ASVY_180	F3 family 67	Chr. 1	28740988	32654540	-	-	RS
ASVY_180	F3 family 67	Chr. 2	1	2969488	2946181	2992795	RS
ASVY_180	F3 family 67	Chr. 2	2969489	10545715	10544655	10546775	SS
ASVY_180	F3 family 67	Chr. 2	10545716	21737320	21695494	21779146	RS
ASVY_180	F3 family 67	Chr. 2	21737321	29215314	-	-	SS
ASVY_180	F3 family 67	Chr. 3	1	4943280	4943239	4943321	SS
ASVY_180	F3 family 67	Chr. 3	4943281	23884949	-	-	RS
ASVY_181	F3 family 68	Chr. 1	1	22275756	22273431	22278082	SS
ASVY_181	F3 family 68	Chr. 1	22275757	30548241	30546427	30550055	RS
ASVY_181	F3 family 68	Chr. 1	30548242	32654540	-	-	SS
ASVY_181	F3 family 68	Chr. 2	1	17578971	17578470	17579472	SS
ASVY_181	F3 family 68	Chr. 2	17578972	25459069	25417820	25500319	RS
ASVY_181	F3 family 68	Chr. 2	25459070	29215314	-	-	SS
ASVY_181	F3 family 68	Chr. 3	1	23884949	-	-	RS
ASVY_182	F3 family 69	Chr. 1	1	9602594	9590356	9614833	RS
ASVY_182	F3 family 69	Chr. 1	9602595	15699942	15697672	15702212	SS
ASVY_182	F3 family 69	Chr. 1	15699943	18849152	18837441	18860863	RS
ASVY_182	F3 family 69	Chr. 1	18849153	27745197	27732267	27758128	SS
ASVY_182	F3 family 69	Chr. 1	27745198	32452164	32449625	32454703	RS
ASVY_182	F3 family 69	Chr. 1	32452165	32654540	-	-	SS
ASVY_182	F3 family 69	Chr. 2	1	1707384	1705517	1709252	SS
ASVY_182	F3 family 69	Chr. 2	1707385	17652103	17637429	17666778	RS
ASVY_182	F3 family 69	Chr. 2	17652104	29215314	-	-	SS
ASVY_182	F3 family 69	Chr. 3	1	18920901	18920825	18920978	RS
ASVY_182	F3 family 69	Chr. 3	18920902	23884949	-	-	SS
ASVY_183	F3 family 70	Chr. 1	1	1898431	1880470	1916392	RS
ASVY_183	F3 family 70	Chr. 1	1898432	4263609	4262884	4264335	SS
ASVY_183	F3 family 70	Chr. 1	4263610	32654540	-	-	RS
ASVY_183	F3 family 70	Chr. 2	1	3569249	3567742	3570756	SS
ASVY_183	F3 family 70	Chr. 2	3569250	10763388	10761159	10765618	RS
ASVY_183	F3 family 70	Chr. 2	10763389	29215314	-	-	SS
ASVY_183	F3 family 70	Chr. 3	1	23884949	-	-	SS
ASVY_184	F3 family 71	Chr. 1	1	23590560	23582260	23598860	RS
ASVY_184	F3 family 71	Chr. 1	23590561	32654540	-	-	SS
ASVY_184	F3 family 71	Chr. 2	1	19046066	19040505	19051628	RS
ASVY_184	F3 family 71	Chr. 2	19046067	29215314	-	-	SS
ASVY_184	F3 family 71	Chr. 3	1	1713326	1712444	1714209	SS
ASVY_184	F3 family 71	Chr. 3	1713327	23884949	-	-	RS
ASVY_185	F3 family 72	Chr. 1	1	15045034	14991356	15098713	RS
ASVY_185	F3 family 72	Chr. 1	15045035	18101141	18099762	18102520	SS
ASVY_185	F3 family 72	Chr. 1	18101142	28503525	28500240	28506810	RS
ASVY_185	F3 family 72	Chr. 1	28503526	32654540	-	-	SS
ASVY_185	F3 family 72	Chr. 2	1	1848567	1848094	1849041	SS
ASVY_185	F3 family 72	Chr. 2	1848568	18111253	18111183	18111324	RS
ASVY_185	F3 family 72	Chr. 2	18111254	22087399	22080306	22094492	SS
ASVY_185	F3 family 72	Chr. 2	22087400	29215314	-	-	RS
ASVY_185	F3 family 72	Chr. 3	1	1501912	1499858	1503967	SS
ASVY_185	F3 family 72	Chr. 3	1501913	7805277	7801739	7808815	RS
ASVY_185	F3 family 72	Chr. 3	7805278	23884949	-	-	SS
ASVY_186	F3 family 73	Chr. 1	1	17872522	17780867	17964178	SS
ASVY_186	F3 family 73	Chr. 1	17872523	32654540	-	-	RS
ASVY_186	F3 family 73	Chr. 2	1	29215314	-	-	RS
ASVY_186	F3 family 73	Chr. 3	1	9512552	9495869	9529235	SS
ASVY_186	F3 family 73	Chr. 3	9512553	20433183	20416885	20449481	RS
ASVY_186	F3 family 73	Chr. 3	20433184	23884949	-	-	SS
ASVY_187	F3 family 74	Chr. 1	1	2231071	2223361	2238782	SS
ASVY_187	F3 family 74	Chr. 1	2231072	5489078	5483526	5494630	RS
ASVY_187	F3 family 74	Chr. 1	5489079	26582150	26548362	26615939	SS
ASVY_187	F3 family 74	Chr. 1	26582151	32654540	-	-	RS
ASVY_187	F3 family 74	Chr. 2	1	2636981	2632904	2641059	SS
ASVY_187	F3 family 74	Chr. 2	2636982	15477957	15477632	15478282	RS
ASVY_187	F3 family 74	Chr. 2	15477958	29215314	-	-	SS
ASVY_187	F3 family 74	Chr. 3	1	17958608	17922376	17994841	RS
ASVY_187	F3 family 74	Chr. 3	17958609	22090765	22090599	22090932	SS
ASVY_187	F3 family 74	Chr. 3	22090766	23884949	-	-	RS
ASVY_188	F3 family 75	Chr. 1	1	32654540	-	-	SS
ASVY_188	F3 family 75	Chr. 2	1	17679716	17678799	17680633	RS
ASVY_188	F3 family 75	Chr. 2	17679717	21737320	21695494	21779146	SS
ASVY_188	F3 family 75	Chr. 2	21737321	25511941	25511845	25512038	RS
ASVY_188	F3 family 75	Chr. 2	25511942	29215314	-	-	SS
ASVY_188	F3 family 75	Chr. 3	1	8856763	8856319	8857207	SS
ASVY_188	F3 family 75	Chr. 3	8856764	23687375	23683628	23691123	RS
ASVY_188	F3 family 75	Chr. 3	23687376	23884949	-	-	SS
ASVY_189	F3 family 76	Chr. 1	1	11320292	11320079	11320506	RS
ASVY_189	F3 family 76	Chr. 1	11320293	21324422	21283074	21365771	SS
ASVY_189	F3 family 76	Chr. 1	21324423	30318349	30310377	30326321	RS
ASVY_189	F3 family 76	Chr. 1	30318350	32654540	-	-	SS
ASVY_189	F3 family 76	Chr. 2	1	10047821	10042179	10053464	SS
ASVY_189	F3 family 76	Chr. 2	10047822	21831196	21822329	21840064	RS
ASVY_189	F3 family 76	Chr. 2	21831197	29215314	-	-	SS
ASVY_189	F3 family 76	Chr. 3	1	23884949	-	-	SS
ASVY_190	F3 family 77	Chr. 1	1	11789850	11763928	11815773	SS
ASVY_190	F3 family 77	Chr. 1	11789851	18929478	18879306	18979650	RS
ASVY_190	F3 family 77	Chr. 1	18929479	21662464	21661995	21662933	SS
ASVY_190	F3 family 77	Chr. 1	21662465	31068330	31032256	31104404	RS
ASVY_190	F3 family 77	Chr. 1	31068331	32654540	-	-	SS
ASVY_190	F3 family 77	Chr. 2	1	13006013	12994171	13017855	RS
ASVY_190	F3 family 77	Chr. 2	13006014	17864944	17855350	17874538	SS
ASVY_190	F3 family 77	Chr. 2	17864945	23466196	23464364	23468029	RS
ASVY_190	F3 family 77	Chr. 2	23466197	29215314	-	-	SS
ASVY_190	F3 family 77	Chr. 3	1	6920716	6920533	6920900	SS
ASVY_190	F3 family 77	Chr. 3	6920717	12820818	12787115	12854521	RS
ASVY_190	F3 family 77	Chr. 3	12820819	17083849	17083618	17084080	SS
ASVY_190	F3 family 77	Chr. 3	17083850	21045889	21045225	21046554	RS
ASVY_190	F3 family 77	Chr. 3	21045890	23884949	-	-	SS
ASVY_191	F3 family 78	Chr. 1	1	7782546	7779895	7785198	SS
ASVY_191	F3 family 78	Chr. 1	7782547	10708598	10685804	10731393	RS
ASVY_191	F3 family 78	Chr. 1	10708599	16850437	16850106	16850768	SS
ASVY_191	F3 family 78	Chr. 1	16850438	24098240	24096904	24099577	RS
ASVY_191	F3 family 78	Chr. 1	24098241	32654540	-	-	SS
ASVY_191	F3 family 78	Chr. 2	1	4447080	4446953	4447207	RS
ASVY_191	F3 family 78	Chr. 2	4447081	16059058	16059015	16059102	SS
ASVY_191	F3 family 78	Chr. 2	16059059	29215314	-	-	RS
ASVY_191	F3 family 78	Chr. 3	1	10092281	10077180	10107382	RS
ASVY_191	F3 family 78	Chr. 3	10092282	22289028	22269912	22308145	SS
ASVY_191	F3 family 78	Chr. 3	22289029	23884949	-	-	RS
ASVY_192	F3 family 79	Chr. 1	1	2838567	2815831	2861303	SS
ASVY_192	F3 family 79	Chr. 1	2838568	12729605	12701508	12757702	RS
ASVY_192	F3 family 79	Chr. 1	12729606	17872106	17780867	17963345	SS
ASVY_192	F3 family 79	Chr. 1	17872107	32654540	-	-	RS
ASVY_192	F3 family 79	Chr. 2	1	8896778	8860298	8933259	RS
ASVY_192	F3 family 79	Chr. 2	8896779	14852710	14852543	14852878	SS
ASVY_192	F3 family 79	Chr. 2	14852711	29215314	-	-	RS
ASVY_192	F3 family 79	Chr. 3	1	8576562	8576183	8576942	SS
ASVY_192	F3 family 79	Chr. 3	8576563	23884949	-	-	RS
ASVY_193	F3 family 80	Chr. 1	1	8643876	8621633	8666119	RS
ASVY_193	F3 family 80	Chr. 1	8643877	32654540	-	-	SS
ASVY_193	F3 family 80	Chr. 2	1	23913159	23907871	23918448	RS
ASVY_193	F3 family 80	Chr. 2	23913160	29215314	-	-	SS
ASVY_193	F3 family 80	Chr. 3	1	1133291	1132569	1134014	RS
ASVY_193	F3 family 80	Chr. 3	1133292	23884949	-	-	SS
ASVY_194	F3 family 81	Chr. 1	1	8468955	8455327	8482583	RS
ASVY_194	F3 family 81	Chr. 1	8468956	22165566	22114686	22216447	SS
ASVY_194	F3 family 81	Chr. 1	22165567	32654540	-	-	RS
ASVY_194	F3 family 81	Chr. 2	1	3196396	3195005	3197788	RS
ASVY_194	F3 family 81	Chr. 2	3196397	12887923	12874939	12900908	SS
ASVY_194	F3 family 81	Chr. 2	12887924	29215314	-	-	RS
ASVY_194	F3 family 81	Chr. 3	1	6092322	6082510	6102134	SS
ASVY_194	F3 family 81	Chr. 3	6092323	14391288	14387968	14394609	RS
ASVY_194	F3 family 81	Chr. 3	14391289	18182618	18177236	18188001	SS
ASVY_194	F3 family 81	Chr. 3	18182619	23884949	-	-	RS
ASVY_195	F3 family 82	Chr. 1	1	4829668	4763744	4895592	SS
ASVY_195	F3 family 82	Chr. 1	4829669	18127886	18103766	18152006	RS
ASVY_195	F3 family 82	Chr. 1	18127887	26006179	26005065	26007294	SS
ASVY_195	F3 family 82	Chr. 1	26006180	32654540	-	-	RS
ASVY_195	F3 family 82	Chr. 2	1	2915297	2908114	2922481	RS
ASVY_195	F3 family 82	Chr. 2	2915298	9791316	9766631	9816001	SS
ASVY_195	F3 family 82	Chr. 2	9791317	26235062	26232461	26237663	RS
ASVY_195	F3 family 82	Chr. 2	26235063	29215314	-	-	SS
ASVY_195	F3 family 82	Chr. 3	1	9224921	9224647	9225195	RS
ASVY_195	F3 family 82	Chr. 3	9224922	22111024	22110378	22111671	SS
ASVY_195	F3 family 82	Chr. 3	22111025	23884949	-	-	RS
ASVY_196	F3 family 83	Chr. 1	1	14273078	14165309	14380848	RS
ASVY_196	F3 family 83	Chr. 1	14273079	19594590	19585150	19604030	SS
ASVY_196	F3 family 83	Chr. 1	19594591	30567904	30556487	30579322	RS
ASVY_196	F3 family 83	Chr. 1	30567905	32654540	-	-	SS
ASVY_196	F3 family 83	Chr. 2	1	4556322	4551086	4561559	RS
ASVY_196	F3 family 83	Chr. 2	4556323	10594269	10592955	10595584	SS
ASVY_196	F3 family 83	Chr. 2	10594270	29215314	-	-	RS
ASVY_196	F3 family 83	Chr. 3	1	9512939	9496644	9529235	SS
ASVY_196	F3 family 83	Chr. 3	9512940	12219342	12207226	12231458	RS
ASVY_196	F3 family 83	Chr. 3	12219343	23884949	-	-	SS
ASVY_197	F3 family 84	Chr. 1	1	4828453	4763744	4893163	SS
ASVY_197	F3 family 84	Chr. 1	4828454	17872106	17780867	17963345	RS
ASVY_197	F3 family 84	Chr. 1	17872107	31606325	31606247	31606403	SS
ASVY_197	F3 family 84	Chr. 1	31606326	32654540	-	-	RS
ASVY_197	F3 family 84	Chr. 2	1	2043417	2028258	2058577	SS
ASVY_197	F3 family 84	Chr. 2	2043418	4544849	4544294	4545404	RS
ASVY_197	F3 family 84	Chr. 2	4544850	17100355	17084553	17116158	SS
ASVY_197	F3 family 84	Chr. 2	17100356	25511941	25511845	25512038	RS
ASVY_197	F3 family 84	Chr. 2	25511942	29215314	-	-	SS
ASVY_197	F3 family 84	Chr. 3	1	14297153	14293444	14300863	SS
ASVY_197	F3 family 84	Chr. 3	14297154	18390296	18384822	18395770	RS
ASVY_197	F3 family 84	Chr. 3	18390297	23884949	-	-	SS
ASVY_198	F3 family 85	Chr. 1	1	32654540	-	-	SS
ASVY_198	F3 family 85	Chr. 2	1	12424886	12424762	12425011	SS
ASVY_198	F3 family 85	Chr. 2	12424887	18690478	18688569	18692388	RS
ASVY_198	F3 family 85	Chr. 2	18690479	22496618	22494119	22499117	SS
ASVY_198	F3 family 85	Chr. 2	22496619	24062326	24061691	24062961	RS
ASVY_198	F3 family 85	Chr. 2	24062327	27149384	27148967	27149802	SS
ASVY_198	F3 family 85	Chr. 2	27149385	28359728	28352840	28366616	RS
ASVY_198	F3 family 85	Chr. 2	28359729	29215314	-	-	SS
ASVY_198	F3 family 85	Chr. 3	1	19717615	19710288	19724943	SS
ASVY_198	F3 family 85	Chr. 3	19717616	23217046	23187945	23246147	RS
ASVY_198	F3 family 85	Chr. 3	23217047	23884949	-	-	SS
ASVY_199	F3 family 86	Chr. 1	1	7792610	7790903	7794317	RS
ASVY_199	F3 family 86	Chr. 1	7792611	14473823	14399387	14548260	SS
ASVY_199	F3 family 86	Chr. 1	14473824	32654540	-	-	RS
ASVY_199	F3 family 86	Chr. 2	1	4388931	4352977	4424886	RS
ASVY_199	F3 family 86	Chr. 2	4388932	26236284	26234906	26237663	SS
ASVY_199	F3 family 86	Chr. 2	26236285	29215314	-	-	RS
ASVY_199	F3 family 86	Chr. 3	1	4188101	4147417	4228786	RS
ASVY_199	F3 family 86	Chr. 3	4188102	12179412	12177355	12181469	SS
ASVY_199	F3 family 86	Chr. 3	12179413	23884949	-	-	RS
ASVY_200	F3 family 87	Chr. 1	1	3028751	3028650	3028852	RS
ASVY_200	F3 family 87	Chr. 1	3028752	14926897	14926753	14927041	SS
ASVY_200	F3 family 87	Chr. 1	14926898	17872106	17780867	17963345	RS
ASVY_200	F3 family 87	Chr. 1	17872107	24696073	24692512	24699634	SS
ASVY_200	F3 family 87	Chr. 1	24696074	32654540	-	-	RS
ASVY_200	F3 family 87	Chr. 2	1	631767	631376	632158	SS
ASVY_200	F3 family 87	Chr. 2	631768	2760441	2760151	2760731	RS
ASVY_200	F3 family 87	Chr. 2	2760442	29215314	-	-	SS
ASVY_200	F3 family 87	Chr. 3	1	2577992	2577320	2578665	SS
ASVY_200	F3 family 87	Chr. 3	2577993	4716058	4714088	4718029	RS
ASVY_200	F3 family 87	Chr. 3	4716059	8631352	8630270	8632434	SS
ASVY_200	F3 family 87	Chr. 3	8631353	14578914	14577949	14579880	RS
ASVY_200	F3 family 87	Chr. 3	14578915	18560463	18537703	18583224	SS
ASVY_200	F3 family 87	Chr. 3	18560464	23884949	-	-	RS
ASVY_201	F3 family 88	Chr. 1	1	23937491	23936281	23938702	RS
ASVY_201	F3 family 88	Chr. 1	23937492	32654540	-	-	SS
ASVY_201	F3 family 88	Chr. 2	1	3760101	3759542	3760660	SS
ASVY_201	F3 family 88	Chr. 2	3760102	19045388	19038750	19052026	RS
ASVY_201	F3 family 88	Chr. 2	19045389	29215314	-	-	SS
ASVY_201	F3 family 88	Chr. 3	1	614745	567376	662115	RS
ASVY_201	F3 family 88	Chr. 3	614746	3636704	3635807	3637602	SS
ASVY_201	F3 family 88	Chr. 3	3636705	11656053	11632380	11679727	RS
ASVY_201	F3 family 88	Chr. 3	11656054	23884949	-	-	SS
ASVY_202	F3 family 89	Chr. 1	1	8272342	8272159	8272525	SS
ASVY_202	F3 family 89	Chr. 1	8272343	13017525	13017234	13017816	RS
ASVY_202	F3 family 89	Chr. 1	13017526	32654540	-	-	SS
ASVY_202	F3 family 89	Chr. 2	1	4938884	4938632	4939136	RS
ASVY_202	F3 family 89	Chr. 2	4938885	15484072	15479236	15488909	SS
ASVY_202	F3 family 89	Chr. 2	15484073	22625915	22577996	22673835	RS
ASVY_202	F3 family 89	Chr. 2	22625916	29215314	-	-	SS
ASVY_202	F3 family 89	Chr. 3	1	18733394	18731127	18735662	RS
ASVY_202	F3 family 89	Chr. 3	18733395	23884949	-	-	SS
ASVY_203	F3 family 90	Chr. 1	1	4643053	4559821	4726285	RS
ASVY_203	F3 family 90	Chr. 1	4643054	14725406	14724735	14726078	SS
ASVY_203	F3 family 90	Chr. 1	14725407	31853324	31853266	31853382	RS
ASVY_203	F3 family 90	Chr. 1	31853325	32654540	-	-	SS
ASVY_203	F3 family 90	Chr. 2	1	5375100	5373282	5376918	RS
ASVY_203	F3 family 90	Chr. 2	5375101	9153516	9150205	9156827	SS
ASVY_203	F3 family 90	Chr. 2	9153517	14800198	14799448	14800949	RS
ASVY_203	F3 family 90	Chr. 2	14800199	18261587	18261393	18261781	SS
ASVY_203	F3 family 90	Chr. 2	18261588	25798254	25792309	25804199	RS
ASVY_203	F3 family 90	Chr. 2	25798255	29215314	-	-	SS
ASVY_203	F3 family 90	Chr. 3	1	7181424	7179751	7183097	RS
ASVY_203	F3 family 90	Chr. 3	7181425	10943241	10932813	10953670	SS
ASVY_203	F3 family 90	Chr. 3	10943242	20621743	20613961	20629526	RS
ASVY_203	F3 family 90	Chr. 3	20621744	23884949	-	-	SS
ASVY_204	F3 family 91	Chr. 1	1	2837949	2815831	2860068	SS
ASVY_204	F3 family 91	Chr. 1	2837950	14939813	14939375	14940252	RS
ASVY_204	F3 family 91	Chr. 1	14939814	19030539	19012745	19048334	SS
ASVY_204	F3 family 91	Chr. 1	19030540	23724509	23717424	23731595	RS
ASVY_204	F3 family 91	Chr. 1	23724510	32654540	-	-	SS
ASVY_204	F3 family 91	Chr. 2	1	29215314	-	-	RS
ASVY_204	F3 family 91	Chr. 3	1	5302619	5300627	5304611	SS
ASVY_204	F3 family 91	Chr. 3	5302620	14488804	14488289	14489320	RS
ASVY_204	F3 family 91	Chr. 3	14488805	23884949	-	-	SS
ASVY_205	F3 family 92	Chr. 1	1	2838497	2817211	2859784	RS
ASVY_205	F3 family 92	Chr. 1	2838498	7340253	7333499	7347008	SS
ASVY_205	F3 family 92	Chr. 1	7340254	24249498	24242546	24256451	RS
ASVY_205	F3 family 92	Chr. 1	24249499	32654540	-	-	SS
ASVY_205	F3 family 92	Chr. 2	1	576427	571362	581492	SS
ASVY_205	F3 family 92	Chr. 2	576428	5450537	5421596	5479479	RS
ASVY_205	F3 family 92	Chr. 2	5450538	15409804	15391679	15427930	SS
ASVY_205	F3 family 92	Chr. 2	15409805	22087399	22080306	22094492	RS
ASVY_205	F3 family 92	Chr. 2	22087400	29215314	-	-	SS
ASVY_205	F3 family 92	Chr. 3	1	20433862	20416885	20450839	RS
ASVY_205	F3 family 92	Chr. 3	20433863	23884949	-	-	SS
ASVY_206	F3 family 93	Chr. 1	1	19758251	19757937	19758565	RS
ASVY_206	F3 family 93	Chr. 1	19758252	26099505	26086335	26112675	SS
ASVY_206	F3 family 93	Chr. 1	26099506	32654540	-	-	RS
ASVY_206	F3 family 93	Chr. 2	1	10460010	10453747	10466274	RS
ASVY_206	F3 family 93	Chr. 2	10460011	18692807	18692776	18692838	SS
ASVY_206	F3 family 93	Chr. 2	18692808	29215314	-	-	RS
ASVY_206	F3 family 93	Chr. 3	1	4817828	4815498	4820158	RS
ASVY_206	F3 family 93	Chr. 3	4817829	9938369	9936758	9939980	SS
ASVY_206	F3 family 93	Chr. 3	9938370	23884949	-	-	RS
ASVY_207	F3 family 94	Chr. 1	1	7271964	7268058	7275870	SS
ASVY_207	F3 family 94	Chr. 1	7271965	17774182	17774143	17774221	RS
ASVY_207	F3 family 94	Chr. 1	17774183	27161900	27158924	27164877	SS
ASVY_207	F3 family 94	Chr. 1	27161901	32654540	-	-	RS
ASVY_207	F3 family 94	Chr. 2	1	3969811	3934274	4005349	SS
ASVY_207	F3 family 94	Chr. 2	3969812	11776748	11756947	11796550	RS
ASVY_207	F3 family 94	Chr. 2	11776749	18463916	18461463	18466369	SS
ASVY_207	F3 family 94	Chr. 2	18463917	29215314	-	-	RS
ASVY_207	F3 family 94	Chr. 3	1	23884949	-	-	SS
ASVY_208	F3 family 95	Chr. 1	1	2717754	2717625	2717883	SS
ASVY_208	F3 family 95	Chr. 1	2717755	21963067	21956901	21969234	RS
ASVY_208	F3 family 95	Chr. 1	21963068	32654540	-	-	SS
ASVY_208	F3 family 95	Chr. 2	1	2745348	2744922	2745775	SS
ASVY_208	F3 family 95	Chr. 2	2745349	4949172	4949057	4949287	RS
ASVY_208	F3 family 95	Chr. 2	4949173	29215314	-	-	SS
ASVY_208	F3 family 95	Chr. 3	1	20375346	20375262	20375430	SS
ASVY_208	F3 family 95	Chr. 3	20375347	23884949	-	-	RS
ASVY_209	F3 family 96	Chr. 1	1	1875518	1875030	1876006	SS
ASVY_209	F3 family 96	Chr. 1	1875519	20688194	20620986	20755402	RS
ASVY_209	F3 family 96	Chr. 1	20688195	23724509	23717424	23731595	SS
ASVY_209	F3 family 96	Chr. 1	23724510	26742420	26720309	26764532	RS
ASVY_209	F3 family 96	Chr. 1	26742421	29263466	29263260	29263673	SS
ASVY_209	F3 family 96	Chr. 1	29263467	31565449	31525228	31605671	RS
ASVY_209	F3 family 96	Chr. 1	31565450	32654540	-	-	SS
ASVY_209	F3 family 96	Chr. 2	1	2248400	2227471	2269330	RS
ASVY_209	F3 family 96	Chr. 2	2248401	8216781	8216566	8216997	SS
ASVY_209	F3 family 96	Chr. 2	8216782	29215314	-	-	RS
ASVY_209	F3 family 96	Chr. 3	1	5203115	5152252	5253978	SS
ASVY_209	F3 family 96	Chr. 3	5203116	17721801	17618323	17825280	RS
ASVY_209	F3 family 96	Chr. 3	17721802	23884949	-	-	SS
ASVY_210	F3 family 97	Chr. 1	1	6440418	6440274	6440562	RS
ASVY_210	F3 family 97	Chr. 1	6440419	24840205	24839571	24840840	SS
ASVY_210	F3 family 97	Chr. 1	24840206	28716251	28715761	28716741	RS
ASVY_210	F3 family 97	Chr. 1	28716252	32654540	-	-	SS
ASVY_210	F3 family 97	Chr. 2	1	29215314	-	-	RS
ASVY_210	F3 family 97	Chr. 3	1	22836272	22809328	22863216	SS
ASVY_210	F3 family 97	Chr. 3	22836273	23884949	-	-	RS
ASVY_211	F3 family 98	Chr. 1	1	3844336	3844261	3844412	RS
ASVY_211	F3 family 98	Chr. 1	3844337	8930151	8928306	8931996	SS
ASVY_211	F3 family 98	Chr. 1	8930152	19503534	19489585	19517484	RS
ASVY_211	F3 family 98	Chr. 1	19503535	22019260	22019204	22019317	SS
ASVY_211	F3 family 98	Chr. 1	22019261	30034190	30031934	30036447	RS
ASVY_211	F3 family 98	Chr. 1	30034191	32654540	-	-	SS
ASVY_211	F3 family 98	Chr. 2	1	2611503	2604326	2618680	SS
ASVY_211	F3 family 98	Chr. 2	2611504	14186540	14185233	14187847	RS
ASVY_211	F3 family 98	Chr. 2	14186541	27688260	27684094	27692427	SS
ASVY_211	F3 family 98	Chr. 2	27688261	29215314	-	-	RS
ASVY_211	F3 family 98	Chr. 3	1	10861731	10845115	10878347	SS
ASVY_211	F3 family 98	Chr. 3	10861732	23884949	-	-	RS
ASVY_212	F3 family 99	Chr. 1	1	4585583	4559479	4611688	SS
ASVY_212	F3 family 99	Chr. 1	4585584	15045034	14991356	15098713	RS
ASVY_212	F3 family 99	Chr. 1	15045035	32654540	-	-	SS
ASVY_212	F3 family 99	Chr. 2	1	6482718	6456613	6508824	RS
ASVY_212	F3 family 99	Chr. 2	6482719	29215314	-	-	SS
ASVY_212	F3 family 99	Chr. 3	1	13564086	13561918	13566255	SS
ASVY_212	F3 family 99	Chr. 3	13564087	16689942	16688095	16691790	RS
ASVY_212	F3 family 99	Chr. 3	16689943	20971941	20953176	20990706	SS
ASVY_212	F3 family 99	Chr. 3	20971942	23884949	-	-	RS
ASVY_213	F3 family 100	Chr. 1	1	14273080	14165312	14380848	RS
ASVY_213	F3 family 100	Chr. 1	14273081	21617307	21616863	21617751	SS
ASVY_213	F3 family 100	Chr. 1	21617308	32654540	-	-	RS
ASVY_213	F3 family 100	Chr. 2	1	3944794	3925714	3963875	RS
ASVY_213	F3 family 100	Chr. 2	3944795	27301585	27300350	27302820	SS
ASVY_213	F3 family 100	Chr. 2	27301586	29215314	-	-	RS
ASVY_213	F3 family 100	Chr. 3	1	3281397	3281350	3281445	RS
ASVY_213	F3 family 100	Chr. 3	3281398	23884949	-	-	SS
ASVY_214	F3 family 101	Chr. 1	1	17872106	17780867	17963345	SS
ASVY_214	F3 family 101	Chr. 1	17872107	24214794	24210875	24218713	RS
ASVY_214	F3 family 101	Chr. 1	24214795	32654540	-	-	SS
ASVY_214	F3 family 101	Chr. 2	1	8502858	8495890	8509826	RS
ASVY_214	F3 family 101	Chr. 2	8502859	16084636	16081072	16088201	SS
ASVY_214	F3 family 101	Chr. 2	16084637	21562480	21515477	21609483	RS
ASVY_214	F3 family 101	Chr. 2	21562481	24596923	24595725	24598122	SS
ASVY_214	F3 family 101	Chr. 2	24596924	27925589	27920812	27930366	RS
ASVY_214	F3 family 101	Chr. 2	27925590	29215314	-	-	SS
ASVY_214	F3 family 101	Chr. 3	1	23884949	-	-	RS
ASVY_215	F3 family 102	Chr. 1	1	9829857	9823585	9836129	RS
ASVY_215	F3 family 102	Chr. 1	9829858	19139457	19127687	19151227	SS
ASVY_215	F3 family 102	Chr. 1	19139458	32654540	-	-	RS
ASVY_215	F3 family 102	Chr. 2	1	15699494	15696903	15702085	RS
ASVY_215	F3 family 102	Chr. 2	15699495	20645708	20641777	20649640	SS
ASVY_215	F3 family 102	Chr. 2	20645709	25789069	25786333	25791805	RS
ASVY_215	F3 family 102	Chr. 2	25789070	29215314	-	-	SS
ASVY_215	F3 family 102	Chr. 3	1	23884949	-	-	SS
ASVY_216	F3 family 103	Chr. 1	1	2342945	2342500	2343391	SS
ASVY_216	F3 family 103	Chr. 1	2342946	7760615	7755476	7765755	RS
ASVY_216	F3 family 103	Chr. 1	7760616	18988806	18988718	18988895	SS
ASVY_216	F3 family 103	Chr. 1	18988807	32654540	-	-	RS
ASVY_216	F3 family 103	Chr. 2	1	29215314	-	-	RS
ASVY_216	F3 family 103	Chr. 3	1	15196586	15196451	15196722	SS
ASVY_216	F3 family 103	Chr. 3	15196587	23884949	-	-	RS
ASVY_217	F3 family 104	Chr. 1	1	5885897	5885793	5886001	SS
ASVY_217	F3 family 104	Chr. 1	5885898	12308661	12307295	12310028	RS
ASVY_217	F3 family 104	Chr. 1	12308662	23922690	23914399	23930981	SS
ASVY_217	F3 family 104	Chr. 1	23922691	32654540	-	-	RS
ASVY_217	F3 family 104	Chr. 2	1	13991582	13990166	13992998	RS
ASVY_217	F3 family 104	Chr. 2	13991583	29215314	-	-	SS
ASVY_217	F3 family 104	Chr. 3	1	5197311	5139873	5254749	RS
ASVY_217	F3 family 104	Chr. 3	5197312	20309584	20290438	20328731	SS
ASVY_217	F3 family 104	Chr. 3	20309585	23884949	-	-	RS
ASVY_218	F3 family 105	Chr. 1	1	2730131	2723038	2737225	SS
ASVY_218	F3 family 105	Chr. 1	2730132	4811697	4727803	4895592	RS
ASVY_218	F3 family 105	Chr. 1	4811698	15045029	14991356	15098703	SS
ASVY_218	F3 family 105	Chr. 1	15045030	32654540	-	-	RS
ASVY_218	F3 family 105	Chr. 2	1	12404810	12401562	12408058	RS
ASVY_218	F3 family 105	Chr. 2	12404811	24144457	24126392	24162522	SS
ASVY_218	F3 family 105	Chr. 2	24144458	29215314	-	-	RS
ASVY_218	F3 family 105	Chr. 3	1	5734273	5730561	5737986	RS
ASVY_218	F3 family 105	Chr. 3	5734274	19421885	19415991	19427780	SS
ASVY_218	F3 family 105	Chr. 3	19421886	23884949	-	-	RS
ASVY_219	F3 family 106	Chr. 1	1	1969507	1969393	1969621	RS
ASVY_219	F3 family 106	Chr. 1	1969508	6198888	6198765	6199011	SS
ASVY_219	F3 family 106	Chr. 1	6198889	13620528	13618006	13623051	RS
ASVY_219	F3 family 106	Chr. 1	13620529	21444199	21443541	21444857	SS
ASVY_219	F3 family 106	Chr. 1	21444200	32654540	-	-	RS
ASVY_219	F3 family 106	Chr. 2	1	2418792	2399642	2437943	RS
ASVY_219	F3 family 106	Chr. 2	2418793	27848862	27846965	27850760	SS
ASVY_219	F3 family 106	Chr. 2	27848863	29215314	-	-	RS
ASVY_219	F3 family 106	Chr. 3	1	3385045	3383954	3386136	RS
ASVY_219	F3 family 106	Chr. 3	3385046	18532275	18529893	18534658	SS
ASVY_219	F3 family 106	Chr. 3	18532276	23884949	-	-	RS
ASVY_220	F3 family 107	Chr. 1	1	19507935	19489585	19526286	RS
ASVY_220	F3 family 107	Chr. 1	19507936	29431192	29430769	29431616	SS
ASVY_220	F3 family 107	Chr. 1	29431193	32654540	-	-	RS
ASVY_220	F3 family 107	Chr. 2	1	23741651	23740629	23742673	SS
ASVY_220	F3 family 107	Chr. 2	23741652	28287201	28267213	28307190	RS
ASVY_220	F3 family 107	Chr. 2	28287202	29215314	-	-	SS
ASVY_220	F3 family 107	Chr. 3	1	6047419	6045874	6048965	SS
ASVY_220	F3 family 107	Chr. 3	6047420	23494268	23492477	23496060	RS
ASVY_220	F3 family 107	Chr. 3	23494269	23884949	-	-	SS
ASVY_221	F3 family 108	Chr. 1	1	4643053	4559821	4726285	RS
ASVY_221	F3 family 108	Chr. 1	4643054	13800279	13781043	13819515	SS
ASVY_221	F3 family 108	Chr. 1	13800280	23478134	23476213	23480056	RS
ASVY_221	F3 family 108	Chr. 1	23478135	32654540	-	-	SS
ASVY_221	F3 family 108	Chr. 2	1	1399819	1396888	1402751	SS
ASVY_221	F3 family 108	Chr. 2	1399820	29215314	-	-	RS
ASVY_221	F3 family 108	Chr. 3	1	5002554	5001441	5003668	SS
ASVY_221	F3 family 108	Chr. 3	5002555	15121061	15120273	15121849	RS
ASVY_221	F3 family 108	Chr. 3	15121062	17921516	17920866	17922166	SS
ASVY_221	F3 family 108	Chr. 3	17921517	23884949	-	-	RS
ASVY_222	F3 family 109	Chr. 1	1	8647412	8621633	8673191	SS
ASVY_222	F3 family 109	Chr. 1	8647413	19760427	19758565	19762289	RS
ASVY_222	F3 family 109	Chr. 1	19760428	32654540	-	-	SS
ASVY_222	F3 family 109	Chr. 2	1	17251346	17250401	17252292	RS
ASVY_222	F3 family 109	Chr. 2	17251347	28080165	28053014	28107316	SS
ASVY_222	F3 family 109	Chr. 2	28080166	29215314	-	-	RS
ASVY_222	F3 family 109	Chr. 3	1	9006160	8992960	9019360	SS
ASVY_222	F3 family 109	Chr. 3	9006161	23220724	23195386	23246062	RS
ASVY_222	F3 family 109	Chr. 3	23220725	23884949	-	-	SS
ASVY_223	F3 family 110	Chr. 1	1	958355	948469	968242	RS
ASVY_223	F3 family 110	Chr. 1	958356	24651237	24651093	24651381	SS
ASVY_223	F3 family 110	Chr. 1	24651238	32654540	-	-	RS
ASVY_223	F3 family 110	Chr. 2	1	16109806	16102540	16117073	RS
ASVY_223	F3 family 110	Chr. 2	16109807	26051846	26049850	26053843	SS
ASVY_223	F3 family 110	Chr. 2	26051847	29215314	-	-	RS
ASVY_223	F3 family 110	Chr. 3	1	13508544	13507887	13509201	SS
ASVY_223	F3 family 110	Chr. 3	13508545	16464421	16460656	16468187	RS
ASVY_223	F3 family 110	Chr. 3	16464422	23884949	-	-	SS
ASVY_224	F3 family 111	Chr. 1	1	4642841	4559710	4725972	RS
ASVY_224	F3 family 111	Chr. 1	4642842	13195414	13182837	13207992	SS
ASVY_224	F3 family 111	Chr. 1	13195415	32654540	-	-	RS
ASVY_224	F3 family 111	Chr. 2	1	14658254	14658151	14658357	RS
ASVY_224	F3 family 111	Chr. 2	14658255	29215314	-	-	SS
ASVY_224	F3 family 111	Chr. 3	1	11462662	11461464	11463861	SS
ASVY_224	F3 family 111	Chr. 3	11462663	17547143	17533550	17560736	RS
ASVY_224	F3 family 111	Chr. 3	17547144	23884949	-	-	SS
ASVY_225	F3 family 112	Chr. 1	1	4643053	4559821	4726285	RS
ASVY_225	F3 family 112	Chr. 1	4643054	7741945	7739633	7744258	SS
ASVY_225	F3 family 112	Chr. 1	7741946	32654540	-	-	RS
ASVY_225	F3 family 112	Chr. 2	1	16933738	16921045	16946432	RS
ASVY_225	F3 family 112	Chr. 2	16933739	29215314	-	-	SS
ASVY_225	F3 family 112	Chr. 3	1	9210429	9210091	9210767	SS
ASVY_225	F3 family 112	Chr. 3	9210430	20019726	19969029	20070423	RS
ASVY_225	F3 family 112	Chr. 3	20019727	23884949	-	-	SS
ASVY_226	F3 family 113	Chr. 1	1	3351405	3348034	3354776	RS
ASVY_226	F3 family 113	Chr. 1	3351406	6607793	6589569	6626018	SS
ASVY_226	F3 family 113	Chr. 1	6607794	15411496	15399863	15423130	RS
ASVY_226	F3 family 113	Chr. 1	15411497	20688194	20620986	20755402	SS
ASVY_226	F3 family 113	Chr. 1	20688195	29421355	29421141	29421569	RS
ASVY_226	F3 family 113	Chr. 1	29421356	32654540	-	-	SS
ASVY_226	F3 family 113	Chr. 2	1	3127768	3127735	3127802	RS
ASVY_226	F3 family 113	Chr. 2	3127769	9398955	9393809	9404101	SS
ASVY_226	F3 family 113	Chr. 2	9398956	15987388	15982230	15992547	RS
ASVY_226	F3 family 113	Chr. 2	15987389	29215314	-	-	SS
ASVY_226	F3 family 113	Chr. 3	1	18272417	18271738	18273097	SS
ASVY_226	F3 family 113	Chr. 3	18272418	23884949	-	-	RS
ASVY_227	F3 family 114	Chr. 1	1	1317999	1296454	1339544	SS
ASVY_227	F3 family 114	Chr. 1	1318000	19571724	19571690	19571759	RS
ASVY_227	F3 family 114	Chr. 1	19571725	32654540	-	-	SS
ASVY_227	F3 family 114	Chr. 2	1	16790119	16789902	16790337	SS
ASVY_227	F3 family 114	Chr. 2	16790120	23637445	23601230	23673660	RS
ASVY_227	F3 family 114	Chr. 2	23637446	27149384	27148967	27149802	SS
ASVY_227	F3 family 114	Chr. 2	27149385	29215314	-	-	RS
ASVY_227	F3 family 114	Chr. 3	1	11705423	11694692	11716154	RS
ASVY_227	F3 family 114	Chr. 3	11705424	16483671	16478773	16488569	SS
ASVY_227	F3 family 114	Chr. 3	16483672	23884949	-	-	RS
ASVY_228	F3 family 115	Chr. 1	1	4473201	4473171	4473231	RS
ASVY_228	F3 family 115	Chr. 1	4473202	8643916	8621633	8666200	SS
ASVY_228	F3 family 115	Chr. 1	8643917	21881933	21872367	21891499	RS
ASVY_228	F3 family 115	Chr. 1	21881934	30439824	30439698	30439950	SS
ASVY_228	F3 family 115	Chr. 1	30439825	32654540	-	-	RS
ASVY_228	F3 family 115	Chr. 2	1	18349847	18349294	18350400	RS
ASVY_228	F3 family 115	Chr. 2	18349848	29215314	-	-	SS
ASVY_228	F3 family 115	Chr. 3	1	3583328	3579955	3586702	SS
ASVY_228	F3 family 115	Chr. 3	3583329	12459142	12458742	12459543	RS
ASVY_228	F3 family 115	Chr. 3	12459143	23884949	-	-	SS
ASVY_229	F3 family 116	Chr. 1	1	32654540	-	-	RS
ASVY_229	F3 family 116	Chr. 2	1	13007487	12994265	13020709	RS
ASVY_229	F3 family 116	Chr. 2	13007488	29215314	-	-	SS
ASVY_229	F3 family 116	Chr. 3	1	8048726	8047098	8050355	RS
ASVY_229	F3 family 116	Chr. 3	8048727	23884949	-	-	SS
ASVY_230	F3 family 117	Chr. 1	1	4559608	4559507	4559710	SS
ASVY_230	F3 family 117	Chr. 1	4559609	23668696	23666990	23670403	RS
ASVY_230	F3 family 117	Chr. 1	23668697	30291654	30280052	30303257	SS
ASVY_230	F3 family 117	Chr. 1	30291655	32654540	-	-	RS
ASVY_230	F3 family 117	Chr. 2	1	15349646	15309401	15389892	RS
ASVY_230	F3 family 117	Chr. 2	15349647	29215314	-	-	SS
ASVY_230	F3 family 117	Chr. 3	1	2394691	2357837	2431545	RS
ASVY_230	F3 family 117	Chr. 3	2394692	9643581	9641855	9645307	SS
ASVY_230	F3 family 117	Chr. 3	9643582	17874590	17873891	17875289	RS
ASVY_230	F3 family 117	Chr. 3	17874591	23884949	-	-	SS
ASVY_231	F3 family 118	Chr. 1	1	9139303	9040037	9238569	RS
ASVY_231	F3 family 118	Chr. 1	9139304	24741150	24739840	24742461	SS
ASVY_231	F3 family 118	Chr. 1	24741151	30848467	30848408	30848526	RS
ASVY_231	F3 family 118	Chr. 1	30848468	32654540	-	-	SS
ASVY_231	F3 family 118	Chr. 2	1	5120604	5116413	5124795	RS
ASVY_231	F3 family 118	Chr. 2	5120605	15812218	15809879	15814558	SS
ASVY_231	F3 family 118	Chr. 2	15812219	18362294	18358252	18366336	RS
ASVY_231	F3 family 118	Chr. 2	18362295	23470239	23468940	23471539	SS
ASVY_231	F3 family 118	Chr. 2	23470240	29215314	-	-	RS
ASVY_231	F3 family 118	Chr. 3	1	19965595	19962161	19969029	SS
ASVY_231	F3 family 118	Chr. 3	19965596	23884949	-	-	RS
ASVY_232	F3 family 119	Chr. 1	1	8613063	8609771	8616355	RS
ASVY_232	F3 family 119	Chr. 1	8613064	23712921	23708419	23717424	SS
ASVY_232	F3 family 119	Chr. 1	23712922	32654540	-	-	RS
ASVY_232	F3 family 119	Chr. 2	1	2312183	2309379	2314988	SS
ASVY_232	F3 family 119	Chr. 2	2312184	20777338	20763264	20791412	RS
ASVY_232	F3 family 119	Chr. 2	20777339	29215314	-	-	SS
ASVY_232	F3 family 119	Chr. 3	1	11464763	11464256	11465271	RS
ASVY_232	F3 family 119	Chr. 3	11464764	23884949	-	-	SS
ASVY_233	F3 family 120	Chr. 1	1	4642957	4559912	4726002	RS
ASVY_233	F3 family 120	Chr. 1	4642958	23687983	23685387	23690580	SS
ASVY_233	F3 family 120	Chr. 1	23687984	29963131	29950780	29975482	RS
ASVY_233	F3 family 120	Chr. 1	29963132	32654540	-	-	SS
ASVY_233	F3 family 120	Chr. 2	1	9124578	9124068	9125088	RS
ASVY_233	F3 family 120	Chr. 2	9124579	16485996	16485471	16486522	SS
ASVY_233	F3 family 120	Chr. 2	16485997	23828279	23826045	23830513	RS
ASVY_233	F3 family 120	Chr. 2	23828280	29215314	-	-	SS
ASVY_233	F3 family 120	Chr. 3	1	3502153	3479327	3524979	RS
ASVY_233	F3 family 120	Chr. 3	3502154	13049553	12962291	13136815	SS
ASVY_233	F3 family 120	Chr. 3	13049554	19093897	19072490	19115305	RS
ASVY_233	F3 family 120	Chr. 3	19093898	23884949	-	-	SS
ASVY_234	F3 family 121	Chr. 1	1	1115617	1099829	1131405	SS
ASVY_234	F3 family 121	Chr. 1	1115618	12286272	12285625	12286919	RS
ASVY_234	F3 family 121	Chr. 1	12286273	32654540	-	-	SS
ASVY_234	F3 family 121	Chr. 2	1	11847830	11827503	11868157	RS
ASVY_234	F3 family 121	Chr. 2	11847831	29215314	-	-	SS
ASVY_234	F3 family 121	Chr. 3	1	14725834	14721412	14730256	RS
ASVY_234	F3 family 121	Chr. 3	14725835	16700709	16698310	16703109	SS
ASVY_234	F3 family 121	Chr. 3	16700710	21675800	21675739	21675861	RS
ASVY_234	F3 family 121	Chr. 3	21675801	23884949	-	-	SS
ASVY_235	F3 family 122	Chr. 1	1	17159777	17144377	17175177	SS
ASVY_235	F3 family 122	Chr. 1	17159778	30833017	30823920	30842114	RS
ASVY_235	F3 family 122	Chr. 1	30833018	32654540	-	-	SS
ASVY_235	F3 family 122	Chr. 2	1	28834872	28798935	28870810	RS
ASVY_235	F3 family 122	Chr. 2	28834873	29215314	-	-	SS
ASVY_235	F3 family 122	Chr. 3	1	23884949	-	-	RS
ASVY_236	F3 family 123	Chr. 1	1	11826289	11815773	11836805	SS
ASVY_236	F3 family 123	Chr. 1	11826290	17484094	17406048	17562141	RS
ASVY_236	F3 family 123	Chr. 1	17484095	32654540	-	-	SS
ASVY_236	F3 family 123	Chr. 2	1	3005954	3005583	3006325	RS
ASVY_236	F3 family 123	Chr. 2	3005955	16450520	16448434	16452606	SS
ASVY_236	F3 family 123	Chr. 2	16450521	29215314	-	-	RS
ASVY_236	F3 family 123	Chr. 3	1	23884949	-	-	RS
ASVY_237	F3 family 124	Chr. 1	1	426973	425732	428215	RS
ASVY_237	F3 family 124	Chr. 1	426974	11500333	11499914	11500752	SS
ASVY_237	F3 family 124	Chr. 1	11500334	21619907	21619646	21620168	RS
ASVY_237	F3 family 124	Chr. 1	21619908	31892783	31887743	31897823	SS
ASVY_237	F3 family 124	Chr. 1	31892784	32654540	-	-	RS
ASVY_237	F3 family 124	Chr. 2	1	4451853	4447207	4456499	RS
ASVY_237	F3 family 124	Chr. 2	4451854	11001708	10995849	11007568	SS
ASVY_237	F3 family 124	Chr. 2	11001709	24162010	24152505	24171515	RS
ASVY_237	F3 family 124	Chr. 2	24162011	29215314	-	-	SS
ASVY_237	F3 family 124	Chr. 3	1	5961890	5960569	5963212	SS
ASVY_237	F3 family 124	Chr. 3	5961891	23429808	23424843	23434773	RS
ASVY_237	F3 family 124	Chr. 3	23429809	23884949	-	-	SS
ASVY_238	F3 family 125	Chr. 1	1	7833221	7820531	7845912	RS
ASVY_238	F3 family 125	Chr. 1	7833222	15045108	14991401	15098816	SS
ASVY_238	F3 family 125	Chr. 1	15045109	31433663	31433349	31433978	RS
ASVY_238	F3 family 125	Chr. 1	31433664	32654540	-	-	SS
ASVY_238	F3 family 125	Chr. 2	1	4927422	4926460	4928384	RS
ASVY_238	F3 family 125	Chr. 2	4927423	11047824	10995837	11099812	SS
ASVY_238	F3 family 125	Chr. 2	11047825	29215314	-	-	RS
ASVY_238	F3 family 125	Chr. 3	1	20309524	20290318	20328731	RS
ASVY_238	F3 family 125	Chr. 3	20309525	23884949	-	-	SS
ASVY_239	F3 family 126	Chr. 1	1	1217377	1216669	1218086	RS
ASVY_239	F3 family 126	Chr. 1	1217378	6982421	6980746	6984096	SS
ASVY_239	F3 family 126	Chr. 1	6982422	14115424	14115343	14115506	RS
ASVY_239	F3 family 126	Chr. 1	14115425	26867898	26865984	26869813	SS
ASVY_239	F3 family 126	Chr. 1	26867899	32654540	-	-	RS
ASVY_239	F3 family 126	Chr. 2	1	2618538	2604326	2632751	SS
ASVY_239	F3 family 126	Chr. 2	2618539	16169927	16169874	16169980	RS
ASVY_239	F3 family 126	Chr. 2	16169928	23060052	23059806	23060298	SS
ASVY_239	F3 family 126	Chr. 2	23060053	27792749	27762398	27823100	RS
ASVY_239	F3 family 126	Chr. 2	27792750	29215314	-	-	SS
ASVY_239	F3 family 126	Chr. 3	1	18982872	18963991	19001754	SS
ASVY_239	F3 family 126	Chr. 3	18982873	23884949	-	-	RS
ASVY_240	F3 family 127	Chr. 1	1	32654540	-	-	SS
ASVY_240	F3 family 127	Chr. 2	1	15005612	15003691	15007534	RS
ASVY_240	F3 family 127	Chr. 2	15005613	29215314	-	-	SS
ASVY_240	F3 family 127	Chr. 3	1	5760294	5743092	5777496	SS
ASVY_240	F3 family 127	Chr. 3	5760295	13281118	13280196	13282040	RS
ASVY_240	F3 family 127	Chr. 3	13281119	18660925	18643998	18677852	SS
ASVY_240	F3 family 127	Chr. 3	18660926	23884949	-	-	RS
ASVY_241	F3 family 128	Chr. 1	1	5154900	5154680	5155120	SS
ASVY_241	F3 family 128	Chr. 1	5154901	28741302	28717568	28765036	RS
ASVY_241	F3 family 128	Chr. 1	28741303	32654540	-	-	SS
ASVY_241	F3 family 128	Chr. 2	1	29215314	-	-	RS
ASVY_241	F3 family 128	Chr. 3	1	12635260	12633221	12637300	SS
ASVY_241	F3 family 128	Chr. 3	12635261	23884949	-	-	RS
ASVY_242	F3 family 129	Chr. 1	1	2730449	2723038	2737860	RS
ASVY_242	F3 family 129	Chr. 1	2730450	7640123	7628674	7651572	SS
ASVY_242	F3 family 129	Chr. 1	7640124	30318349	30310377	30326321	RS
ASVY_242	F3 family 129	Chr. 1	30318350	32654540	-	-	SS
ASVY_242	F3 family 129	Chr. 2	1	8504697	8495857	8513538	RS
ASVY_242	F3 family 129	Chr. 2	8504698	25461158	25417820	25504496	SS
ASVY_242	F3 family 129	Chr. 2	25461159	29215314	-	-	RS
ASVY_242	F3 family 129	Chr. 3	1	5124244	5119635	5128854	RS
ASVY_242	F3 family 129	Chr. 3	5124245	23884949	-	-	SS
ASVY_243	F3 family 130	Chr. 1	1	2812748	2810448	2815048	SS
ASVY_243	F3 family 130	Chr. 1	2812749	8433894	8431773	8436016	RS
ASVY_243	F3 family 130	Chr. 1	8433895	32654540	-	-	SS
ASVY_243	F3 family 130	Chr. 2	1	3706837	3698709	3714965	RS
ASVY_243	F3 family 130	Chr. 2	3706838	27434753	27432307	27437200	SS
ASVY_243	F3 family 130	Chr. 2	27434754	29215314	-	-	RS
ASVY_243	F3 family 130	Chr. 3	1	465821	434892	496750	RS
ASVY_243	F3 family 130	Chr. 3	465822	11194660	11193172	11196148	SS
ASVY_243	F3 family 130	Chr. 3	11194661	14971964	14968300	14975629	RS
ASVY_243	F3 family 130	Chr. 3	14971965	16577628	16559240	16596017	SS
ASVY_243	F3 family 130	Chr. 3	16577629	23884949	-	-	RS
ASVY_244	F3 family 131	Chr. 1	1	4642856	4559710	4726002	SS
ASVY_244	F3 family 131	Chr. 1	4642857	14793234	14793114	14793355	RS
ASVY_244	F3 family 131	Chr. 1	14793235	26020903	26012735	26029071	SS
ASVY_244	F3 family 131	Chr. 1	26020904	30525310	30525248	30525373	RS
ASVY_244	F3 family 131	Chr. 1	30525311	32654540	-	-	SS
ASVY_244	F3 family 131	Chr. 2	1	6559386	6535961	6582811	RS
ASVY_244	F3 family 131	Chr. 2	6559387	29215314	-	-	SS
ASVY_244	F3 family 131	Chr. 3	1	682039	662115	701963	SS
ASVY_244	F3 family 131	Chr. 3	682040	23884949	-	-	RS
ASVY_245	F3 family 132	Chr. 1	1	12719034	12680367	12757702	RS
ASVY_245	F3 family 132	Chr. 1	12719035	32654540	-	-	SS
ASVY_245	F3 family 132	Chr. 2	1	6667487	6660323	6674652	RS
ASVY_245	F3 family 132	Chr. 2	6667488	17652629	17637708	17667551	SS
ASVY_245	F3 family 132	Chr. 2	17652630	21944693	21942317	21947070	RS
ASVY_245	F3 family 132	Chr. 2	21944694	26702747	26702561	26702933	SS
ASVY_245	F3 family 132	Chr. 2	26702748	29215314	-	-	RS
ASVY_245	F3 family 132	Chr. 3	1	23346505	23316414	23376597	RS
ASVY_245	F3 family 132	Chr. 3	23346506	23884949	-	-	SS
ASVY_246	F3 family 133	Chr. 1	1	22702002	22700883	22703122	RS
ASVY_246	F3 family 133	Chr. 1	22702003	32654540	-	-	SS
ASVY_246	F3 family 133	Chr. 2	1	5913199	5911111	5915287	SS
ASVY_246	F3 family 133	Chr. 2	5913200	10800253	10799666	10800841	RS
ASVY_246	F3 family 133	Chr. 2	10800254	29215314	-	-	SS
ASVY_246	F3 family 133	Chr. 3	1	3382042	3380535	3383549	RS
ASVY_246	F3 family 133	Chr. 3	3382043	19774165	19773867	19774463	SS
ASVY_246	F3 family 133	Chr. 3	19774166	23884949	-	-	RS
ASVY_247	F3 family 134	Chr. 1	1	1876874	1876481	1877267	SS
ASVY_247	F3 family 134	Chr. 1	1876875	18881780	18774843	18988718	RS
ASVY_247	F3 family 134	Chr. 1	18881781	27722487	27719649	27725326	SS
ASVY_247	F3 family 134	Chr. 1	27722488	32654540	-	-	RS
ASVY_247	F3 family 134	Chr. 2	1	2923922	2908114	2939731	RS
ASVY_247	F3 family 134	Chr. 2	2923923	16410036	16372886	16447186	SS
ASVY_247	F3 family 134	Chr. 2	16410037	21754821	21695495	21814148	RS
ASVY_247	F3 family 134	Chr. 2	21754822	29215314	-	-	SS
ASVY_247	F3 family 134	Chr. 3	1	17293414	17289804	17297024	SS
ASVY_247	F3 family 134	Chr. 3	17293415	20718010	20707395	20728626	RS
ASVY_247	F3 family 134	Chr. 3	20718011	23884949	-	-	SS
ASVY_248	F3 family 135	Chr. 1	1	5300029	5255766	5344293	SS
ASVY_248	F3 family 135	Chr. 1	5300030	13592697	13569234	13616160	RS
ASVY_248	F3 family 135	Chr. 1	13592698	25159143	25158159	25160128	SS
ASVY_248	F3 family 135	Chr. 1	25159144	32654540	-	-	RS
ASVY_248	F3 family 135	Chr. 2	1	29215314	-	-	SS
ASVY_248	F3 family 135	Chr. 3	1	23884949	-	-	RS
ASVY_249	F3 family 136	Chr. 1	1	13734599	13717422	13751777	SS
ASVY_249	F3 family 136	Chr. 1	13734600	22613881	22556736	22671027	RS
ASVY_249	F3 family 136	Chr. 1	22613882	28608396	28568376	28648417	SS
ASVY_249	F3 family 136	Chr. 1	28608397	32654540	-	-	RS
ASVY_249	F3 family 136	Chr. 2	1	11354807	11352229	11357385	RS
ASVY_249	F3 family 136	Chr. 2	11354808	23637446	23601233	23673660	SS
ASVY_249	F3 family 136	Chr. 2	23637447	29215314	-	-	RS
ASVY_249	F3 family 136	Chr. 3	1	17921516	17920866	17922166	SS
ASVY_249	F3 family 136	Chr. 3	17921517	23884949	-	-	RS
ASVY_250	F3 family 137	Chr. 1	1	8613052	8609750	8616355	RS
ASVY_250	F3 family 137	Chr. 1	8613053	19427726	19420568	19434884	SS
ASVY_250	F3 family 137	Chr. 1	19427727	30005395	30002193	30008598	RS
ASVY_250	F3 family 137	Chr. 1	30005396	32654540	-	-	SS
ASVY_250	F3 family 137	Chr. 2	1	1335827	1295587	1376067	SS
ASVY_250	F3 family 137	Chr. 2	1335828	16045314	16034128	16056500	RS
ASVY_250	F3 family 137	Chr. 2	16045315	19557071	19556543	19557600	SS
ASVY_250	F3 family 137	Chr. 2	19557072	29215314	-	-	RS
ASVY_250	F3 family 137	Chr. 3	1	16971000	16968786	16973214	SS
ASVY_250	F3 family 137	Chr. 3	16971001	23884949	-	-	RS
ASVY_251	F3 family 138	Chr. 1	1	7414667	7413965	7415369	RS
ASVY_251	F3 family 138	Chr. 1	7414668	14134471	14115343	14153599	SS
ASVY_251	F3 family 138	Chr. 1	14134472	20499127	20498920	20499334	RS
ASVY_251	F3 family 138	Chr. 1	20499128	31112736	31105182	31120291	SS
ASVY_251	F3 family 138	Chr. 1	31112737	32654540	-	-	RS
ASVY_251	F3 family 138	Chr. 2	1	29215314	-	-	SS
ASVY_251	F3 family 138	Chr. 3	1	22057904	22057679	22058129	SS
ASVY_251	F3 family 138	Chr. 3	22057905	23884949	-	-	RS
ASVY_252	F3 family 139	Chr. 1	1	18656159	18655695	18656623	RS
ASVY_252	F3 family 139	Chr. 1	18656160	26742393	26720316	26764470	SS
ASVY_252	F3 family 139	Chr. 1	26742394	32654540	-	-	RS
ASVY_252	F3 family 139	Chr. 2	1	13569137	13551974	13586301	SS
ASVY_252	F3 family 139	Chr. 2	13569138	29215314	-	-	RS
ASVY_252	F3 family 139	Chr. 3	1	8937263	8915461	8959066	SS
ASVY_252	F3 family 139	Chr. 3	8937264	16500857	16494902	16506813	RS
ASVY_252	F3 family 139	Chr. 3	16500858	23884949	-	-	SS
ASVY_253	F3 family 140	Chr. 1	1	1600231	1591204	1609259	RS
ASVY_253	F3 family 140	Chr. 1	1600232	13039659	13030068	13049251	SS
ASVY_253	F3 family 140	Chr. 1	13039660	32078746	32065925	32091567	RS
ASVY_253	F3 family 140	Chr. 1	32078747	32654540	-	-	SS
ASVY_253	F3 family 140	Chr. 2	1	7883748	7878166	7889331	RS
ASVY_253	F3 family 140	Chr. 2	7883749	13513008	13505522	13520494	SS
ASVY_253	F3 family 140	Chr. 2	13513009	16933735	16921045	16946426	RS
ASVY_253	F3 family 140	Chr. 2	16933736	29215314	-	-	SS
ASVY_253	F3 family 140	Chr. 3	1	9653080	9647699	9658461	SS
ASVY_253	F3 family 140	Chr. 3	9653081	14216833	14207767	14225899	RS
ASVY_253	F3 family 140	Chr. 3	14216834	23884949	-	-	SS
ASVY_254	F3 family 141	Chr. 1	1	6463594	6440274	6486914	RS
ASVY_254	F3 family 141	Chr. 1	6463595	12522696	12507733	12537660	SS
ASVY_254	F3 family 141	Chr. 1	12522697	32654540	-	-	RS
ASVY_254	F3 family 141	Chr. 2	1	5188569	5184399	5192740	RS
ASVY_254	F3 family 141	Chr. 2	5188570	16059021	16058949	16059093	SS
ASVY_254	F3 family 141	Chr. 2	16059022	23309432	23254537	23364328	RS
ASVY_254	F3 family 141	Chr. 2	23309433	29215314	-	-	SS
ASVY_254	F3 family 141	Chr. 3	1	13502173	13502100	13502247	SS
ASVY_254	F3 family 141	Chr. 3	13502174	23884949	-	-	RS
ASVY_255	F3 family 142	Chr. 1	1	1542369	1542076	1542662	RS
ASVY_255	F3 family 142	Chr. 1	1542370	14027296	13992275	14062317	SS
ASVY_255	F3 family 142	Chr. 1	14027297	23302407	23297992	23306823	RS
ASVY_255	F3 family 142	Chr. 1	23302408	29502057	29471851	29532263	SS
ASVY_255	F3 family 142	Chr. 1	29502058	32654540	-	-	RS
ASVY_255	F3 family 142	Chr. 2	1	3340604	3337213	3343996	RS
ASVY_255	F3 family 142	Chr. 2	3340605	23763112	23758813	23767412	SS
ASVY_255	F3 family 142	Chr. 2	23763113	26171403	26168811	26173996	RS
ASVY_255	F3 family 142	Chr. 2	26171404	29215314	-	-	SS
ASVY_255	F3 family 142	Chr. 3	1	1065235	1061779	1068691	RS
ASVY_255	F3 family 142	Chr. 3	1065236	20969329	20947952	20990706	SS
ASVY_255	F3 family 142	Chr. 3	20969330	23884949	-	-	RS
ASVY_256	F3 family 143	Chr. 1	1	8636850	8621633	8652068	RS
ASVY_256	F3 family 143	Chr. 1	8636851	32654540	-	-	SS
ASVY_256	F3 family 143	Chr. 2	1	12861548	12848157	12874939	RS
ASVY_256	F3 family 143	Chr. 2	12861549	24553642	24552868	24554417	SS
ASVY_256	F3 family 143	Chr. 2	24553643	29215314	-	-	RS
ASVY_256	F3 family 143	Chr. 3	1	23884949	-	-	RS
ASVY_257	F3 family 144	Chr. 1	1	17369106	17176572	17561640	SS
ASVY_257	F3 family 144	Chr. 1	17369107	23847595	23843846	23851344	RS
ASVY_257	F3 family 144	Chr. 1	23847596	32654540	-	-	SS
ASVY_257	F3 family 144	Chr. 2	1	2632687	2632624	2632751	SS
ASVY_257	F3 family 144	Chr. 2	2632688	8333899	8306256	8361543	RS
ASVY_257	F3 family 144	Chr. 2	8333900	29215314	-	-	SS
ASVY_257	F3 family 144	Chr. 3	1	16918141	16886774	16949508	RS
ASVY_257	F3 family 144	Chr. 3	16918142	23884949	-	-	SS
ASVY_258	F3 family 145	Chr. 1	1	4929609	4929350	4929868	SS
ASVY_258	F3 family 145	Chr. 1	4929610	9139303	9040037	9238569	RS
ASVY_258	F3 family 145	Chr. 1	9139304	32654540	-	-	SS
ASVY_258	F3 family 145	Chr. 2	1	5163123	5156234	5170012	RS
ASVY_258	F3 family 145	Chr. 2	5163124	29215314	-	-	SS
ASVY_258	F3 family 145	Chr. 3	1	4388450	4357282	4419618	SS
ASVY_258	F3 family 145	Chr. 3	4388451	20019726	19969029	20070423	RS
ASVY_258	F3 family 145	Chr. 3	20019727	23884949	-	-	SS
ASVY_259	F3 family 146	Chr. 1	1	4643098	4559912	4726285	RS
ASVY_259	F3 family 146	Chr. 1	4643099	23441732	23441692	23441773	SS
ASVY_259	F3 family 146	Chr. 1	23441733	32654540	-	-	RS
ASVY_259	F3 family 146	Chr. 2	1	682437	680861	684014	RS
ASVY_259	F3 family 146	Chr. 2	682438	5287799	5285206	5290393	SS
ASVY_259	F3 family 146	Chr. 2	5287800	29215314	-	-	RS
ASVY_259	F3 family 146	Chr. 3	1	11953536	11953301	11953772	RS
ASVY_259	F3 family 146	Chr. 3	11953537	22762063	22744172	22779954	SS
ASVY_259	F3 family 146	Chr. 3	22762064	23884949	-	-	RS
ASVY_260	F3 family 147	Chr. 1	1	12375608	12348040	12403176	RS
ASVY_260	F3 family 147	Chr. 1	12375609	32654540	-	-	SS
ASVY_260	F3 family 147	Chr. 2	1	14602104	14602034	14602174	SS
ASVY_260	F3 family 147	Chr. 2	14602105	29215314	-	-	RS
ASVY_260	F3 family 147	Chr. 3	1	19177342	19170836	19183849	RS
ASVY_260	F3 family 147	Chr. 3	19177343	23884949	-	-	SS
ASVY_261	F3 family 148	Chr. 1	1	2837861	2815831	2859892	RS
ASVY_261	F3 family 148	Chr. 1	2837862	12584899	12572199	12597600	SS
ASVY_261	F3 family 148	Chr. 1	12584900	20169024	20064291	20273757	RS
ASVY_261	F3 family 148	Chr. 1	20169025	26416125	26391975	26440276	SS
ASVY_261	F3 family 148	Chr. 1	26416126	32654540	-	-	RS
ASVY_261	F3 family 148	Chr. 2	1	11736114	11735858	11736370	RS
ASVY_261	F3 family 148	Chr. 2	11736115	18311843	18308594	18315093	SS
ASVY_261	F3 family 148	Chr. 2	18311844	23084499	23084429	23084569	RS
ASVY_261	F3 family 148	Chr. 2	23084500	29215314	-	-	SS
ASVY_261	F3 family 148	Chr. 3	1	5196954	5139776	5254133	SS
ASVY_261	F3 family 148	Chr. 3	5196955	16652435	16618902	16685968	RS
ASVY_261	F3 family 148	Chr. 3	16652436	23884949	-	-	SS
ASVY_262	F3 family 149	Chr. 1	1	4642956	4559911	4726002	RS
ASVY_262	F3 family 149	Chr. 1	4642957	21324422	21283074	21365771	SS
ASVY_262	F3 family 149	Chr. 1	21324423	30739421	30739250	30739592	RS
ASVY_262	F3 family 149	Chr. 1	30739422	32654540	-	-	SS
ASVY_262	F3 family 149	Chr. 2	1	25415723	25414309	25417138	RS
ASVY_262	F3 family 149	Chr. 2	25415724	29215314	-	-	SS
ASVY_262	F3 family 149	Chr. 3	1	9247578	9246552	9248605	SS
ASVY_262	F3 family 149	Chr. 3	9247579	23884949	-	-	RS
ASVY_263	F3 family 150	Chr. 1	1	723704	705632	741777	RS
ASVY_263	F3 family 150	Chr. 1	723705	7107619	7107406	7107833	SS
ASVY_263	F3 family 150	Chr. 1	7107620	28201322	28201302	28201343	RS
ASVY_263	F3 family 150	Chr. 1	28201323	32654540	-	-	SS
ASVY_263	F3 family 150	Chr. 2	1	16907748	16895861	16919635	RS
ASVY_263	F3 family 150	Chr. 2	16907749	20645684	20641777	20649591	SS
ASVY_263	F3 family 150	Chr. 2	20645685	28728825	28705698	28751953	RS
ASVY_263	F3 family 150	Chr. 2	28728826	29215314	-	-	SS
ASVY_263	F3 family 150	Chr. 3	1	5814470	5813425	5815515	SS
ASVY_263	F3 family 150	Chr. 3	5814471	19061421	19050603	19072239	RS
ASVY_263	F3 family 150	Chr. 3	19061422	23884949	-	-	SS
ASVY_264	F3 family 151	Chr. 1	1	2144149	2110271	2178028	RS
ASVY_264	F3 family 151	Chr. 1	2144150	8643916	8621633	8666200	SS
ASVY_264	F3 family 151	Chr. 1	8643917	20169024	20064291	20273757	RS
ASVY_264	F3 family 151	Chr. 1	20169025	31068734	31032287	31105182	SS
ASVY_264	F3 family 151	Chr. 1	31068735	32654540	-	-	RS
ASVY_264	F3 family 151	Chr. 2	1	8377618	8375302	8379934	RS
ASVY_264	F3 family 151	Chr. 2	8377619	13372786	13361202	13384370	SS
ASVY_264	F3 family 151	Chr. 2	13372787	16867576	16839292	16895861	RS
ASVY_264	F3 family 151	Chr. 2	16867577	29215314	-	-	SS
ASVY_264	F3 family 151	Chr. 3	1	23884949	-	-	SS
ASVY_265	F3 family 152	Chr. 1	1	3910474	3900297	3920651	SS
ASVY_265	F3 family 152	Chr. 1	3910475	14720843	14720728	14720959	RS
ASVY_265	F3 family 152	Chr. 1	14720844	32654540	-	-	SS
ASVY_265	F3 family 152	Chr. 2	1	1188575	1188387	1188764	SS
ASVY_265	F3 family 152	Chr. 2	1188576	17100355	17084553	17116158	RS
ASVY_265	F3 family 152	Chr. 2	17100356	29215314	-	-	SS
ASVY_265	F3 family 152	Chr. 3	1	4388450	4357282	4419618	SS
ASVY_265	F3 family 152	Chr. 3	4388451	18793129	18788963	18797296	RS
ASVY_265	F3 family 152	Chr. 3	18793130	23884949	-	-	SS
ASVY_266	F3 family 153	Chr. 1	1	11872292	11848493	11896092	RS
ASVY_266	F3 family 153	Chr. 1	11872293	32654540	-	-	SS
ASVY_266	F3 family 153	Chr. 2	1	4160931	4157917	4163945	RS
ASVY_266	F3 family 153	Chr. 2	4160932	14038965	13993657	14084274	SS
ASVY_266	F3 family 153	Chr. 2	14038966	18254866	18254834	18254899	RS
ASVY_266	F3 family 153	Chr. 2	18254867	26595746	26557100	26634393	SS
ASVY_266	F3 family 153	Chr. 2	26595747	29215314	-	-	RS
ASVY_266	F3 family 153	Chr. 3	1	11165825	11163082	11168568	RS
ASVY_266	F3 family 153	Chr. 3	11165826	17521582	17510409	17532755	SS
ASVY_266	F3 family 153	Chr. 3	17521583	22901197	22890903	22911491	RS
ASVY_266	F3 family 153	Chr. 3	22901198	23884949	-	-	SS
ASVY_267	F3 family 154	Chr. 1	1	18932632	18876370	18988895	SS
ASVY_267	F3 family 154	Chr. 1	18932633	29500385	29471851	29528920	RS
ASVY_267	F3 family 154	Chr. 1	29500386	32654540	-	-	SS
ASVY_267	F3 family 154	Chr. 2	1	29215314	-	-	RS
ASVY_267	F3 family 154	Chr. 3	1	4332533	4329892	4335175	SS
ASVY_267	F3 family 154	Chr. 3	4332534	7269254	7167342	7371166	RS
ASVY_267	F3 family 154	Chr. 3	7269255	14401442	14399726	14403159	SS
ASVY_267	F3 family 154	Chr. 3	14401443	18835387	18830027	18840748	RS
ASVY_267	F3 family 154	Chr. 3	18835388	23884949	-	-	SS
ASVY_268	F3 family 155	Chr. 1	1	22937558	22937490	22937626	RS
ASVY_268	F3 family 155	Chr. 1	22937559	29344965	29340974	29348957	SS
ASVY_268	F3 family 155	Chr. 1	29344966	32654540	-	-	RS
ASVY_268	F3 family 155	Chr. 2	1	3622577	3621818	3623337	SS
ASVY_268	F3 family 155	Chr. 2	3622578	14676947	14658357	14695538	RS
ASVY_268	F3 family 155	Chr. 2	14676948	21807241	21800325	21814158	SS
ASVY_268	F3 family 155	Chr. 2	21807242	26800909	26800542	26801277	RS
ASVY_268	F3 family 155	Chr. 2	26800910	29215314	-	-	SS
ASVY_268	F3 family 155	Chr. 3	1	14968715	14968300	14969131	RS
ASVY_268	F3 family 155	Chr. 3	14968716	16500955	16494968	16506942	SS
ASVY_268	F3 family 155	Chr. 3	16500956	18982873	18963992	19001754	RS
ASVY_268	F3 family 155	Chr. 3	18982874	23884949	-	-	SS
ASVY_269	F3 family 156	Chr. 1	1	32654540	-	-	SS
ASVY_269	F3 family 156	Chr. 2	1	16045534	16034128	16056941	RS
ASVY_269	F3 family 156	Chr. 2	16045535	20426194	20390616	20461772	SS
ASVY_269	F3 family 156	Chr. 2	20426195	23846145	23838773	23853518	RS
ASVY_269	F3 family 156	Chr. 2	23846146	29215314	-	-	SS
ASVY_269	F3 family 156	Chr. 3	1	4612348	4610451	4614246	RS
ASVY_269	F3 family 156	Chr. 3	4612349	23884949	-	-	SS
ASVY_270	F3 family 157	Chr. 1	1	6271092	6267903	6274281	RS
ASVY_270	F3 family 157	Chr. 1	6271093	25219430	25193902	25244958	SS
ASVY_270	F3 family 157	Chr. 1	25219431	32654540	-	-	RS
ASVY_270	F3 family 157	Chr. 2	1	10198049	10185626	10210473	RS
ASVY_270	F3 family 157	Chr. 2	10198050	16867576	16839292	16895861	SS
ASVY_270	F3 family 157	Chr. 2	16867577	29215314	-	-	RS
ASVY_270	F3 family 157	Chr. 3	1	9562826	9562195	9563457	RS
ASVY_270	F3 family 157	Chr. 3	9562827	19709217	19708147	19710288	SS
ASVY_270	F3 family 157	Chr. 3	19709218	23884949	-	-	RS
ASVY_271	F3 family 158	Chr. 1	1	16276277	16229965	16322590	RS
ASVY_271	F3 family 158	Chr. 1	16276278	26546882	26546777	26546987	SS
ASVY_271	F3 family 158	Chr. 1	26546883	30401402	30400057	30402747	RS
ASVY_271	F3 family 158	Chr. 1	30401403	32654540	-	-	SS
ASVY_271	F3 family 158	Chr. 2	1	3107950	3088891	3127009	RS
ASVY_271	F3 family 158	Chr. 2	3107951	7218811	7216700	7220922	SS
ASVY_271	F3 family 158	Chr. 2	7218812	19316691	19284950	19348433	RS
ASVY_271	F3 family 158	Chr. 2	19316692	29215314	-	-	SS
ASVY_271	F3 family 158	Chr. 3	1	3175946	3171092	3180800	RS
ASVY_271	F3 family 158	Chr. 3	3175947	9182923	9179315	9186531	SS
ASVY_271	F3 family 158	Chr. 3	9182924	18396325	18395775	18396875	RS
ASVY_271	F3 family 158	Chr. 3	18396326	23884949	-	-	SS
ASVY_272	F3 family 159	Chr. 1	1	20063798	20063711	20063885	SS
ASVY_272	F3 family 159	Chr. 1	20063799	32654540	-	-	RS
ASVY_272	F3 family 159	Chr. 2	1	4471147	4470392	4471903	SS
ASVY_272	F3 family 159	Chr. 2	4471148	13988360	13988300	13988420	RS
ASVY_272	F3 family 159	Chr. 2	13988361	17878542	17878104	17878980	SS
ASVY_272	F3 family 159	Chr. 2	17878543	23255152	23254537	23255768	RS
ASVY_272	F3 family 159	Chr. 2	23255153	29215314	-	-	SS
ASVY_272	F3 family 159	Chr. 3	1	2503447	2431577	2575317	RS
ASVY_272	F3 family 159	Chr. 3	2503448	9313754	9278744	9348765	SS
ASVY_272	F3 family 159	Chr. 3	9313755	23884949	-	-	RS
ASVY_273	F3 family 160	Chr. 1	1	1064183	1061058	1067308	SS
ASVY_273	F3 family 160	Chr. 1	1064184	18171384	18169242	18173527	RS
ASVY_273	F3 family 160	Chr. 1	18171385	26545788	26544799	26546777	SS
ASVY_273	F3 family 160	Chr. 1	26545789	32654540	-	-	RS
ASVY_273	F3 family 160	Chr. 2	1	11547602	11543080	11552124	RS
ASVY_273	F3 family 160	Chr. 2	11547603	21860708	21840238	21881179	SS
ASVY_273	F3 family 160	Chr. 2	21860709	25241714	25233295	25250133	RS
ASVY_273	F3 family 160	Chr. 2	25241715	29215314	-	-	SS
ASVY_273	F3 family 160	Chr. 3	1	16652996	16620024	16685968	SS
ASVY_273	F3 family 160	Chr. 3	16652997	23884949	-	-	RS
ASVY_274	F3 family 161	Chr. 1	1	4642997	4559710	4726285	SS
ASVY_274	F3 family 161	Chr. 1	4642998	32654540	-	-	RS
ASVY_274	F3 family 161	Chr. 2	1	2371840	2368297	2375384	SS
ASVY_274	F3 family 161	Chr. 2	2371841	12435119	12434933	12435306	RS
ASVY_274	F3 family 161	Chr. 2	12435120	21285401	21275511	21295292	SS
ASVY_274	F3 family 161	Chr. 2	21285402	29215314	-	-	RS
ASVY_274	F3 family 161	Chr. 3	1	23884949	-	-	RS
ASVY_275	F3 family 162	Chr. 1	1	13132986	13057962	13208011	SS
ASVY_275	F3 family 162	Chr. 1	13132987	32654540	-	-	RS
ASVY_275	F3 family 162	Chr. 2	1	23267325	23254537	23280114	RS
ASVY_275	F3 family 162	Chr. 2	23267326	29215314	-	-	SS
ASVY_275	F3 family 162	Chr. 3	1	23608892	23544397	23673387	RS
ASVY_275	F3 family 162	Chr. 3	23608893	23884949	-	-	SS
ASVY_276	F3 family 163	Chr. 1	1	12267979	12267794	12268165	SS
ASVY_276	F3 family 163	Chr. 1	12267980	28565054	28562946	28567162	RS
ASVY_276	F3 family 163	Chr. 1	28565055	32654540	-	-	SS
ASVY_276	F3 family 163	Chr. 2	1	8504714	8495890	8513538	SS
ASVY_276	F3 family 163	Chr. 2	8504715	12043786	12042194	12045378	RS
ASVY_276	F3 family 163	Chr. 2	12043787	15090925	15088165	15093686	SS
ASVY_276	F3 family 163	Chr. 2	15090926	18937502	18932055	18942949	RS
ASVY_276	F3 family 163	Chr. 2	18937503	29215314	-	-	SS
ASVY_276	F3 family 163	Chr. 3	1	15206692	15206637	15206747	RS
ASVY_276	F3 family 163	Chr. 3	15206693	18068131	18062170	18074092	SS
ASVY_276	F3 family 163	Chr. 3	18068132	23884949	-	-	RS
ASVY_277	F3 family 164	Chr. 1	1	28441340	28422188	28460492	SS
ASVY_277	F3 family 164	Chr. 1	28441341	32654540	-	-	RS
ASVY_277	F3 family 164	Chr. 2	1	5120622	5116449	5124795	RS
ASVY_277	F3 family 164	Chr. 2	5120623	11404359	11379110	11429608	SS
ASVY_277	F3 family 164	Chr. 2	11404360	16775147	16760392	16789902	RS
ASVY_277	F3 family 164	Chr. 2	16775148	23393829	23392495	23395163	SS
ASVY_277	F3 family 164	Chr. 2	23393830	29215314	-	-	RS
ASVY_277	F3 family 164	Chr. 3	1	2466577	2357837	2575317	RS
ASVY_277	F3 family 164	Chr. 3	2466578	19914461	19913301	19915621	SS
ASVY_277	F3 family 164	Chr. 3	19914462	23884949	-	-	RS
ASVY_278	F3 family 165	Chr. 1	1	395891	387261	404521	SS
ASVY_278	F3 family 165	Chr. 1	395892	5996751	5994793	5998710	RS
ASVY_278	F3 family 165	Chr. 1	5996752	16522315	16517153	16527477	SS
ASVY_278	F3 family 165	Chr. 1	16522316	32654540	-	-	RS
ASVY_278	F3 family 165	Chr. 2	1	3514282	3514165	3514400	SS
ASVY_278	F3 family 165	Chr. 2	3514283	29215314	-	-	RS
ASVY_278	F3 family 165	Chr. 3	1	1156880	1136710	1177051	SS
ASVY_278	F3 family 165	Chr. 3	1156881	11122234	11121394	11123074	RS
ASVY_278	F3 family 165	Chr. 3	11122235	16533310	16507381	16559240	SS
ASVY_278	F3 family 165	Chr. 3	16533311	23884949	-	-	RS
ASVY_279	F3 family 166	Chr. 1	1	9139303	9040037	9238569	SS
ASVY_279	F3 family 166	Chr. 1	9139304	14473823	14399387	14548260	RS
ASVY_279	F3 family 166	Chr. 1	14473824	32654540	-	-	SS
ASVY_279	F3 family 166	Chr. 2	1	3294476	3292259	3296693	RS
ASVY_279	F3 family 166	Chr. 2	3294477	15144227	15144175	15144280	SS
ASVY_279	F3 family 166	Chr. 2	15144228	29215314	-	-	RS
ASVY_279	F3 family 166	Chr. 3	1	6480825	6480624	6481027	SS
ASVY_279	F3 family 166	Chr. 3	6480826	23884949	-	-	RS
ASVY_280	F3 family 167	Chr. 1	1	2616347	2610872	2621823	RS
ASVY_280	F3 family 167	Chr. 1	2616348	13207967	13207923	13208011	SS
ASVY_280	F3 family 167	Chr. 1	13207968	32654540	-	-	RS
ASVY_280	F3 family 167	Chr. 2	1	3290923	3290041	3291806	RS
ASVY_280	F3 family 167	Chr. 2	3290924	20736323	20734018	20738629	SS
ASVY_280	F3 family 167	Chr. 2	20736324	29215314	-	-	RS
ASVY_280	F3 family 167	Chr. 3	1	1749312	1749195	1749430	RS
ASVY_280	F3 family 167	Chr. 3	1749313	14336732	14336351	14337114	SS
ASVY_280	F3 family 167	Chr. 3	14336733	18488110	18484313	18491908	RS
ASVY_280	F3 family 167	Chr. 3	18488111	23884949	-	-	SS
ASVY_281	F3 family 168	Chr. 1	1	14473837	14399387	14548287	RS
ASVY_281	F3 family 168	Chr. 1	14473838	18934196	18879674	18988718	SS
ASVY_281	F3 family 168	Chr. 1	18934197	26581126	26548362	26613890	RS
ASVY_281	F3 family 168	Chr. 1	26581127	31067320	31030235	31104405	SS
ASVY_281	F3 family 168	Chr. 1	31067321	32654540	-	-	RS
ASVY_281	F3 family 168	Chr. 2	1	1580754	1561117	1600391	RS
ASVY_281	F3 family 168	Chr. 2	1580755	17303287	17301864	17304711	SS
ASVY_281	F3 family 168	Chr. 2	17303288	29215314	-	-	RS
ASVY_281	F3 family 168	Chr. 3	1	5541661	5541638	5541684	RS
ASVY_281	F3 family 168	Chr. 3	5541662	23884949	-	-	SS
ASVY_282	F3 family 169	Chr. 1	1	3348030	3348027	3348034	SS
ASVY_282	F3 family 169	Chr. 1	3348031	6440062	6439894	6440230	RS
ASVY_282	F3 family 169	Chr. 1	6440063	20863486	20863239	20863734	SS
ASVY_282	F3 family 169	Chr. 1	20863487	30891590	30887176	30896004	RS
ASVY_282	F3 family 169	Chr. 1	30891591	32654540	-	-	SS
ASVY_282	F3 family 169	Chr. 2	1	2808608	2799209	2818008	RS
ASVY_282	F3 family 169	Chr. 2	2808609	4966896	4964481	4969312	SS
ASVY_282	F3 family 169	Chr. 2	4966897	19661090	19648044	19674137	RS
ASVY_282	F3 family 169	Chr. 2	19661091	29215314	-	-	SS
ASVY_282	F3 family 169	Chr. 3	1	8973261	8973024	8973498	RS
ASVY_282	F3 family 169	Chr. 3	8973262	14916889	14915628	14918150	SS
ASVY_282	F3 family 169	Chr. 3	14916890	23884949	-	-	RS
ASVY_283	F3 family 170	Chr. 1	1	7770728	7769278	7772179	RS
ASVY_283	F3 family 170	Chr. 1	7770729	15382183	15371436	15392930	SS
ASVY_283	F3 family 170	Chr. 1	15382184	21324422	21283074	21365771	RS
ASVY_283	F3 family 170	Chr. 1	21324423	29502057	29471851	29532263	SS
ASVY_283	F3 family 170	Chr. 1	29502058	32654540	-	-	RS
ASVY_283	F3 family 170	Chr. 2	1	26670269	26670173	26670365	SS
ASVY_283	F3 family 170	Chr. 2	26670270	29215314	-	-	RS
ASVY_283	F3 family 170	Chr. 3	1	5203100	5151619	5254582	SS
ASVY_283	F3 family 170	Chr. 3	5203101	23884949	-	-	RS
ASVY_284	F3 family 171	Chr. 1	1	16975726	16972999	16978453	RS
ASVY_284	F3 family 171	Chr. 1	16975727	32654540	-	-	SS
ASVY_284	F3 family 171	Chr. 2	1	14547974	14547039	14548909	SS
ASVY_284	F3 family 171	Chr. 2	14547975	21497760	21497620	21497900	RS
ASVY_284	F3 family 171	Chr. 2	21497761	29215314	-	-	SS
ASVY_284	F3 family 171	Chr. 3	1	20132280	20129642	20134919	SS
ASVY_284	F3 family 171	Chr. 3	20132281	23884949	-	-	RS
ASVY_285	F3 family 172	Chr. 1	1	12721672	12685642	12757702	RS
ASVY_285	F3 family 172	Chr. 1	12721673	25034022	25008807	25059237	SS
ASVY_285	F3 family 172	Chr. 1	25034023	32654540	-	-	RS
ASVY_285	F3 family 172	Chr. 2	1	4434279	4425146	4443413	RS
ASVY_285	F3 family 172	Chr. 2	4434280	23575463	23550537	23600390	SS
ASVY_285	F3 family 172	Chr. 2	23575464	29215314	-	-	RS
ASVY_285	F3 family 172	Chr. 3	1	2110931	2105826	2116037	SS
ASVY_285	F3 family 172	Chr. 3	2110932	5014796	5014320	5015272	RS
ASVY_285	F3 family 172	Chr. 3	5014797	14643307	14628638	14657977	SS
ASVY_285	F3 family 172	Chr. 3	14643308	16386265	16384788	16387743	RS
ASVY_285	F3 family 172	Chr. 3	16386266	23884949	-	-	SS
ASVY_286	F3 family 173	Chr. 1	1	4559437	4559367	4559507	SS
ASVY_286	F3 family 173	Chr. 1	4559438	8276685	8275371	8277999	RS
ASVY_286	F3 family 173	Chr. 1	8276686	32654540	-	-	SS
ASVY_286	F3 family 173	Chr. 2	1	1738424	1731445	1745403	RS
ASVY_286	F3 family 173	Chr. 2	1738425	9747653	9744718	9750588	SS
ASVY_286	F3 family 173	Chr. 2	9747654	13963775	13955156	13972395	RS
ASVY_286	F3 family 173	Chr. 2	13963776	29215314	-	-	SS
ASVY_286	F3 family 173	Chr. 3	1	742513	740018	745008	SS
ASVY_286	F3 family 173	Chr. 3	742514	5629650	5605822	5653479	RS
ASVY_286	F3 family 173	Chr. 3	5629651	16368335	16353842	16382828	SS
ASVY_286	F3 family 173	Chr. 3	16368336	23884949	-	-	RS
ASVY_287	F3 family 174	Chr. 1	1	4559594	4559479	4559710	SS
ASVY_287	F3 family 174	Chr. 1	4559595	14473837	14399387	14548287	RS
ASVY_287	F3 family 174	Chr. 1	14473838	31265413	31265134	31265692	SS
ASVY_287	F3 family 174	Chr. 1	31265414	32654540	-	-	RS
ASVY_287	F3 family 174	Chr. 2	1	8430925	8430778	8431073	SS
ASVY_287	F3 family 174	Chr. 2	8430926	23252639	23251510	23253768	RS
ASVY_287	F3 family 174	Chr. 2	23252640	26998812	26998693	26998932	SS
ASVY_287	F3 family 174	Chr. 2	26998813	29215314	-	-	RS
ASVY_287	F3 family 174	Chr. 3	1	16918141	16886774	16949508	SS
ASVY_287	F3 family 174	Chr. 3	16918142	23396361	23391984	23400739	RS
ASVY_287	F3 family 174	Chr. 3	23396362	23884949	-	-	SS
ASVY_288	F3 family 175	Chr. 1	1	1761235	1759855	1762615	SS
ASVY_288	F3 family 175	Chr. 1	1761236	18171428	18169242	18173615	RS
ASVY_288	F3 family 175	Chr. 1	18171429	31892783	31887743	31897823	SS
ASVY_288	F3 family 175	Chr. 1	31892784	32654540	-	-	RS
ASVY_288	F3 family 175	Chr. 2	1	9874754	9866770	9882738	RS
ASVY_288	F3 family 175	Chr. 2	9874755	29215314	-	-	SS
ASVY_288	F3 family 175	Chr. 3	1	4721425	4718460	4724391	RS
ASVY_288	F3 family 175	Chr. 3	4721426	14624794	14623248	14626341	SS
ASVY_288	F3 family 175	Chr. 3	14624795	16533345	16507451	16559240	RS
ASVY_288	F3 family 175	Chr. 3	16533346	23884949	-	-	SS
ASVY_289	F3 family 176	Chr. 1	1	2300189	2300116	2300262	SS
ASVY_289	F3 family 176	Chr. 1	2300190	4124442	4124359	4124525	RS
ASVY_289	F3 family 176	Chr. 1	4124443	18127920	18103835	18152006	SS
ASVY_289	F3 family 176	Chr. 1	18127921	29889123	29888688	29889558	RS
ASVY_289	F3 family 176	Chr. 1	29889124	32654540	-	-	SS
ASVY_289	F3 family 176	Chr. 2	1	6394951	6394912	6394990	RS
ASVY_289	F3 family 176	Chr. 2	6394952	17857037	17835971	17878104	SS
ASVY_289	F3 family 176	Chr. 2	17857038	29215314	-	-	RS
ASVY_289	F3 family 176	Chr. 3	1	7020890	7010003	7031777	SS
ASVY_289	F3 family 176	Chr. 3	7020891	15145907	15145767	15146048	RS
ASVY_289	F3 family 176	Chr. 3	15145908	20559200	20554433	20563967	SS
ASVY_289	F3 family 176	Chr. 3	20559201	23884949	-	-	RS
ASVY_290	F3 family 177	Chr. 1	1	957756	947271	968242	RS
ASVY_290	F3 family 177	Chr. 1	957757	30119903	30118399	30121408	SS
ASVY_290	F3 family 177	Chr. 1	30119904	32654540	-	-	RS
ASVY_290	F3 family 177	Chr. 2	1	3798626	3787893	3809359	RS
ASVY_290	F3 family 177	Chr. 2	3798627	14058392	14032595	14084190	SS
ASVY_290	F3 family 177	Chr. 2	14058393	24690526	24689544	24691508	RS
ASVY_290	F3 family 177	Chr. 2	24690527	28175990	28175809	28176172	SS
ASVY_290	F3 family 177	Chr. 2	28175991	29215314	-	-	RS
ASVY_290	F3 family 177	Chr. 3	1	5052680	5015300	5090061	SS
ASVY_290	F3 family 177	Chr. 3	5052681	23884949	-	-	RS
ASVY_291	F3 family 178	Chr. 1	1	8921343	8914381	8928306	RS
ASVY_291	F3 family 178	Chr. 1	8921344	13308469	13302868	13314070	SS
ASVY_291	F3 family 178	Chr. 1	13308470	19540528	19539996	19541060	RS
ASVY_291	F3 family 178	Chr. 1	19540529	32654540	-	-	SS
ASVY_291	F3 family 178	Chr. 2	1	15600491	15585044	15615939	SS
ASVY_291	F3 family 178	Chr. 2	15600492	29215314	-	-	RS
ASVY_291	F3 family 178	Chr. 3	1	910583	907953	913214	RS
ASVY_291	F3 family 178	Chr. 3	910584	7952532	7948781	7956284	SS
ASVY_291	F3 family 178	Chr. 3	7952533	20870746	20789804	20951689	RS
ASVY_291	F3 family 178	Chr. 3	20870747	23884949	-	-	SS
ASVY_292	F3 family 179	Chr. 1	1	26072538	26067415	26077661	RS
ASVY_292	F3 family 179	Chr. 1	26072539	32654540	-	-	SS
ASVY_292	F3 family 179	Chr. 2	1	5222762	5219714	5225810	RS
ASVY_292	F3 family 179	Chr. 2	5222763	21296269	21294087	21298451	SS
ASVY_292	F3 family 179	Chr. 2	21296270	29215314	-	-	RS
ASVY_292	F3 family 179	Chr. 3	1	1658245	1655553	1660937	RS
ASVY_292	F3 family 179	Chr. 3	1658246	13499877	13499795	13499959	SS
ASVY_292	F3 family 179	Chr. 3	13499878	17083563	17083508	17083618	RS
ASVY_292	F3 family 179	Chr. 3	17083564	23884949	-	-	SS
ASVY_293	F3 family 180	Chr. 1	1	4642896	4559821	4725972	RS
ASVY_293	F3 family 180	Chr. 1	4642897	8643835	8621633	8666038	SS
ASVY_293	F3 family 180	Chr. 1	8643836	32654540	-	-	RS
ASVY_293	F3 family 180	Chr. 2	1	2195879	2164478	2227281	RS
ASVY_293	F3 family 180	Chr. 2	2195880	9790967	9762948	9818987	SS
ASVY_293	F3 family 180	Chr. 2	9790968	27214553	27202061	27227046	RS
ASVY_293	F3 family 180	Chr. 2	27214554	29215314	-	-	SS
ASVY_293	F3 family 180	Chr. 3	1	23884949	-	-	RS
ASVY_294	F3 family 181	Chr. 1	1	12938000	12935747	12940254	SS
ASVY_294	F3 family 181	Chr. 1	12938001	26230131	26227891	26232371	RS
ASVY_294	F3 family 181	Chr. 1	26230132	28465676	28464470	28466882	SS
ASVY_294	F3 family 181	Chr. 1	28465677	32654540	-	-	RS
ASVY_294	F3 family 181	Chr. 2	1	23550318	23550233	23550403	RS
ASVY_294	F3 family 181	Chr. 2	23550319	29215314	-	-	SS
ASVY_294	F3 family 181	Chr. 3	1	11656053	11632380	11679727	RS
ASVY_294	F3 family 181	Chr. 3	11656054	21203004	21201419	21204589	SS
ASVY_294	F3 family 181	Chr. 3	21203005	23884949	-	-	RS
ASVY_295	F3 family 182	Chr. 1	1	6416141	6415777	6416506	SS
ASVY_295	F3 family 182	Chr. 1	6416142	19514259	19489585	19538933	RS
ASVY_295	F3 family 182	Chr. 1	19514260	30235503	30203776	30267231	SS
ASVY_295	F3 family 182	Chr. 1	30235504	32654540	-	-	RS
ASVY_295	F3 family 182	Chr. 2	1	10652289	10647919	10656659	RS
ASVY_295	F3 family 182	Chr. 2	10652290	27135185	27134107	27136264	SS
ASVY_295	F3 family 182	Chr. 2	27135186	29215314	-	-	RS
ASVY_295	F3 family 182	Chr. 3	1	5383997	5351332	5416662	RS
ASVY_295	F3 family 182	Chr. 3	5383998	9092768	9092470	9093067	SS
ASVY_295	F3 family 182	Chr. 3	9092769	23884949	-	-	RS
ASVY_296	F3 family 183	Chr. 1	1	32654540	-	-	RS
ASVY_296	F3 family 183	Chr. 2	1	23059151	23058790	23059512	SS
ASVY_296	F3 family 183	Chr. 2	23059152	29215314	-	-	RS
ASVY_296	F3 family 183	Chr. 3	1	5557287	5541679	5572896	RS
ASVY_296	F3 family 183	Chr. 3	5557288	23884949	-	-	SS
ASVY_297	F3 family 184	Chr. 1	1	14134365	14115132	14153599	RS
ASVY_297	F3 family 184	Chr. 1	14134366	26956846	26956811	26956882	SS
ASVY_297	F3 family 184	Chr. 1	26956847	32654540	-	-	RS
ASVY_297	F3 family 184	Chr. 2	1	5931088	5928938	5933239	RS
ASVY_297	F3 family 184	Chr. 2	5931089	11673900	11611430	11736370	SS
ASVY_297	F3 family 184	Chr. 2	11673901	15008041	15007739	15008344	RS
ASVY_297	F3 family 184	Chr. 2	15008042	29215314	-	-	SS
ASVY_297	F3 family 184	Chr. 3	1	9210449	9210132	9210767	SS
ASVY_297	F3 family 184	Chr. 3	9210450	23884949	-	-	RS
ASVY_298	F3 family 185	Chr. 1	1	13056048	13054190	13057906	SS
ASVY_298	F3 family 185	Chr. 1	13056049	22336662	22333598	22339727	RS
ASVY_298	F3 family 185	Chr. 1	22336663	32654540	-	-	SS
ASVY_298	F3 family 185	Chr. 2	1	11882615	11880968	11884262	RS
ASVY_298	F3 family 185	Chr. 2	11882616	24574009	24569112	24578906	SS
ASVY_298	F3 family 185	Chr. 2	24574010	29215314	-	-	RS
ASVY_298	F3 family 185	Chr. 3	1	3479199	3479134	3479264	RS
ASVY_298	F3 family 185	Chr. 3	3479200	7020901	7010026	7031777	SS
ASVY_298	F3 family 185	Chr. 3	7020902	12175790	12174225	12177355	RS
ASVY_298	F3 family 185	Chr. 3	12175791	19323063	19282935	19363192	SS
ASVY_298	F3 family 185	Chr. 3	19323064	23884949	-	-	RS
ASVY_299	F3 family 186	Chr. 1	1	11872292	11848493	11896092	SS
ASVY_299	F3 family 186	Chr. 1	11872293	21025358	21023866	21026851	RS
ASVY_299	F3 family 186	Chr. 1	21025359	26841379	26813019	26869740	SS
ASVY_299	F3 family 186	Chr. 1	26841380	32654540	-	-	RS
ASVY_299	F3 family 186	Chr. 2	1	1707384	1705517	1709252	SS
ASVY_299	F3 family 186	Chr. 2	1707385	29215314	-	-	RS
ASVY_299	F3 family 186	Chr. 3	1	5626669	5606741	5646598	RS
ASVY_299	F3 family 186	Chr. 3	5626670	12101375	12099694	12103056	SS
ASVY_299	F3 family 186	Chr. 3	12101376	23884949	-	-	RS
ASVY_300	F3 family 187	Chr. 1	1	11789850	11763928	11815773	SS
ASVY_300	F3 family 187	Chr. 1	11789851	23623376	23600352	23646401	RS
ASVY_300	F3 family 187	Chr. 1	23623377	32654540	-	-	SS
ASVY_300	F3 family 187	Chr. 2	1	476551	471195	481907	RS
ASVY_300	F3 family 187	Chr. 2	476552	14261635	14259722	14263548	SS
ASVY_300	F3 family 187	Chr. 2	14261636	29215314	-	-	RS
ASVY_300	F3 family 187	Chr. 3	1	17113828	17113660	17113996	RS
ASVY_300	F3 family 187	Chr. 3	17113829	23884949	-	-	SS
ASVY_301	F3 family 188	Chr. 1	1	15045032	14991362	15098703	SS
ASVY_301	F3 family 188	Chr. 1	15045033	19542923	19541056	19544790	RS
ASVY_301	F3 family 188	Chr. 1	19542924	32654540	-	-	SS
ASVY_301	F3 family 188	Chr. 2	1	29215314	-	-	RS
ASVY_301	F3 family 188	Chr. 3	1	3635960	3634318	3637602	SS
ASVY_301	F3 family 188	Chr. 3	3635961	12248879	12242527	12255231	RS
ASVY_301	F3 family 188	Chr. 3	12248880	23884949	-	-	SS
ASVY_302	F3 family 189	Chr. 1	1	11872292	11848493	11896092	RS
ASVY_302	F3 family 189	Chr. 1	11872293	13972810	13971582	13974038	SS
ASVY_302	F3 family 189	Chr. 1	13972811	27722615	27719649	27725582	RS
ASVY_302	F3 family 189	Chr. 1	27722616	32654540	-	-	SS
ASVY_302	F3 family 189	Chr. 2	1	23252626	23251583	23253669	RS
ASVY_302	F3 family 189	Chr. 2	23252627	26303253	26301103	26305403	SS
ASVY_302	F3 family 189	Chr. 2	26303254	29215314	-	-	RS
ASVY_302	F3 family 189	Chr. 3	1	2137513	2134811	2140215	RS
ASVY_302	F3 family 189	Chr. 3	2137514	14297176	14293489	14300864	SS
ASVY_302	F3 family 189	Chr. 3	14297177	23608892	23544397	23673387	RS
ASVY_302	F3 family 189	Chr. 3	23608893	23884949	-	-	SS
ASVY_303	F3 family 190	Chr. 1	1	2359719	2345864	2373575	SS
ASVY_303	F3 family 190	Chr. 1	2359720	25378721	25375579	25381864	RS
ASVY_303	F3 family 190	Chr. 1	25378722	29707619	29707052	29708187	SS
ASVY_303	F3 family 190	Chr. 1	29707620	32654540	-	-	RS
ASVY_303	F3 family 190	Chr. 2	1	3746976	3738084	3755868	RS
ASVY_303	F3 family 190	Chr. 2	3746977	12509203	12505138	12513268	SS
ASVY_303	F3 family 190	Chr. 2	12509204	29215314	-	-	RS
ASVY_303	F3 family 190	Chr. 3	1	21675894	21675847	21675942	RS
ASVY_303	F3 family 190	Chr. 3	21675895	23884949	-	-	SS
ASVY_304	F3 family 191	Chr. 1	1	11799997	11763189	11836805	SS
ASVY_304	F3 family 191	Chr. 1	11799998	14273120	14165312	14380928	RS
ASVY_304	F3 family 191	Chr. 1	14273121	21703498	21699261	21707735	SS
ASVY_304	F3 family 191	Chr. 1	21703499	32654540	-	-	RS
ASVY_304	F3 family 191	Chr. 2	1	1335827	1295587	1376067	SS
ASVY_304	F3 family 191	Chr. 2	1335828	16169074	16168274	16169874	RS
ASVY_304	F3 family 191	Chr. 2	16169075	29215314	-	-	SS
ASVY_304	F3 family 191	Chr. 3	1	2466577	2357837	2575317	RS
ASVY_304	F3 family 191	Chr. 3	2466578	7144851	7106491	7183211	SS
ASVY_304	F3 family 191	Chr. 3	7144852	13049553	12962291	13136815	RS
ASVY_304	F3 family 191	Chr. 3	13049554	23884949	-	-	SS
ASVY_305	F3 family 192	Chr. 1	1	14027278	13992275	14062281	SS
ASVY_305	F3 family 192	Chr. 1	14027279	30175188	30146793	30203584	RS
ASVY_305	F3 family 192	Chr. 1	30175189	32654540	-	-	SS
ASVY_305	F3 family 192	Chr. 2	1	15009254	15008472	15010037	SS
ASVY_305	F3 family 192	Chr. 2	15009255	18088455	18082641	18094269	RS
ASVY_305	F3 family 192	Chr. 2	18088456	28080004	28053165	28106843	SS
ASVY_305	F3 family 192	Chr. 2	28080005	29215314	-	-	RS
ASVY_305	F3 family 192	Chr. 3	1	14590831	14587619	14594043	RS
ASVY_305	F3 family 192	Chr. 3	14590832	17721775	17618271	17825280	SS
ASVY_305	F3 family 192	Chr. 3	17721776	23884949	-	-	RS
ASVY_306	F3 family 193	Chr. 1	1	4642911	4559821	4726002	RS
ASVY_306	F3 family 193	Chr. 1	4642912	8647412	8621633	8673191	SS
ASVY_306	F3 family 193	Chr. 1	8647413	29622585	29618110	29627061	RS
ASVY_306	F3 family 193	Chr. 1	29622586	32654540	-	-	SS
ASVY_306	F3 family 193	Chr. 2	1	19453478	19417476	19489480	RS
ASVY_306	F3 family 193	Chr. 2	19453479	29215314	-	-	SS
ASVY_306	F3 family 193	Chr. 3	1	3165275	3165241	3165309	RS
ASVY_306	F3 family 193	Chr. 3	3165276	21002719	20991327	21014112	SS
ASVY_306	F3 family 193	Chr. 3	21002720	23884949	-	-	RS
ASVY_307	F3 family 194	Chr. 1	1	9139303	9040037	9238569	SS
ASVY_307	F3 family 194	Chr. 1	9139304	14027309	13992275	14062343	RS
ASVY_307	F3 family 194	Chr. 1	14027310	32654540	-	-	SS
ASVY_307	F3 family 194	Chr. 2	1	1335957	1295848	1376067	RS
ASVY_307	F3 family 194	Chr. 2	1335958	12071951	12060931	12082971	SS
ASVY_307	F3 family 194	Chr. 2	12071952	15319653	15249523	15389783	RS
ASVY_307	F3 family 194	Chr. 2	15319654	28417014	28411874	28422155	SS
ASVY_307	F3 family 194	Chr. 2	28417015	29215314	-	-	RS
ASVY_307	F3 family 194	Chr. 3	1	3563163	3549775	3576552	RS
ASVY_307	F3 family 194	Chr. 3	3563164	23884949	-	-	SS
ASVY_308	F3 family 195	Chr. 1	1	16501380	16500128	16502633	RS
ASVY_308	F3 family 195	Chr. 1	16501381	23502842	23501374	23504310	SS
ASVY_308	F3 family 195	Chr. 1	23502843	25060524	25059444	25061604	RS
ASVY_308	F3 family 195	Chr. 1	25060525	32654540	-	-	SS
ASVY_308	F3 family 195	Chr. 2	1	10051020	10048284	10053757	SS
ASVY_308	F3 family 195	Chr. 2	10051021	14979223	14956659	15001788	RS
ASVY_308	F3 family 195	Chr. 2	14979224	29215314	-	-	SS
ASVY_308	F3 family 195	Chr. 3	1	1705611	1703562	1707661	SS
ASVY_308	F3 family 195	Chr. 3	1705612	7136916	7106491	7167342	RS
ASVY_308	F3 family 195	Chr. 3	7136917	16533326	16507412	16559240	SS
ASVY_308	F3 family 195	Chr. 3	16533327	23369108	23361620	23376597	RS
ASVY_308	F3 family 195	Chr. 3	23369109	23884949	-	-	SS
ASVY_309	F3 family 196	Chr. 1	1	5300029	5255766	5344293	SS
ASVY_309	F3 family 196	Chr. 1	5300030	17872106	17780867	17963345	RS
ASVY_309	F3 family 196	Chr. 1	17872107	31188727	31179173	31198282	SS
ASVY_309	F3 family 196	Chr. 1	31188728	32654540	-	-	RS
ASVY_309	F3 family 196	Chr. 2	1	1335827	1295587	1376067	SS
ASVY_309	F3 family 196	Chr. 2	1335828	11220909	11219244	11222574	RS
ASVY_309	F3 family 196	Chr. 2	11220910	23331848	23280114	23383582	SS
ASVY_309	F3 family 196	Chr. 2	23331849	29215314	-	-	RS
ASVY_309	F3 family 196	Chr. 3	1	1200993	1198511	1203476	SS
ASVY_309	F3 family 196	Chr. 3	1200994	5297446	5294876	5300017	RS
ASVY_309	F3 family 196	Chr. 3	5297447	23884949	-	-	SS
ASVY_310	F3 family 197	Chr. 1	1	3434865	3430241	3439490	SS
ASVY_310	F3 family 197	Chr. 1	3434866	32654540	-	-	RS
ASVY_310	F3 family 197	Chr. 2	1	26788392	26786634	26790150	RS
ASVY_310	F3 family 197	Chr. 2	26788393	29215314	-	-	SS
ASVY_310	F3 family 197	Chr. 3	1	18588786	18536574	18640999	RS
ASVY_310	F3 family 197	Chr. 3	18588787	21679227	21676492	21681962	SS
ASVY_310	F3 family 197	Chr. 3	21679228	23884949	-	-	RS
ASVY_311	F3 family 198	Chr. 1	1	12462678	12459954	12465403	RS
ASVY_311	F3 family 198	Chr. 1	12462679	32654540	-	-	SS
ASVY_311	F3 family 198	Chr. 2	1	5833083	5832792	5833375	RS
ASVY_311	F3 family 198	Chr. 2	5833084	17856018	17835971	17876066	SS
ASVY_311	F3 family 198	Chr. 2	17856019	29215314	-	-	RS
ASVY_311	F3 family 198	Chr. 3	1	3607529	3589882	3625176	SS
ASVY_311	F3 family 198	Chr. 3	3607530	23884949	-	-	RS
ASVY_312	F3 family 199	Chr. 1	1	2766425	2765011	2767839	RS
ASVY_312	F3 family 199	Chr. 1	2766426	7795608	7794581	7796635	SS
ASVY_312	F3 family 199	Chr. 1	7795609	21651814	21651730	21651898	RS
ASVY_312	F3 family 199	Chr. 1	21651815	30512772	30512664	30512880	SS
ASVY_312	F3 family 199	Chr. 1	30512773	32654540	-	-	RS
ASVY_312	F3 family 199	Chr. 2	1	9538502	9537837	9539167	RS
ASVY_312	F3 family 199	Chr. 2	9538503	15389837	15389783	15389892	SS
ASVY_312	F3 family 199	Chr. 2	15389838	29215314	-	-	RS
ASVY_312	F3 family 199	Chr. 3	1	6258037	6255403	6260672	SS
ASVY_312	F3 family 199	Chr. 3	6258038	23884949	-	-	RS
ASVY_313	F3 family 200	Chr. 1	1	1039111	1038844	1039378	RS
ASVY_313	F3 family 200	Chr. 1	1039112	15045029	14991356	15098703	SS
ASVY_313	F3 family 200	Chr. 1	15045030	31208451	31207875	31209028	RS
ASVY_313	F3 family 200	Chr. 1	31208452	32654540	-	-	SS
ASVY_313	F3 family 200	Chr. 2	1	26085700	26085350	26086050	RS
ASVY_313	F3 family 200	Chr. 2	26085701	28153657	28134441	28172874	SS
ASVY_313	F3 family 200	Chr. 2	28153658	29215314	-	-	RS
ASVY_313	F3 family 200	Chr. 3	1	16614072	16613476	16614668	RS
ASVY_313	F3 family 200	Chr. 3	16614073	23884949	-	-	SS
ASVY_314	F3 family 201	Chr. 1	1	5543394	5543188	5543601	SS
ASVY_314	F3 family 201	Chr. 1	5543395	14027278	13992275	14062281	RS
ASVY_314	F3 family 201	Chr. 1	14027279	19587869	19571759	19603979	SS
ASVY_314	F3 family 201	Chr. 1	19587870	30625018	30624949	30625087	RS
ASVY_314	F3 family 201	Chr. 1	30625019	32654540	-	-	SS
ASVY_314	F3 family 201	Chr. 2	1	9179818	9170081	9189555	RS
ASVY_314	F3 family 201	Chr. 2	9179819	20357538	20356366	20358710	SS
ASVY_314	F3 family 201	Chr. 2	20357539	29215314	-	-	RS
ASVY_314	F3 family 201	Chr. 3	1	12899571	12896878	12902264	SS
ASVY_314	F3 family 201	Chr. 3	12899572	23884949	-	-	RS
ASVY_315	F3 family 202	Chr. 1	1	14473823	14399387	14548260	SS
ASVY_315	F3 family 202	Chr. 1	14473824	23427101	23423569	23430633	RS
ASVY_315	F3 family 202	Chr. 1	23427102	32654540	-	-	SS
ASVY_315	F3 family 202	Chr. 2	1	29215314	-	-	RS
ASVY_315	F3 family 202	Chr. 3	1	14075271	14074060	14076483	SS
ASVY_315	F3 family 202	Chr. 3	14075272	23259639	23249152	23270127	RS
ASVY_315	F3 family 202	Chr. 3	23259640	23884949	-	-	SS
ASVY_316	F3 family 203	Chr. 1	1	9138020	9037472	9238569	SS
ASVY_316	F3 family 203	Chr. 1	9138021	17681192	17604981	17757404	RS
ASVY_316	F3 family 203	Chr. 1	17681193	32654540	-	-	SS
ASVY_316	F3 family 203	Chr. 2	1	2102003	2069799	2134207	SS
ASVY_316	F3 family 203	Chr. 2	2102004	21616345	21610356	21622334	RS
ASVY_316	F3 family 203	Chr. 2	21616346	29215314	-	-	SS
ASVY_316	F3 family 203	Chr. 3	1	8933256	8916232	8950280	RS
ASVY_316	F3 family 203	Chr. 3	8933257	22919465	22916207	22922723	SS
ASVY_316	F3 family 203	Chr. 3	22919466	23884949	-	-	RS
ASVY_317	F3 family 204	Chr. 1	1	16204105	16202070	16206140	RS
ASVY_317	F3 family 204	Chr. 1	16204106	32654540	-	-	SS
ASVY_317	F3 family 204	Chr. 2	1	3107950	3088891	3127009	RS
ASVY_317	F3 family 204	Chr. 2	3107951	17855856	17833609	17878104	SS
ASVY_317	F3 family 204	Chr. 2	17855857	29215314	-	-	RS
ASVY_317	F3 family 204	Chr. 3	1	9006133	8992960	9019307	SS
ASVY_317	F3 family 204	Chr. 3	9006134	23884949	-	-	RS
ASVY_318	F3 family 205	Chr. 1	1	5656410	5583571	5729249	SS
ASVY_318	F3 family 205	Chr. 1	5656411	24593238	24592117	24594360	RS
ASVY_318	F3 family 205	Chr. 1	24593239	32350922	32325312	32376532	SS
ASVY_318	F3 family 205	Chr. 1	32350923	32654540	-	-	RS
ASVY_318	F3 family 205	Chr. 2	1	18500584	18465503	18535666	RS
ASVY_318	F3 family 205	Chr. 2	18500585	29215314	-	-	SS
ASVY_318	F3 family 205	Chr. 3	1	23884949	-	-	RS
ASVY_319	F3 family 206	Chr. 1	1	17970128	17965914	17974342	RS
ASVY_319	F3 family 206	Chr. 1	17970129	27146881	27140837	27152925	SS
ASVY_319	F3 family 206	Chr. 1	27146882	32654540	-	-	RS
ASVY_319	F3 family 206	Chr. 2	1	10763399	10761180	10765618	RS
ASVY_319	F3 family 206	Chr. 2	10763400	17487397	17465303	17509491	SS
ASVY_319	F3 family 206	Chr. 2	17487398	23637469	23601278	23673660	RS
ASVY_319	F3 family 206	Chr. 2	23637470	28668967	28668523	28669411	SS
ASVY_319	F3 family 206	Chr. 2	28668968	29215314	-	-	RS
ASVY_319	F3 family 206	Chr. 3	1	5353369	5305207	5401532	SS
ASVY_319	F3 family 206	Chr. 3	5353370	12455403	12453385	12457421	RS
ASVY_319	F3 family 206	Chr. 3	12455404	23884949	-	-	SS
ASVY_320	F3 family 207	Chr. 1	1	20688194	20620986	20755402	RS
ASVY_320	F3 family 207	Chr. 1	20688195	29915594	29908046	29923143	SS
ASVY_320	F3 family 207	Chr. 1	29915595	32654540	-	-	RS
ASVY_320	F3 family 207	Chr. 2	1	3108313	3088891	3127735	RS
ASVY_320	F3 family 207	Chr. 2	3108314	9841417	9829317	9853517	SS
ASVY_320	F3 family 207	Chr. 2	9841418	29215314	-	-	RS
ASVY_320	F3 family 207	Chr. 3	1	5324444	5305207	5343682	RS
ASVY_320	F3 family 207	Chr. 3	5324445	23884949	-	-	SS
ASVY_321	F3 family 208	Chr. 1	1	5020916	5011514	5030318	SS
ASVY_321	F3 family 208	Chr. 1	5020917	17872106	17780867	17963345	RS
ASVY_321	F3 family 208	Chr. 1	17872107	22331796	22329994	22333598	SS
ASVY_321	F3 family 208	Chr. 1	22331797	28778486	28766258	28790715	RS
ASVY_321	F3 family 208	Chr. 1	28778487	32654540	-	-	SS
ASVY_321	F3 family 208	Chr. 2	1	910078	873609	946548	RS
ASVY_321	F3 family 208	Chr. 2	910079	22979959	22978013	22981906	SS
ASVY_321	F3 family 208	Chr. 2	22979960	27683578	27683501	27683656	RS
ASVY_321	F3 family 208	Chr. 2	27683579	29215314	-	-	SS
ASVY_321	F3 family 208	Chr. 3	1	5966562	5963597	5969527	SS
ASVY_321	F3 family 208	Chr. 3	5966563	13050183	12963552	13136815	RS
ASVY_321	F3 family 208	Chr. 3	13050184	23884949	-	-	SS
ASVY_322	F3 family 209	Chr. 1	1	23346090	23309899	23382281	SS
ASVY_322	F3 family 209	Chr. 1	23346091	32654540	-	-	RS
ASVY_322	F3 family 209	Chr. 2	1	11047824	10995837	11099812	SS
ASVY_322	F3 family 209	Chr. 2	11047825	29215314	-	-	RS
ASVY_322	F3 family 209	Chr. 3	1	6829633	6774417	6884849	SS
ASVY_322	F3 family 209	Chr. 3	6829634	20503599	20497060	20510138	RS
ASVY_322	F3 family 209	Chr. 3	20503600	23884949	-	-	SS
ASVY_323	F3 family 210	Chr. 1	1	14473823	14399387	14548260	RS
ASVY_323	F3 family 210	Chr. 1	14473824	28629209	28610002	28648417	SS
ASVY_323	F3 family 210	Chr. 1	28629210	32654540	-	-	RS
ASVY_323	F3 family 210	Chr. 2	1	3866859	3819389	3914330	SS
ASVY_323	F3 family 210	Chr. 2	3866860	10759635	10759576	10759695	RS
ASVY_323	F3 family 210	Chr. 2	10759636	17992911	17984538	18001284	SS
ASVY_323	F3 family 210	Chr. 2	17992912	24304715	24304291	24305139	RS
ASVY_323	F3 family 210	Chr. 2	24304716	29215314	-	-	SS
ASVY_323	F3 family 210	Chr. 3	1	15160270	15155135	15165405	RS
ASVY_323	F3 family 210	Chr. 3	15160271	23327570	23316414	23338727	SS
ASVY_323	F3 family 210	Chr. 3	23327571	23884949	-	-	RS
ASVY_324	F3 family 211	Chr. 1	1	11740985	11735642	11746329	RS
ASVY_324	F3 family 211	Chr. 1	11740986	29987660	29986538	29988782	SS
ASVY_324	F3 family 211	Chr. 1	29987661	32654540	-	-	RS
ASVY_324	F3 family 211	Chr. 2	1	2461035	2399428	2522643	SS
ASVY_324	F3 family 211	Chr. 2	2461036	24144454	24126392	24162516	RS
ASVY_324	F3 family 211	Chr. 2	24144455	29215314	-	-	SS
ASVY_324	F3 family 211	Chr. 3	1	4852962	4852871	4853053	SS
ASVY_324	F3 family 211	Chr. 3	4852963	14543513	14543425	14543602	RS
ASVY_324	F3 family 211	Chr. 3	14543514	17323189	17314721	17331657	SS
ASVY_324	F3 family 211	Chr. 3	17323190	23884949	-	-	RS
ASVY_325	F3 family 212	Chr. 1	1	2358921	2344264	2373578	RS
ASVY_325	F3 family 212	Chr. 1	2358922	21352699	21339628	21365771	SS
ASVY_325	F3 family 212	Chr. 1	21352700	26416125	26391975	26440276	RS
ASVY_325	F3 family 212	Chr. 1	26416126	32654540	-	-	SS
ASVY_325	F3 family 212	Chr. 2	1	15349100	15308843	15389358	RS
ASVY_325	F3 family 212	Chr. 2	15349101	26122138	26100999	26143277	SS
ASVY_325	F3 family 212	Chr. 2	26122139	29215314	-	-	RS
ASVY_325	F3 family 212	Chr. 3	1	18532275	18529893	18534658	SS
ASVY_325	F3 family 212	Chr. 3	18532276	23884949	-	-	RS
ASVY_326	F3 family 213	Chr. 1	1	15045052	14991401	15098703	RS
ASVY_326	F3 family 213	Chr. 1	15045053	16711784	16706550	16717018	SS
ASVY_326	F3 family 213	Chr. 1	16711785	26512031	26493083	26530979	RS
ASVY_326	F3 family 213	Chr. 1	26512032	32654540	-	-	SS
ASVY_326	F3 family 213	Chr. 2	1	28498232	28492646	28503819	RS
ASVY_326	F3 family 213	Chr. 2	28498233	29215314	-	-	SS
ASVY_326	F3 family 213	Chr. 3	1	5289012	5287826	5290198	SS
ASVY_326	F3 family 213	Chr. 3	5289013	14525229	14523829	14526630	RS
ASVY_326	F3 family 213	Chr. 3	14525230	20924614	20858522	20990706	SS
ASVY_326	F3 family 213	Chr. 3	20924615	23884949	-	-	RS
ASVY_327	F3 family 214	Chr. 1	1	6684260	6683528	6684992	RS
ASVY_327	F3 family 214	Chr. 1	6684261	19974293	19953436	19995150	SS
ASVY_327	F3 family 214	Chr. 1	19974294	31239400	31234661	31244140	RS
ASVY_327	F3 family 214	Chr. 1	31239401	32654540	-	-	SS
ASVY_327	F3 family 214	Chr. 2	1	6970597	6970067	6971128	RS
ASVY_327	F3 family 214	Chr. 2	6970598	27857811	27852799	27862823	SS
ASVY_327	F3 family 214	Chr. 2	27857812	29215314	-	-	RS
ASVY_327	F3 family 214	Chr. 3	1	1305583	1258438	1352728	RS
[truncated: 2,302 more rows]

## Sheet: Supplementary Data 2
chromosome	beginning of genotype bin (bp)	ending of genotype bin (bp)	marker (bin midpoint, bp)
chromosome_1	1	161031	80516
chromosome_1	161032	395891	278461
chromosome_1	395892	426973	411432
chromosome_1	426974	493486	460230
chromosome_1	493487	552133	522810
chromosome_1	552134	572985	562559
chromosome_1	572986	616428	594707
chromosome_1	616429	705413	660921
chromosome_1	705414	723704	714559
chromosome_1	723705	748051	735878
chromosome_1	748052	771143	759597
chromosome_1	771144	780987	776065
chromosome_1	780988	784796	782892
chromosome_1	784797	792261	788529
chromosome_1	792262	870129	831195
chromosome_1	870130	957756	913943
chromosome_1	957757	1039111	998434
chromosome_1	1039112	1045223	1042167
chromosome_1	1045224	1064183	1054703
chromosome_1	1064184	1115617	1089900
chromosome_1	1115618	1133152	1124385
chromosome_1	1133153	1134189	1133671
chromosome_1	1134190	1173859	1154024
chromosome_1	1173860	1188434	1181147
chromosome_1	1188435	1217377	1202906
chromosome_1	1217378	1275820	1246599
chromosome_1	1275821	1317999	1296910
chromosome_1	1318000	1434566	1376283
chromosome_1	1434567	1542369	1488468
chromosome_1	1542370	1550132	1546251
chromosome_1	1550133	1561129	1555631
chromosome_1	1561130	1584799	1572964
chromosome_1	1584800	1600231	1592515
chromosome_1	1600232	1761235	1680733
chromosome_1	1761236	1771979	1766607
chromosome_1	1771980	1786127	1779053
chromosome_1	1786128	1802144	1794136
chromosome_1	1802145	1816906	1809525
chromosome_1	1816907	1826012	1821459
chromosome_1	1826013	1875518	1850765
chromosome_1	1875519	1876874	1876196
chromosome_1	1876875	1898431	1887653
chromosome_1	1898432	1916722	1907577
chromosome_1	1916723	1927492	1922107
chromosome_1	1927493	1969507	1948500
chromosome_1	1969508	2072797	2021152
chromosome_1	2072798	2084645	2078721
chromosome_1	2084646	2107413	2096029
chromosome_1	2107414	2143304	2125359
chromosome_1	2143305	2231071	2187188
chromosome_1	2231072	2249039	2240055
chromosome_1	2249040	2275893	2262466
chromosome_1	2275894	2300189	2288041
chromosome_1	2300190	2318389	2309289
chromosome_1	2318390	2331078	2324734
chromosome_1	2331079	2340496	2335787
chromosome_1	2340497	2342945	2341721
chromosome_1	2342946	2358823	2350884
chromosome_1	2358824	2385716	2372270
chromosome_1	2385717	2385731	2385724
chromosome_1	2385732	2451994	2418863
chromosome_1	2451995	2498734	2475364
chromosome_1	2498735	2558374	2528554
chromosome_1	2558375	2575139	2566757
chromosome_1	2575140	2616347	2595743
chromosome_1	2616348	2626346	2621347
chromosome_1	2626347	2717754	2672050
chromosome_1	2717755	2730131	2723943
chromosome_1	2730132	2741679	2735905
chromosome_1	2741680	2744326	2743003
chromosome_1	2744327	2750301	2747314
chromosome_1	2750302	2766425	2758363
chromosome_1	2766426	2781291	2773858
chromosome_1	2781292	2812748	2797020
chromosome_1	2812749	2837828	2825288
chromosome_1	2837829	2862711	2850270
chromosome_1	2862712	2937329	2900020
chromosome_1	2937330	2940174	2938752
chromosome_1	2940175	3028751	2984463
chromosome_1	3028752	3051702	3040227
chromosome_1	3051703	3166394	3109048
chromosome_1	3166395	3174740	3170567
chromosome_1	3174741	3245428	3210084
chromosome_1	3245429	3348030	3296729
chromosome_1	3348031	3351405	3349718
chromosome_1	3351406	3434865	3393135
chromosome_1	3434866	3497880	3466373
chromosome_1	3497881	3516264	3507072
chromosome_1	3516265	3550640	3533452
chromosome_1	3550641	3582375	3566508
chromosome_1	3582376	3599206	3590791
chromosome_1	3599207	3658975	3629091
chromosome_1	3658976	3718353	3688664
chromosome_1	3718354	3739193	3728773
chromosome_1	3739194	3771951	3755572
chromosome_1	3771952	3785989	3778970
chromosome_1	3785990	3844336	3815163
chromosome_1	3844337	3899242	3871789
chromosome_1	3899243	3928959	3914101
chromosome_1	3928960	3937026	3932993
chromosome_1	3937027	4070537	4003782
chromosome_1	4070538	4090928	4080733
chromosome_1	4090929	4094212	4092570
chromosome_1	4094213	4124096	4109154
chromosome_1	4124097	4124442	4124269
chromosome_1	4124443	4147826	4136134
chromosome_1	4147827	4263609	4205718
chromosome_1	4263610	4400078	4331844
chromosome_1	4400079	4406450	4403264
chromosome_1	4406451	4450233	4428342
chromosome_1	4450234	4473201	4461717
chromosome_1	4473202	4516645	4494923
chromosome_1	4516646	4542123	4529384
chromosome_1	4542124	4559420	4550772
chromosome_1	4559421	4559594	4559507
chromosome_1	4559595	4561692	4560643
chromosome_1	4561693	4726143	4643918
chromosome_1	4726144	4811697	4768920
chromosome_1	4811698	4914468	4863083
chromosome_1	4914469	4929609	4922039
chromosome_1	4929610	4949604	4939607
chromosome_1	4949605	4978146	4963875
chromosome_1	4978147	5007566	4992856
chromosome_1	5007567	5020916	5014241
chromosome_1	5020917	5154900	5087908
chromosome_1	5154901	5185735	5170318
chromosome_1	5185736	5300009	5242872
chromosome_1	5300010	5357874	5328942
chromosome_1	5357875	5428751	5393313
chromosome_1	5428752	5489078	5458915
chromosome_1	5489079	5543394	5516236
chromosome_1	5543395	5656410	5599902
chromosome_1	5656411	5738112	5697261
chromosome_1	5738113	5828519	5783316
chromosome_1	5828520	5885897	5857208
chromosome_1	5885898	5905040	5895469
chromosome_1	5905041	5996751	5950896
chromosome_1	5996752	6162785	6079768
chromosome_1	6162786	6198888	6180837
chromosome_1	6198889	6209993	6204441
chromosome_1	6209994	6271092	6240543
chromosome_1	6271093	6313149	6292121
chromosome_1	6313150	6352756	6332953
chromosome_1	6352757	6364317	6358537
chromosome_1	6364318	6403482	6383900
chromosome_1	6403483	6416141	6409812
chromosome_1	6416142	6440062	6428102
chromosome_1	6440063	6440418	6440240
chromosome_1	6440419	6484371	6462395
chromosome_1	6484372	6567334	6525853
chromosome_1	6567335	6607731	6587533
chromosome_1	6607732	6631087	6619409
chromosome_1	6631088	6636844	6633966
chromosome_1	6636845	6684260	6660552
chromosome_1	6684261	6687022	6685641
chromosome_1	6687023	6739745	6713384
chromosome_1	6739746	6762950	6751348
chromosome_1	6762951	6800998	6781974
chromosome_1	6800999	6929484	6865241
chromosome_1	6929485	6965235	6947360
chromosome_1	6965236	6982421	6973828
chromosome_1	6982422	7107619	7045020
chromosome_1	7107620	7174022	7140821
chromosome_1	7174023	7271964	7222993
chromosome_1	7271965	7288729	7280347
chromosome_1	7288730	7340253	7314491
chromosome_1	7340254	7361255	7350754
chromosome_1	7361256	7414667	7387961
chromosome_1	7414668	7456357	7435512
chromosome_1	7456358	7547868	7502113
chromosome_1	7547869	7569768	7558818
chromosome_1	7569769	7640061	7604915
chromosome_1	7640062	7711710	7675886
chromosome_1	7711711	7726384	7719047
chromosome_1	7726385	7741945	7734165
chromosome_1	7741946	7752279	7747112
chromosome_1	7752280	7760615	7756447
chromosome_1	7760616	7770728	7765672
chromosome_1	7770729	7782546	7776637
chromosome_1	7782547	7792595	7787571
chromosome_1	7792596	7795608	7794102
chromosome_1	7795609	7807921	7801765
chromosome_1	7807922	7833221	7820571
chromosome_1	7833222	7852309	7842765
chromosome_1	7852310	7876238	7864274
chromosome_1	7876239	7924187	7900213
chromosome_1	7924188	8020100	7972144
chromosome_1	8020101	8032323	8026212
chromosome_1	8032324	8096731	8064527
chromosome_1	8096732	8244234	8170483
chromosome_1	8244235	8270071	8257153
chromosome_1	8270072	8272342	8271207
chromosome_1	8272343	8273074	8272708
chromosome_1	8273075	8276685	8274880
chromosome_1	8276686	8336723	8306704
chromosome_1	8336724	8403840	8370282
chromosome_1	8403841	8433894	8418867
chromosome_1	8433895	8468921	8451408
chromosome_1	8468922	8486923	8477922
chromosome_1	8486924	8581388	8534156
chromosome_1	8581389	8598860	8590124
chromosome_1	8598861	8613052	8605956
chromosome_1	8613053	8619349	8616201
chromosome_1	8619350	8636850	8628100
chromosome_1	8636851	8684734	8660792
chromosome_1	8684735	8737487	8711111
chromosome_1	8737488	8752067	8744777
chromosome_1	8752068	8921343	8836705
chromosome_1	8921344	8930151	8925747
chromosome_1	8930152	8974031	8952091
chromosome_1	8974032	9027331	9000681
chromosome_1	9027332	9093989	9060660
chromosome_1	9093990	9505914	9299952
chromosome_1	9505915	9549956	9527935
chromosome_1	9549957	9576860	9563408
chromosome_1	9576861	9587099	9581980
chromosome_1	9587100	9602594	9594847
chromosome_1	9602595	9829857	9716226
chromosome_1	9829858	9841249	9835553
chromosome_1	9841250	9869470	9855360
chromosome_1	9869471	10475386	10172428
chromosome_1	10475387	10499843	10487615
chromosome_1	10499844	10708598	10604221
chromosome_1	10708599	10917250	10812924
chromosome_1	10917251	10932385	10924818
chromosome_1	10932386	11062397	10997391
chromosome_1	11062398	11071560	11066979
chromosome_1	11071561	11100034	11085797
chromosome_1	11100035	11157855	11128945
chromosome_1	11157856	11229131	11193493
chromosome_1	11229132	11320292	11274712
chromosome_1	11320293	11329071	11324682
chromosome_1	11329072	11357963	11343517
chromosome_1	11357964	11400071	11379017
chromosome_1	11400072	11413813	11406942
chromosome_1	11413814	11431947	11422880
chromosome_1	11431948	11463821	11447884
chromosome_1	11463822	11489871	11476846
chromosome_1	11489872	11493277	11491574
chromosome_1	11493278	11500333	11496805
chromosome_1	11500334	11554132	11527233
chromosome_1	11554133	11740985	11647559
chromosome_1	11740986	11762965	11751975
chromosome_1	11762966	11763558	11763262
chromosome_1	11763559	11789850	11776704
chromosome_1	11789851	11826289	11808070
chromosome_1	11826290	11872292	11849291
chromosome_1	11872293	12015693	11943993
chromosome_1	12015694	12154439	12085066
chromosome_1	12154440	12267979	12211209
chromosome_1	12267980	12271202	12269591
chromosome_1	12271203	12286272	12278737
chromosome_1	12286273	12308661	12297467
chromosome_1	12308662	12375608	12342135
chromosome_1	12375609	12426632	12401120
chromosome_1	12426633	12462678	12444655
chromosome_1	12462679	12491973	12477326
chromosome_1	12491974	12522696	12507335
chromosome_1	12522697	12547156	12534926
chromosome_1	12547157	12584899	12566028
chromosome_1	12584900	12602421	12593660
chromosome_1	12602422	12674189	12638305
chromosome_1	12674190	12693495	12683842
chromosome_1	12693496	12844658	12769077
chromosome_1	12844659	12938000	12891329
chromosome_1	12938001	12955040	12946520
chromosome_1	12955041	13017525	12986283
chromosome_1	13017526	13031592	13024559
chromosome_1	13031593	13056048	13043820
chromosome_1	13056049	13120930	13088489
chromosome_1	13120931	13207967	13164449
chromosome_1	13207968	13226934	13217451
chromosome_1	13226935	13308469	13267702
chromosome_1	13308470	13342012	13325241
chromosome_1	13342013	13350343	13346178
chromosome_1	13350344	13388285	13369314
chromosome_1	13388286	13483531	13435908
chromosome_1	13483532	13501623	13492577
chromosome_1	13501624	13561525	13531574
chromosome_1	13561526	13568907	13565216
chromosome_1	13568908	13592593	13580750
chromosome_1	13592594	13620528	13606561
chromosome_1	13620529	13734509	13677519
chromosome_1	13734510	13772328	13753419
chromosome_1	13772329	13800279	13786304
chromosome_1	13800280	13833277	13816778
chromosome_1	13833278	13863460	13848369
chromosome_1	13863461	13898967	13881214
chromosome_1	13898968	13947743	13923355
chromosome_1	13947744	13956929	13952336
chromosome_1	13956930	13972810	13964870
chromosome_1	13972811	14026827	13999819
chromosome_1	14026828	14115424	14071126
chromosome_1	14115425	14273078	14194251
chromosome_1	14273079	14469580	14371329
chromosome_1	14469581	14571723	14520652
chromosome_1	14571724	14590192	14580958
chromosome_1	14590193	14649293	14619743
chromosome_1	14649294	14720843	14685068
chromosome_1	14720844	14721017	14720930
chromosome_1	14721018	14725406	14723212
chromosome_1	14725407	14793017	14759212
chromosome_1	14793018	14793234	14793126
chromosome_1	14793235	14797514	14795374
chromosome_1	14797515	14844462	14820988
chromosome_1	14844463	14852411	14848437
chromosome_1	14852412	14926897	14889654
chromosome_1	14926898	14939813	14933355
chromosome_1	14939814	14957895	14948854
chromosome_1	14957896	14982101	14969998
chromosome_1	14982102	15045029	15013565
chromosome_1	15045030	15111359	15078194
chromosome_1	15111360	15119873	15115616
chromosome_1	15119874	15147317	15133595
chromosome_1	15147318	15178253	15162785
chromosome_1	15178254	15202547	15190400
chromosome_1	15202548	15232556	15217552
chromosome_1	15232557	15285363	15258960
chromosome_1	15285364	15325815	15305589
chromosome_1	15325816	15382183	15353999
chromosome_1	15382184	15398546	15390365
chromosome_1	15398547	15411496	15405021
chromosome_1	15411497	15504301	15457899
chromosome_1	15504302	15562088	15533195
chromosome_1	15562089	15630923	15596506
chromosome_1	15630924	15699942	15665433
chromosome_1	15699943	15744275	15722109
chromosome_1	15744276	15785369	15764822
chromosome_1	15785370	15816315	15800842
chromosome_1	15816316	15830762	15823539
chromosome_1	15830763	15833967	15832365
chromosome_1	15833968	16002407	15918187
chromosome_1	16002408	16006084	16004246
chromosome_1	16006085	16049092	16027588
chromosome_1	16049093	16078874	16063983
chromosome_1	16078875	16120530	16099702
chromosome_1	16120531	16204105	16162318
chromosome_1	16204106	16264206	16234156
chromosome_1	16264207	16322464	16293335
chromosome_1	16322465	16377000	16349732
chromosome_1	16377001	16433201	16405101
chromosome_1	16433202	16470049	16451625
chromosome_1	16470050	16490908	16480479
chromosome_1	16490909	16501380	16496144
chromosome_1	16501381	16522315	16511848
chromosome_1	16522316	16533102	16527709
chromosome_1	16533103	16711784	16622443
chromosome_1	16711785	16845260	16778522
chromosome_1	16845261	16850437	16847849
chromosome_1	16850438	16975726	16913082
chromosome_1	16975727	17107552	17041639
chromosome_1	17107553	17121117	17114335
chromosome_1	17121118	17159777	17140447
chromosome_1	17159778	17275144	17217461
chromosome_1	17275145	17472777	17373961
chromosome_1	17472778	17572927	17522852
chromosome_1	17572928	17680955	17626941
chromosome_1	17680956	17767199	17724077
chromosome_1	17767200	17774182	17770691
chromosome_1	17774183	17777544	17775863
chromosome_1	17777545	17872106	17824825
chromosome_1	17872107	17970128	17921117
chromosome_1	17970129	18006682	17988405
chromosome_1	18006683	18073135	18039909
chromosome_1	18073136	18078007	18075571
chromosome_1	18078008	18101141	18089574
chromosome_1	18101142	18127884	18114513
chromosome_1	18127885	18171384	18149634
chromosome_1	18171385	18269528	18220456
chromosome_1	18269529	18528326	18398927
chromosome_1	18528327	18656159	18592243
chromosome_1	18656160	18678103	18667131
chromosome_1	18678104	18795435	18736769
chromosome_1	18795436	18827000	18811218
chromosome_1	18827001	18849152	18838076
chromosome_1	18849153	18873109	18861131
chromosome_1	18873110	18929478	18901294
chromosome_1	18929479	18988775	18959127
chromosome_1	18988776	19030539	19009657
chromosome_1	19030540	19139457	19084998
chromosome_1	19139458	19154000	19146729
chromosome_1	19154001	19182456	19168228
chromosome_1	19182457	19289475	19235966
chromosome_1	19289476	19311179	19300327
chromosome_1	19311180	19379461	19345320
chromosome_1	19379462	19392461	19385961
chromosome_1	19392462	19400471	19396466
chromosome_1	19400472	19427726	19414099
chromosome_1	19427727	19488191	19457959
chromosome_1	19488192	19491172	19489682
chromosome_1	19491173	19532633	19511903
chromosome_1	19532634	19540528	19536581
chromosome_1	19540529	19571724	19556126
chromosome_1	19571725	19587869	19579797
chromosome_1	19587870	19758251	19673060
chromosome_1	19758252	19760427	19759339
chromosome_1	19760428	19765544	19762986
chromosome_1	19765545	19772423	19768984
chromosome_1	19772424	19779696	19776060
chromosome_1	19779697	19974293	19876995
chromosome_1	19974294	19999798	19987046
chromosome_1	19999799	20023350	20011574
chromosome_1	20023351	20063769	20043560
chromosome_1	20063770	20068051	20065910
chromosome_1	20068052	20172701	20120376
chromosome_1	20172702	20369958	20271330
chromosome_1	20369959	20375139	20372549
chromosome_1	20375140	20404357	20389748
chromosome_1	20404358	20415181	20409769
chromosome_1	20415182	20471309	20443245
chromosome_1	20471310	20471675	20471492
chromosome_1	20471676	20499127	20485401
chromosome_1	20499128	20524438	20511783
chromosome_1	20524439	20524642	20524540
chromosome_1	20524643	20688194	20606418
chromosome_1	20688195	20852127	20770161
chromosome_1	20852128	20863486	20857807
chromosome_1	20863487	20951636	20907561
chromosome_1	20951637	20992326	20971981
chromosome_1	20992327	21025358	21008842
chromosome_1	21025359	21324421	21174890
chromosome_1	21324422	21444199	21384310
chromosome_1	21444200	21506008	21475104
chromosome_1	21506009	21514915	21510462
chromosome_1	21514916	21617307	21566111
chromosome_1	21617308	21619907	21618607
chromosome_1	21619908	21651814	21635861
chromosome_1	21651815	21662464	21657139
chromosome_1	21662465	21703498	21682981
chromosome_1	21703499	21728910	21716204
chromosome_1	21728911	21759792	21744351
chromosome_1	21759793	21795067	21777430
chromosome_1	21795068	21838060	21816564
chromosome_1	21838061	21881933	21859997
chromosome_1	21881934	21963067	21922500
chromosome_1	21963068	21996866	21979967
chromosome_1	21996867	22019380	22008123
chromosome_1	22019381	22065477	22042429
chromosome_1	22065478	22164995	22115236
chromosome_1	22164996	22242034	22203515
chromosome_1	22242035	22275756	22258895
chromosome_1	22275757	22297561	22286659
chromosome_1	22297562	22331796	22314679
chromosome_1	22331797	22335460	22333628
chromosome_1	22335461	22357691	22346576
chromosome_1	22357692	22383593	22370642
chromosome_1	22383594	22424796	22404195
chromosome_1	22424797	22511423	22468110
chromosome_1	22511424	22613881	22562652
chromosome_1	22613882	22691597	22652739
chromosome_1	22691598	22702002	22696800
chromosome_1	22702003	22777143	22739573
chromosome_1	22777144	22807126	22792135
chromosome_1	22807127	22845096	22826111
chromosome_1	22845097	22890843	22867970
chromosome_1	22890844	22906193	22898518
chromosome_1	22906194	22935890	22921042
chromosome_1	22935891	22937558	22936724
chromosome_1	22937559	22939553	22938556
chromosome_1	22939554	23114363	23026958
chromosome_1	23114364	23239596	23176980
chromosome_1	23239597	23302407	23271002
chromosome_1	23302408	23344893	23323650
chromosome_1	23344894	23403891	23374392
chromosome_1	23403892	23427101	23415496
chromosome_1	23427102	23441732	23434417
chromosome_1	23441733	23445238	23443485
chromosome_1	23445239	23478134	23461686
chromosome_1	23478135	23492370	23485252
chromosome_1	23492371	23502842	23497606
chromosome_1	23502843	23557324	23530083
chromosome_1	23557325	23590560	23573942
chromosome_1	23590561	23623263	23606912
chromosome_1	23623264	23668696	23645980
chromosome_1	23668697	23678981	23673839
chromosome_1	23678982	23687983	23683482
chromosome_1	23687984	23701827	23694905
chromosome_1	23701828	23712921	23707374
chromosome_1	23712922	23724509	23718715
chromosome_1	23724510	23821107	23772808
chromosome_1	23821108	23847595	23834351
chromosome_1	23847596	23859915	23853755
chromosome_1	23859916	23922690	23891303
chromosome_1	23922691	23934187	23928439
chromosome_1	23934188	23937491	23935839
chromosome_1	23937492	23945762	23941627
chromosome_1	23945763	23950526	23948144
chromosome_1	23950527	23986179	23968353
chromosome_1	23986180	24037304	24011742
chromosome_1	24037305	24061588	24049446
chromosome_1	24061589	24098240	24079914
chromosome_1	24098241	24213942	24156091
chromosome_1	24213943	24249498	24231720
chromosome_1	24249499	24503679	24376589
chromosome_1	24503680	24511716	24507698
chromosome_1	24511717	24588373	24550045
chromosome_1	24588374	24593238	24590806
chromosome_1	24593239	24629805	24611522
chromosome_1	24629806	24646590	24638198
chromosome_1	24646591	24651237	24648914
chromosome_1	24651238	24696073	24673655
chromosome_1	24696074	24709702	24702888
chromosome_1	24709703	24710029	24709866
chromosome_1	24710030	24720673	24715351
chromosome_1	24720674	24741150	24730912
chromosome_1	24741151	24772320	24756735
chromosome_1	24772321	24815189	24793755
chromosome_1	24815190	24829250	24822220
chromosome_1	24829251	24840205	24834728
chromosome_1	24840206	24866571	24853388
chromosome_1	24866572	24995192	24930882
chromosome_1	24995193	25003865	24999529
chromosome_1	25003866	25033983	25018924
chromosome_1	25033984	25060524	25047254
chromosome_1	25060525	25145147	25102836
chromosome_1	25145148	25159143	25152145
chromosome_1	25159144	25219430	25189287
chromosome_1	25219431	25265889	25242660
chromosome_1	25265890	25378721	25322305
chromosome_1	25378722	25548795	25463758
chromosome_1	25548796	25558842	25553819
chromosome_1	25558843	25564984	25561913
chromosome_1	25564985	25669942	25617463
chromosome_1	25669943	25704174	25687058
chromosome_1	25704175	25818947	25761561
chromosome_1	25818948	25820719	25819833
chromosome_1	25820720	25833049	25826884
chromosome_1	25833050	25873946	25853498
chromosome_1	25873947	25973425	25923686
chromosome_1	25973426	26006179	25989802
chromosome_1	26006180	26020903	26013541
chromosome_1	26020904	26072538	26046721
chromosome_1	26072539	26081998	26077268
chromosome_1	26081999	26099505	26090752
chromosome_1	26099506	26141954	26120730
chromosome_1	26141955	26183364	26162659
chromosome_1	26183365	26230131	26206748
chromosome_1	26230132	26252542	26241337
chromosome_1	26252543	26416125	26334334
chromosome_1	26416126	26512031	26464078
chromosome_1	26512032	26545788	26528910
chromosome_1	26545789	26546882	26546335
chromosome_1	26546883	26581126	26564004
chromosome_1	26581127	26625902	26603514
chromosome_1	26625903	26716867	26671385
chromosome_1	26716868	26718743	26717805
chromosome_1	26718744	26764588	26741666
chromosome_1	26764589	26769020	26766804
chromosome_1	26769021	26795617	26782319
chromosome_1	26795618	26804084	26799851
chromosome_1	26804085	26831366	26817725
chromosome_1	26831367	26867898	26849632
chromosome_1	26867899	26924532	26896215
chromosome_1	26924533	26956846	26940689
chromosome_1	26956847	26980762	26968804
chromosome_1	26980763	27042997	27011880
chromosome_1	27042998	27056143	27049570
chromosome_1	27056144	27068283	27062213
chromosome_1	27068284	27146881	27107582
chromosome_1	27146882	27160181	27153531
chromosome_1	27160182	27186878	27173530
chromosome_1	27186879	27259299	27223089
chromosome_1	27259300	27317001	27288150
chromosome_1	27317002	27509065	27413033
chromosome_1	27509066	27677355	27593210
chromosome_1	27677356	27709056	27693206
chromosome_1	27709057	27722487	27715772
chromosome_1	27722488	27745197	27733842
chromosome_1	27745198	28201322	27973260
chromosome_1	28201323	28270696	28236009
chromosome_1	28270697	28398767	28334732
chromosome_1	28398768	28441340	28420054
chromosome_1	28441341	28465676	28453508
chromosome_1	28465677	28503525	28484601
chromosome_1	28503526	28558406	28530966
chromosome_1	28558407	28565054	28561730
chromosome_1	28565055	28608396	28586725
chromosome_1	28608397	28695924	28652160
chromosome_1	28695925	28716251	28706088
chromosome_1	28716252	28740987	28728619
chromosome_1	28740988	28778486	28759737
chromosome_1	28778487	28800454	28789470
chromosome_1	28800455	28842486	28821470
chromosome_1	28842487	29055422	28948954
chromosome_1	29055423	29126940	29091181
chromosome_1	29126941	29187519	29157230
chromosome_1	29187520	29263466	29225493
chromosome_1	29263467	29296793	29280130
chromosome_1	29296794	29328801	29312797
chromosome_1	29328802	29344965	29336883
chromosome_1	29344966	29354525	29349745
chromosome_1	29354526	29393627	29374076
chromosome_1	29393628	29421355	29407491
chromosome_1	29421356	29431192	29426274
chromosome_1	29431193	29469446	29450319
chromosome_1	29469447	29500253	29484850
chromosome_1	29500254	29622585	29561419
chromosome_1	29622586	29696536	29659561
chromosome_1	29696537	29707619	29702078
chromosome_1	29707620	29755434	29731527
chromosome_1	29755435	29769112	29762273
chromosome_1	29769113	29814439	29791776
chromosome_1	29814440	29885086	29849763
chromosome_1	29885087	29886846	29885966
chromosome_1	29886847	29889123	29887985
chromosome_1	29889124	29902032	29895578
chromosome_1	29902033	29915594	29908813
chromosome_1	29915595	29924927	29920261
chromosome_1	29924928	29937718	29931323
chromosome_1	29937719	29951966	29944842
chromosome_1	29951967	29978181	29965074
chromosome_1	29978182	29987660	29982921
chromosome_1	29987661	30005395	29996528
chromosome_1	30005396	30034190	30019793
chromosome_1	30034191	30051781	30042986
chromosome_1	30051782	30117467	30084624
chromosome_1	30117468	30119706	30118587
chromosome_1	30119707	30144377	30132042
chromosome_1	30144378	30151345	30147861
chromosome_1	30151346	30200567	30175956
chromosome_1	30200568	30235503	30218035
chromosome_1	30235504	30291654	30263579
chromosome_1	30291655	30308230	30299942
chromosome_1	30308231	30318349	30313290
chromosome_1	30318350	30328426	30323388
chromosome_1	30328427	30349730	30339078
chromosome_1	30349731	30401402	30375566
chromosome_1	30401403	30439824	30420613
chromosome_1	30439825	30442881	30441353
chromosome_1	30442882	30455131	30449006
chromosome_1	30455132	30472057	30463594
chromosome_1	30472058	30493917	30482987
chromosome_1	30493918	30512772	30503345
chromosome_1	30512773	30522829	30517801
chromosome_1	30522830	30525310	30524070
chromosome_1	30525311	30527714	30526512
chromosome_1	30527715	30545582	30536648
chromosome_1	30545583	30548241	30546912
chromosome_1	30548242	30567904	30558073
chromosome_1	30567905	30625018	30596461
chromosome_1	30625019	30659643	30642331
chromosome_1	30659644	30675454	30667549
chromosome_1	30675455	30681187	30678321
chromosome_1	30681188	30739421	30710304
chromosome_1	30739422	30747596	30743509
chromosome_1	30747597	30766969	30757283
chromosome_1	30766970	30781791	30774380
chromosome_1	30781792	30833017	30807404
chromosome_1	30833018	30843063	30838040
chromosome_1	30843064	30848467	30845765
chromosome_1	30848468	30869113	30858790
chromosome_1	30869114	30891590	30880352
chromosome_1	30891591	30902528	30897059
chromosome_1	30902529	30912491	30907510
chromosome_1	30912492	31027543	30970017
chromosome_1	31027544	31067320	31047432
chromosome_1	31067321	31112736	31090028
chromosome_1	31112737	31124104	31118420
chromosome_1	31124105	31157539	31140822
chromosome_1	31157540	31168071	31162805
chromosome_1	31168072	31188727	31178399
chromosome_1	31188728	31208451	31198589
chromosome_1	31208452	31221036	31214744
chromosome_1	31221037	31239400	31230218
chromosome_1	31239401	31261722	31250561
chromosome_1	31261723	31265413	31263568
chromosome_1	31265414	31300461	31282937
chromosome_1	31300462	31368279	31334370
chromosome_1	31368280	31433663	31400971
chromosome_1	31433664	31468550	31451107
chromosome_1	31468551	31506435	31487493
chromosome_1	31506436	31565449	31535942
chromosome_1	31565450	31606325	31585887
chromosome_1	31606326	31607813	31607069
chromosome_1	31607814	31652175	31629994
chromosome_1	31652176	31741808	31696992
chromosome_1	31741809	31803871	31772840
chromosome_1	31803872	31853324	31828598
chromosome_1	31853325	31892783	31873054
chromosome_1	31892784	31898109	31895446
chromosome_1	31898110	31904089	31901099
chromosome_1	31904090	32005220	31954655
chromosome_1	32005221	32011461	32008341
chromosome_1	32011462	32056414	32033938
chromosome_1	32056415	32078746	32067580
chromosome_1	32078747	32215966	32147356
chromosome_1	32215967	32296124	32256045
chromosome_1	32296125	32317673	32306899
chromosome_1	32317674	32350922	32334298
chromosome_1	32350923	32443156	32397039
chromosome_1	32443157	32452164	32447660
chromosome_1	32452165	32654540	32553352
chromosome_2	1	350482	175241
chromosome_2	350483	476551	413517
chromosome_2	476552	493001	484776
chromosome_2	493002	531544	512273
chromosome_2	531545	553418	542481
chromosome_2	553419	576427	564923
chromosome_2	576428	589646	583037
chromosome_2	589647	631767	610707
chromosome_2	631768	682437	657102
chromosome_2	682438	774923	728680
chromosome_2	774924	821902	798413
chromosome_2	821903	870468	846185
chromosome_2	870469	909986	890227
chromosome_2	909987	1014245	962116
chromosome_2	1014246	1098727	1056486
chromosome_2	1098728	1119341	1109034
chromosome_2	1119342	1133867	1126604
chromosome_2	1133868	1158327	1146097
chromosome_2	1158328	1188575	1173451
chromosome_2	1188576	1218673	1203624
chromosome_2	1218674	1287332	1253003
chromosome_2	1287333	1333220	1310276
chromosome_2	1333221	1388095	1360658
chromosome_2	1388096	1399819	1393957
chromosome_2	1399820	1474327	1437073
chromosome_2	1474328	1580754	1527541
chromosome_2	1580755	1707384	1644069
chromosome_2	1707385	1724629	1716007
chromosome_2	1724630	1738424	1731527
chromosome_2	1738425	1779862	1759143
chromosome_2	1779863	1803875	1791869
chromosome_2	1803876	1848567	1826221
chromosome_2	1848568	1860202	1854385
chromosome_2	1860203	1879503	1869853
chromosome_2	1879504	1900569	1890036
chromosome_2	1900570	2043417	1971993
chromosome_2	2043418	2102003	2072710
chromosome_2	2102004	2166535	2134269
chromosome_2	2166536	2248400	2207468
chromosome_2	2248401	2310760	2279580
chromosome_2	2310761	2323919	2317340
chromosome_2	2323920	2340309	2332114
chromosome_2	2340310	2371840	2356075
chromosome_2	2371841	2375522	2373681
chromosome_2	2375523	2399439	2387481
chromosome_2	2399440	2574952	2487196
chromosome_2	2574953	2586668	2580810
chromosome_2	2586669	2611503	2599086
chromosome_2	2611504	2626639	2619071
chromosome_2	2626640	2632687	2629663
chromosome_2	2632688	2636981	2634834
chromosome_2	2636982	2704668	2670825
chromosome_2	2704669	2745348	2725008
chromosome_2	2745349	2760441	2752895
chromosome_2	2760442	2808578	2784510
chromosome_2	2808579	2845247	2826913
chromosome_2	2845248	2915297	2880272
chromosome_2	2915298	2931922	2923610
chromosome_2	2931923	2966282	2949102
chromosome_2	2966283	3005954	2986118
chromosome_2	3005955	3007443	3006699
chromosome_2	3007444	3008505	3007974
chromosome_2	3008506	3040410	3024458
chromosome_2	3040411	3058926	3049668
chromosome_2	3058927	3063374	3061150
chromosome_2	3063375	3107950	3085662
chromosome_2	3107951	3127768	3117859
chromosome_2	3127769	3150080	3138924
chromosome_2	3150081	3196396	3173238
chromosome_2	3196397	3213697	3205047
chromosome_2	3213698	3290923	3252310
chromosome_2	3290924	3294476	3292700
chromosome_2	3294477	3305430	3299953
chromosome_2	3305431	3340604	3323017
chromosome_2	3340605	3414627	3377616
chromosome_2	3414628	3514282	3464455
chromosome_2	3514283	3569249	3541766
chromosome_2	3569250	3622577	3595913
chromosome_2	3622578	3646554	3634566
chromosome_2	3646555	3706837	3676696
chromosome_2	3706838	3722864	3714851
chromosome_2	3722865	3746976	3734920
chromosome_2	3746977	3760101	3753539
chromosome_2	3760102	3771844	3765973
chromosome_2	3771845	3797716	3784780
chromosome_2	3797717	3854305	3826011
chromosome_2	3854306	3903412	3878859
chromosome_2	3903413	3944794	3924103
chromosome_2	3944795	3995401	3970098
chromosome_2	3995402	4036108	4015755
chromosome_2	4036109	4160931	4098520
chromosome_2	4160932	4218606	4189769
chromosome_2	4218607	4238900	4228753
chromosome_2	4238901	4388931	4313916
chromosome_2	4388932	4434279	4411605
chromosome_2	4434280	4447080	4440680
chromosome_2	4447081	4451853	4449467
chromosome_2	4451854	4471147	4461500
chromosome_2	4471148	4489122	4480135
chromosome_2	4489123	4544676	4516899
chromosome_2	4544677	4545628	4545152
chromosome_2	4545629	4548932	4547280
chromosome_2	4548933	4556322	4552627
chromosome_2	4556323	4571745	4564034
chromosome_2	4571746	4593617	4582681
chromosome_2	4593618	4614600	4604109
chromosome_2	4614601	4625511	4620056
chromosome_2	4625512	4659568	4642540
chromosome_2	4659569	4732252	4695910
chromosome_2	4732253	4740839	4736546
chromosome_2	4740840	4799423	4770131
chromosome_2	4799424	4927422	4863423
chromosome_2	4927423	4938884	4933153
chromosome_2	4938885	4949172	4944028
chromosome_2	4949173	4966896	4958034
chromosome_2	4966897	4995144	4981020
chromosome_2	4995145	5001187	4998166
chromosome_2	5001188	5030400	5015794
chromosome_2	5030401	5120604	5075502
chromosome_2	5120605	5135546	5128075
chromosome_2	5135547	5163123	5149335
chromosome_2	5163124	5188569	5175846
chromosome_2	5188570	5203881	5196225
chromosome_2	5203882	5222762	5213322
chromosome_2	5222763	5257408	5240085
chromosome_2	5257409	5287799	5272604
chromosome_2	5287800	5375100	5331450
chromosome_2	5375101	5450537	5412819
chromosome_2	5450538	5550349	5500443
chromosome_2	5550350	5588320	5569335
chromosome_2	5588321	5618088	5603204
chromosome_2	5618089	5679941	5649015
chromosome_2	5679942	5718433	5699187
chromosome_2	5718434	5758571	5738502
chromosome_2	5758572	5833083	5795827
chromosome_2	5833084	5844766	5838925
chromosome_2	5844767	5913199	5878983
chromosome_2	5913200	5931088	5922144
chromosome_2	5931089	5979268	5955178
chromosome_2	5979269	6066381	6022825
chromosome_2	6066382	6103560	6084971
chromosome_2	6103561	6228516	6166038
chromosome_2	6228517	6262300	6245408
chromosome_2	6262301	6283219	6272760
chromosome_2	6283220	6320855	6302037
chromosome_2	6320856	6394951	6357903
chromosome_2	6394952	6437821	6416386
chromosome_2	6437822	6482718	6460270
chromosome_2	6482719	6559292	6521005
chromosome_2	6559293	6626949	6593121
chromosome_2	6626950	6654402	6640676
chromosome_2	6654403	6667487	6660945
chromosome_2	6667488	6715873	6691680
chromosome_2	6715874	6902170	6809022
chromosome_2	6902171	6935624	6918897
chromosome_2	6935625	6964013	6949819
chromosome_2	6964014	6970597	6967305
chromosome_2	6970598	7008148	6989373
chromosome_2	7008149	7108274	7058211
chromosome_2	7108275	7168833	7138554
chromosome_2	7168834	7200566	7184700
chromosome_2	7200567	7218811	7209689
chromosome_2	7218812	7232245	7225528
chromosome_2	7232246	7790746	7511496
chromosome_2	7790747	7883748	7837247
chromosome_2	7883749	8101070	7992409
chromosome_2	8101071	8216781	8158926
chromosome_2	8216782	8333899	8275340
chromosome_2	8333900	8377618	8355759
chromosome_2	8377619	8409163	8393391
chromosome_2	8409164	8430925	8420044
chromosome_2	8430926	8431414	8431170
chromosome_2	8431415	8487275	8459345
chromosome_2	8487276	8502858	8495067
chromosome_2	8502859	8564880	8533869
chromosome_2	8564881	8600511	8582696
chromosome_2	8600512	8671567	8636039
chromosome_2	8671568	8682106	8676837
chromosome_2	8682107	8728777	8705442
chromosome_2	8728778	8733333	8731055
chromosome_2	8733334	8739723	8736528
chromosome_2	8739724	8760572	8750148
chromosome_2	8760573	8839339	8799956
chromosome_2	8839340	8896778	8868059
chromosome_2	8896779	8955409	8926094
chromosome_2	8955410	8983540	8969475
chromosome_2	8983541	9043654	9013597
chromosome_2	9043655	9051465	9047560
chromosome_2	9051466	9124578	9088022
chromosome_2	9124579	9134819	9129699
chromosome_2	9134820	9153124	9143972
chromosome_2	9153125	9179818	9166471
chromosome_2	9179819	9198826	9189322
chromosome_2	9198827	9316427	9257627
chromosome_2	9316428	9350964	9333696
chromosome_2	9350965	9398955	9374960
chromosome_2	9398956	9519463	9459209
chromosome_2	9519464	9538502	9528983
chromosome_2	9538503	9570583	9554543
chromosome_2	9570584	9597272	9583928
chromosome_2	9597273	9626742	9612007
chromosome_2	9626743	9628039	9627391
chromosome_2	9628040	9684468	9656254
chromosome_2	9684469	9686353	9685411
chromosome_2	9686354	9733411	9709882
chromosome_2	9733412	9739864	9736638
chromosome_2	9739865	9747653	9743759
chromosome_2	9747654	9789382	9768518
chromosome_2	9789383	9841417	9815400
chromosome_2	9841418	9855726	9848572
chromosome_2	9855727	9874754	9865240
chromosome_2	9874755	9893968	9884361
chromosome_2	9893969	9904929	9899449
chromosome_2	9904930	9913888	9909409
chromosome_2	9913889	9928186	9921037
chromosome_2	9928187	10047821	9988004
chromosome_2	10047822	10151601	10099711
chromosome_2	10151602	10198049	10174825
chromosome_2	10198050	10218503	10208276
chromosome_2	10218504	10243070	10230787
chromosome_2	10243071	10309024	10276047
chromosome_2	10309025	10328253	10318639
chromosome_2	10328254	10392855	10360554
chromosome_2	10392856	10440870	10416863
chromosome_2	10440871	10443010	10441940
chromosome_2	10443011	10460005	10451508
chromosome_2	10460006	10477242	10468624
chromosome_2	10477243	10526153	10501698
chromosome_2	10526154	10545715	10535934
chromosome_2	10545716	10594269	10569992
chromosome_2	10594270	10649707	10621988
chromosome_2	10649708	10747227	10698467
chromosome_2	10747228	10759635	10753431
chromosome_2	10759636	10763388	10761512
chromosome_2	10763389	10800253	10781821
chromosome_2	10800254	10809492	10804873
chromosome_2	10809493	10832058	10820775
chromosome_2	10832059	10841409	10836734
chromosome_2	10841410	10896380	10868895
chromosome_2	10896381	10927539	10911960
chromosome_2	10927540	10943414	10935477
chromosome_2	10943415	10954188	10948801
chromosome_2	10954189	11001708	10977948
chromosome_2	11001709	11051216	11026462
chromosome_2	11051217	11204251	11127734
chromosome_2	11204252	11220909	11212580
chromosome_2	11220910	11242080	11231495
chromosome_2	11242081	11286453	11264267
chromosome_2	11286454	11354807	11320630
chromosome_2	11354808	11369845	11362326
chromosome_2	11369846	11404356	11387101
chromosome_2	11404357	11449079	11426718
chromosome_2	11449080	11509680	11479380
chromosome_2	11509681	11526605	11518143
chromosome_2	11526606	11547602	11537104
chromosome_2	11547603	11586024	11566813
chromosome_2	11586025	11654648	11620336
chromosome_2	11654649	11717592	11686120
chromosome_2	11717593	11776748	11747170
chromosome_2	11776749	11826448	11801598
chromosome_2	11826449	11847830	11837139
chromosome_2	11847831	11882615	11865223
chromosome_2	11882616	11895614	11889115
chromosome_2	11895615	11912976	11904295
chromosome_2	11912977	11956096	11934536
chromosome_2	11956097	11994497	11975297
chromosome_2	11994498	12043786	12019142
chromosome_2	12043787	12058747	12051267
chromosome_2	12058748	12071951	12065349
chromosome_2	12071952	12135589	12103770
chromosome_2	12135590	12190707	12163148
chromosome_2	12190708	12289697	12240202
chromosome_2	12289698	12404810	12347254
chromosome_2	12404811	12424886	12414848
chromosome_2	12424887	12435119	12430003
chromosome_2	12435120	12446431	12440775
chromosome_2	12446432	12462585	12454508
chromosome_2	12462586	12483693	12473139
chromosome_2	12483694	12509203	12496448
chromosome_2	12509204	12662196	12585700
chromosome_2	12662197	12690977	12676587
chromosome_2	12690978	12726130	12708554
chromosome_2	12726131	12806977	12766554
chromosome_2	12806978	12817989	12812483
chromosome_2	12817990	12843146	12830568
chromosome_2	12843147	12861548	12852347
chromosome_2	12861549	12887923	12874736
chromosome_2	12887924	12911367	12899645
chromosome_2	12911368	12977338	12944353
chromosome_2	12977339	13006013	12991676
chromosome_2	13006014	13128390	13067202
chromosome_2	13128391	13203281	13165836
chromosome_2	13203282	13372786	13288034
chromosome_2	13372787	13418347	13395567
chromosome_2	13418348	13438296	13428322
chromosome_2	13438297	13513008	13475652
chromosome_2	13513009	13531810	13522409
chromosome_2	13531811	13569094	13550452
chromosome_2	13569095	13587365	13578230
chromosome_2	13587366	13660306	13623836
chromosome_2	13660307	13712497	13686402
chromosome_2	13712498	13904948	13808723
chromosome_2	13904949	13963775	13934362
chromosome_2	13963776	13988360	13976068
chromosome_2	13988361	13991582	13989971
chromosome_2	13991583	14038965	14015274
chromosome_2	14038966	14186540	14112753
chromosome_2	14186541	14201094	14193817
chromosome_2	14201095	14261635	14231365
chromosome_2	14261636	14292064	14276850
chromosome_2	14292065	14312764	14302414
chromosome_2	14312765	14428699	14370732
chromosome_2	14428700	14462611	14445655
chromosome_2	14462612	14504624	14483618
chromosome_2	14504625	14547974	14526299
chromosome_2	14547975	14575942	14561958
chromosome_2	14575943	14658254	14617098
chromosome_2	14658255	14676519	14667387
chromosome_2	14676520	14800198	14738359
chromosome_2	14800199	14852710	14826454
chromosome_2	14852711	14871717	14862214
chromosome_2	14871718	14978990	14925354
chromosome_2	14978991	15003310	14991150
chromosome_2	15003311	15005612	15004461
chromosome_2	15005613	15008041	15006827
chromosome_2	15008042	15009254	15008648
chromosome_2	15009255	15029092	15019173
chromosome_2	15029093	15075100	15052096
chromosome_2	15075101	15087598	15081349
chromosome_2	15087599	15090925	15089262
chromosome_2	15090926	15144227	15117576
chromosome_2	15144228	15168057	15156142
chromosome_2	15168058	15178466	15173262
chromosome_2	15178467	15213929	15196198
chromosome_2	15213930	15256555	15235242
chromosome_2	15256556	15326802	15291679
chromosome_2	15326803	15389675	15358239
chromosome_2	15389676	15409804	15399740
chromosome_2	15409805	15445942	15427873
chromosome_2	15445943	15461921	15453932
chromosome_2	15461922	15464333	15463127
chromosome_2	15464334	15470939	15467636
chromosome_2	15470940	15477957	15474448
chromosome_2	15477958	15484072	15481015
chromosome_2	15484073	15498437	15491255
chromosome_2	15498438	15600354	15549396
chromosome_2	15600355	15686678	15643516
chromosome_2	15686679	15699494	15693086
chromosome_2	15699495	15745410	15722452
chromosome_2	15745411	15772085	15758748
chromosome_2	15772086	15795893	15783989
chromosome_2	15795894	15812218	15804056
chromosome_2	15812219	15848832	15830525
chromosome_2	15848833	15909689	15879261
chromosome_2	15909690	15942755	15926222
chromosome_2	15942756	15953204	15947980
chromosome_2	15953205	15968155	15960680
chromosome_2	15968156	15987388	15977772
chromosome_2	15987389	16045314	16016351
chromosome_2	16045315	16059021	16052168
chromosome_2	16059022	16084636	16071829
chromosome_2	16084637	16109806	16097221
chromosome_2	16109807	16129317	16119562
chromosome_2	16129318	16144694	16137006
chromosome_2	16144695	16169074	16156884
chromosome_2	16169075	16169927	16169501
chromosome_2	16169928	16258270	16214099
chromosome_2	16258271	16284744	16271507
chromosome_2	16284745	16298642	16291693
chromosome_2	16298643	16320155	16309399
chromosome_2	16320156	16372800	16346478
chromosome_2	16372801	16409950	16391375
chromosome_2	16409951	16450520	16430235
chromosome_2	16450521	16485996	16468258
chromosome_2	16485997	16641954	16563975
chromosome_2	16641955	16707007	16674481
chromosome_2	16707008	16775147	16741077
chromosome_2	16775148	16790119	16782633
chromosome_2	16790120	16867576	16828848
chromosome_2	16867577	16905364	16886470
chromosome_2	16905365	16933735	16919550
chromosome_2	16933736	16947381	16940558
chromosome_2	16947382	16975842	16961612
chromosome_2	16975843	17004859	16990351
chromosome_2	17004860	17035032	17019946
chromosome_2	17035033	17042077	17038555
chromosome_2	17042078	17043845	17042961
chromosome_2	17043846	17100355	17072100
chromosome_2	17100356	17162811	17131583
chromosome_2	17162812	17251346	17207079
chromosome_2	17251347	17260893	17256120
chromosome_2	17260894	17285752	17273323
chromosome_2	17285753	17303287	17294520
chromosome_2	17303288	17318276	17310782
chromosome_2	17318277	17461386	17389831
chromosome_2	17461387	17486034	17473710
chromosome_2	17486035	17567767	17526901
chromosome_2	17567768	17578971	17573369
chromosome_2	17578972	17587048	17583010
chromosome_2	17587049	17631613	17609331
chromosome_2	17631614	17652103	17641858
chromosome_2	17652104	17679716	17665910
chromosome_2	17679717	17768630	17724173
chromosome_2	17768631	17855856	17812243
chromosome_2	17855857	17878542	17867199
chromosome_2	17878543	17885375	17881959
chromosome_2	17885376	17917721	17901548
chromosome_2	17917722	17920349	17919035
chromosome_2	17920350	17976229	17948289
chromosome_2	17976230	17992911	17984570
chromosome_2	17992912	18019191	18006051
chromosome_2	18019192	18088455	18053823
chromosome_2	18088456	18111253	18099854
chromosome_2	18111254	18135288	18123271
chromosome_2	18135289	18190686	18162987
chromosome_2	18190687	18254866	18222776
chromosome_2	18254867	18261587	18258227
chromosome_2	18261588	18274622	18268105
chromosome_2	18274623	18294697	18284660
chromosome_2	18294698	18310055	18302376
chromosome_2	18310056	18313314	18311685
chromosome_2	18313315	18349847	18331581
chromosome_2	18349848	18362294	18356071
chromosome_2	18362295	18366459	18364377
chromosome_2	18366460	18378620	18372540
chromosome_2	18378621	18401593	18390107
chromosome_2	18401594	18415920	18408757
chromosome_2	18415921	18441128	18428524
chromosome_2	18441129	18453430	18447279
chromosome_2	18453431	18463916	18458673
chromosome_2	18463917	18556785	18510351
chromosome_2	18556786	18631271	18594028
chromosome_2	18631272	18690478	18660875
chromosome_2	18690479	18692807	18691643
chromosome_2	18692808	18694330	18693569
chromosome_2	18694331	18761594	18727962
chromosome_2	18761595	18911042	18836318
chromosome_2	18911043	18937502	18924272
chromosome_2	18937503	18956455	18946979
chromosome_2	18956456	19045388	19000922
chromosome_2	19045389	19068774	19057081
chromosome_2	19068775	19241016	19154895
chromosome_2	19241017	19316691	19278854
chromosome_2	19316692	19402170	19359431
chromosome_2	19402171	19406772	19404471
chromosome_2	19406773	19453478	19430125
chromosome_2	19453479	19557071	19505275
chromosome_2	19557072	19621586	19589329
chromosome_2	19621587	19661090	19641338
chromosome_2	19661091	19772517	19716804
chromosome_2	19772518	19960277	19866397
chromosome_2	19960278	19987597	19973937
chromosome_2	19987598	20114716	20051157
chromosome_2	20114717	20357538	20236127
chromosome_2	20357539	20381122	20369330
chromosome_2	20381123	20426194	20403658
chromosome_2	20426195	20534578	20480386
chromosome_2	20534579	20555763	20545171
chromosome_2	20555764	20645684	20600724
chromosome_2	20645685	20657294	20651489
chromosome_2	20657295	20686019	20671657
chromosome_2	20686020	20736323	20711171
chromosome_2	20736324	20777000	20756662
chromosome_2	20777001	20809376	20793188
chromosome_2	20809377	20813580	20811478
chromosome_2	20813581	20823250	20818415
chromosome_2	20823251	20833110	20828180
chromosome_2	20833111	20869590	20851350
chromosome_2	20869591	20924674	20897132
chromosome_2	20924675	20965333	20945004
chromosome_2	20965334	21104026	21034680
chromosome_2	21104027	21158549	21131288
chromosome_2	21158550	21244013	21201281
chromosome_2	21244014	21261017	21252515
chromosome_2	21261018	21285401	21273209
chromosome_2	21285402	21334131	21309766
chromosome_2	21334132	21431830	21382981
chromosome_2	21431831	21437454	21434642
chromosome_2	21437455	21468659	21453057
chromosome_2	21468660	21497760	21483210
chromosome_2	21497761	21497881	21497821
chromosome_2	21497882	21562326	21530104
chromosome_2	21562327	21616345	21589336
chromosome_2	21616346	21686854	21651600
chromosome_2	21686855	21690548	21688701
chromosome_2	21690549	21737320	21713934
chromosome_2	21737321	21789119	21763220
chromosome_2	21789120	21807241	21798180
chromosome_2	21807242	21831196	21819219
chromosome_2	21831197	21860708	21845952
chromosome_2	21860709	21940688	21900698
chromosome_2	21940689	21941083	21940886
chromosome_2	21941084	21944693	21942888
chromosome_2	21944694	21956524	21950609
chromosome_2	21956525	22003604	21980064
chromosome_2	22003605	22065305	22034455
chromosome_2	22065306	22073557	22069431
chromosome_2	22073558	22087399	22080478
chromosome_2	22087400	22113194	22100297
chromosome_2	22113195	22149270	22131232
chromosome_2	22149271	22172029	22160650
chromosome_2	22172030	22252820	22212425
chromosome_2	22252821	22274637	22263729
chromosome_2	22274638	22298459	22286548
chromosome_2	22298460	22488086	22393273
chromosome_2	22488087	22492819	22490453
chromosome_2	22492820	22496618	22494719
chromosome_2	22496619	22538622	22517620
chromosome_2	22538623	22545686	22542154
chromosome_2	22545687	22625915	22585801
chromosome_2	22625916	22874116	22750016
chromosome_2	22874117	22909321	22891719
chromosome_2	22909322	22979959	22944640
chromosome_2	22979960	22984114	22982037
chromosome_2	22984115	22992559	22988337
chromosome_2	22992560	23059151	23025855
chromosome_2	23059152	23060052	23059602
chromosome_2	23060053	23083036	23071544
chromosome_2	23083037	23103891	23093464
chromosome_2	23103892	23120127	23112009
chromosome_2	23120128	23145858	23132993
chromosome_2	23145859	23219197	23182528
chromosome_2	23219198	23230993	23225095
chromosome_2	23230994	23252624	23241809
chromosome_2	23252625	23255152	23253888
chromosome_2	23255153	23331848	23293500
chromosome_2	23331849	23393829	23362839
chromosome_2	23393830	23409962	23401896
chromosome_2	23409963	23466196	23438079
chromosome_2	23466197	23470239	23468218
chromosome_2	23470240	23550318	23510279
chromosome_2	23550319	23575446	23562882
chromosome_2	23575447	23637445	23606446
chromosome_2	23637446	23737744	23687595
chromosome_2	23737745	23763112	23750428
chromosome_2	23763113	23828279	23795696
chromosome_2	23828280	23846145	23837212
chromosome_2	23846146	23865358	23855752
chromosome_2	23865359	23905670	23885514
chromosome_2	23905671	23913159	23909415
chromosome_2	23913160	24005478	23959319
chromosome_2	24005479	24062326	24033902
chromosome_2	24062327	24104462	24083394
chromosome_2	24104463	24144458	24124460
chromosome_2	24144459	24167018	24155738
chromosome_2	24167019	24255441	24211230
chromosome_2	24255442	24284606	24270024
chromosome_2	24284607	24286134	24285370
chromosome_2	24286135	24304715	24295425
chromosome_2	24304716	24400091	24352403
chromosome_2	24400092	24507945	24454018
chromosome_2	24507946	24514210	24511078
chromosome_2	24514211	24553642	24533926
chromosome_2	24553643	24560751	24557197
chromosome_2	24560752	24574009	24567380
chromosome_2	24574010	24594603	24584306
chromosome_2	24594604	24596923	24595763
chromosome_2	24596924	24610681	24603802
chromosome_2	24610682	24634524	24622603
chromosome_2	24634525	24690526	24662525
chromosome_2	24690527	24718317	24704422
chromosome_2	24718318	24800948	24759633
chromosome_2	24800949	25192429	24996689
chromosome_2	25192430	25241714	25217072
chromosome_2	25241715	25330905	25286310
chromosome_2	25330906	25357590	25344248
chromosome_2	25357591	25379081	25368336
chromosome_2	25379082	25415722	25397402
chromosome_2	25415723	25459069	25437396
chromosome_2	25459070	25511941	25485505
chromosome_2	25511942	25717820	25614881
chromosome_2	25717821	25789069	25753445
chromosome_2	25789070	25798254	25793662
chromosome_2	25798255	25951367	25874811
chromosome_2	25951368	25968970	25960169
chromosome_2	25968971	25980923	25974947
chromosome_2	25980924	26012733	25996828
chromosome_2	26012734	26051846	26032290
chromosome_2	26051847	26085700	26068773
chromosome_2	26085701	26115019	26100360
chromosome_2	26115020	26144159	26129589
chromosome_2	26144160	26171403	26157781
chromosome_2	26171404	26235062	26203233
chromosome_2	26235063	26299436	26267249
chromosome_2	26299437	26303253	26301345
chromosome_2	26303254	26325533	26314393
chromosome_2	26325534	26329082	26327308
chromosome_2	26329083	26346712	26337897
chromosome_2	26346713	26352168	26349440
chromosome_2	26352169	26355113	26353641
chromosome_2	26355114	26364590	26359852
chromosome_2	26364591	26372711	26368651
chromosome_2	26372712	26408250	26390481
chromosome_2	26408251	26491988	26450119
chromosome_2	26491989	26527953	26509971
chromosome_2	26527954	26595603	26561778
chromosome_2	26595604	26655326	26625465
chromosome_2	26655327	26670269	26662798
chromosome_2	26670270	26702747	26686508
chromosome_2	26702748	26788392	26745570
chromosome_2	26788393	26800909	26794651
chromosome_2	26800910	26825007	26812958
chromosome_2	26825008	26851252	26838130
chromosome_2	26851253	26892331	26871792
chromosome_2	26892332	26978367	26935349
chromosome_2	26978368	26990460	26984414
chromosome_2	26990461	26998812	26994636
chromosome_2	26998813	27049580	27024196
chromosome_2	27049581	27099074	27074327
chromosome_2	27099075	27131357	27115216
chromosome_2	27131358	27135185	27133271
chromosome_2	27135186	27149384	27142285
chromosome_2	27149385	27214553	27181969
chromosome_2	27214554	27301585	27258069
chromosome_2	27301586	27355712	27328649
chromosome_2	27355713	27434753	27395233
chromosome_2	27434754	27440514	27437634
chromosome_2	27440515	27501615	27471065
chromosome_2	27501616	27519942	27510779
chromosome_2	27519943	27549868	27534905
chromosome_2	27549869	27569021	27559445
chromosome_2	27569022	27598642	27583832
chromosome_2	27598643	27621750	27610196
chromosome_2	27621751	27683578	27652664
chromosome_2	27683579	27688260	27685919
chromosome_2	27688261	27757304	27722782
chromosome_2	27757305	27760831	27759068
chromosome_2	27760832	27792749	27776790
chromosome_2	27792750	27824554	27808652
chromosome_2	27824555	27838597	27831576
chromosome_2	27838598	27840003	27839300
chromosome_2	27840004	27848862	27844433
chromosome_2	27848863	27857811	27853337
chromosome_2	27857812	27911585	27884698
chromosome_2	27911586	27920217	27915901
chromosome_2	27920218	27921606	27920912
chromosome_2	27921607	27950211	27935909
chromosome_2	27950212	28048280	27999246
chromosome_2	28048281	28048691	28048486
chromosome_2	28048692	28077854	28063273
chromosome_2	28077855	28125135	28101495
chromosome_2	28125136	28153657	28139396
chromosome_2	28153658	28175287	28164472
chromosome_2	28175288	28175640	28175464
chromosome_2	28175641	28175990	28175815
chromosome_2	28175991	28180407	28178199
chromosome_2	28180408	28186830	28183619
chromosome_2	28186831	28287201	28237016
chromosome_2	28287202	28349575	28318388
chromosome_2	28349576	28359727	28354651
chromosome_2	28359728	28368831	28364279
chromosome_2	28368832	28377045	28372938
chromosome_2	28377046	28389458	28383252
chromosome_2	28389459	28399136	28394297
chromosome_2	28399137	28417014	28408075
chromosome_2	28417015	28472289	28444652
chromosome_2	28472290	28498232	28485261
chromosome_2	28498233	28555518	28526875
chromosome_2	28555519	28583601	28569560
chromosome_2	28583602	28613588	28598595
chromosome_2	28613589	28653577	28633583
chromosome_2	28653578	28668967	28661272
chromosome_2	28668968	28670016	28669492
chromosome_2	28670017	28728825	28699421
chromosome_2	28728826	28834872	28781849
chromosome_2	28834873	28878567	28856720
chromosome_2	28878568	28885881	28882224
chromosome_2	28885882	28956915	28921398
chromosome_2	28956916	29000623	28978769
chromosome_2	29000624	29029389	29015006
chromosome_2	29029390	29215314	29122352
chromosome_3	1	441585	220793
chromosome_3	441586	469456	455521
chromosome_3	469457	510845	490151
chromosome_3	510846	614745	562795
chromosome_3	614746	682039	648392
chromosome_3	682040	742513	712276
chromosome_3	742514	747875	745194
chromosome_3	747876	803631	775753
chromosome_3	803632	910583	857107
chromosome_3	910584	987179	948881
chromosome_3	987180	1052991	1020085
chromosome_3	1052992	1065235	1059113
chromosome_3	1065236	1077350	1071293
chromosome_3	1077351	1133291	1105321
chromosome_3	1133292	1156774	1145033
chromosome_3	1156775	1180900	1168837
chromosome_3	1180901	1200993	1190947
chromosome_3	1200994	1212370	1206682
chromosome_3	1212371	1283038	1247704
chromosome_3	1283039	1347777	1315408
chromosome_3	1347778	1454799	1401288
chromosome_3	1454800	1501912	1478356
chromosome_3	1501913	1514521	1508217
chromosome_3	1514522	1575283	1544902
chromosome_3	1575284	1603790	1589537
chromosome_3	1603791	1658245	1631018
chromosome_3	1658246	1705611	1681928
chromosome_3	1705612	1712031	1708821
chromosome_3	1712032	1713326	1712679
chromosome_3	1713327	1736434	1724880
chromosome_3	1736435	1749312	1742873
chromosome_3	1749313	1757674	1753493
chromosome_3	1757675	1809301	1783488
chromosome_3	1809302	1820130	1814716
chromosome_3	1820131	1830665	1825398
chromosome_3	1830666	1854040	1842353
chromosome_3	1854041	1881719	1867880
chromosome_3	1881720	1926622	1904171
chromosome_3	1926623	2043830	1985226
chromosome_3	2043831	2079298	2061564
chromosome_3	2079299	2105412	2092355
chromosome_3	2105413	2133398	2119405
chromosome_3	2133399	2137513	2135456
chromosome_3	2137514	2176367	2156940
chromosome_3	2176368	2208043	2192205
chromosome_3	2208044	2213251	2210647
chromosome_3	2213252	2248474	2230863
chromosome_3	2248475	2278779	2263627
chromosome_3	2278780	2394691	2336735
chromosome_3	2394692	2503447	2449069
chromosome_3	2503448	2577992	2540720
chromosome_3	2577993	2647693	2612843
chromosome_3	2647694	2674826	2661260
chromosome_3	2674827	2771606	2723216
chromosome_3	2771607	2817900	2794753
chromosome_3	2817901	3015249	2916575
chromosome_3	3015250	3143946	3079598
chromosome_3	3143947	3165275	3154611
chromosome_3	3165276	3255343	3210309
chromosome_3	3255344	3281397	3268370
chromosome_3	3281398	3302042	3291720
chromosome_3	3302043	3307935	3304989
chromosome_3	3307936	3316833	3312384
chromosome_3	3316834	3368538	3342686
chromosome_3	3368539	3373276	3370907
chromosome_3	3373277	3381947	3377612
chromosome_3	3381948	3385045	3383496
chromosome_3	3385046	3397934	3391490
chromosome_3	3397935	3401065	3399500
chromosome_3	3401066	3479199	3440132
chromosome_3	3479200	3502153	3490676
chromosome_3	3502154	3535141	3518647
chromosome_3	3535142	3559705	3547423
chromosome_3	3559706	3569688	3564697
chromosome_3	3569689	3583328	3576508
chromosome_3	3583329	3587980	3585654
chromosome_3	3587981	3607455	3597718
chromosome_3	3607456	3633507	3620481
chromosome_3	3633508	3635960	3634734
chromosome_3	3635961	3666462	3651211
chromosome_3	3666463	3790798	3728630
chromosome_3	3790799	3958260	3874529
chromosome_3	3958261	4188101	4073181
chromosome_3	4188102	4252975	4220538
chromosome_3	4252976	4332399	4292687
chromosome_3	4332400	4347766	4340083
chromosome_3	4347767	4377630	4362698
chromosome_3	4377631	4463341	4420486
chromosome_3	4463342	4476707	4470024
chromosome_3	4476708	4513049	4494878
chromosome_3	4513050	4524127	4518588
chromosome_3	4524128	4526881	4525504
chromosome_3	4526882	4552529	4539705
chromosome_3	4552530	4558159	4555344
chromosome_3	4558160	4582346	4570253
chromosome_3	4582347	4593113	4587730
chromosome_3	4593114	4612348	4602731
chromosome_3	4612349	4650904	4631626
chromosome_3	4650905	4664472	4657688
chromosome_3	4664473	4667627	4666050
chromosome_3	4667628	4684698	4676163
chromosome_3	4684699	4699658	4692178
chromosome_3	4699659	4716058	4707858
chromosome_3	4716059	4721425	4718742
chromosome_3	4721426	4817828	4769627
chromosome_3	4817829	4852962	4835395
chromosome_3	4852963	4874131	4863547
chromosome_3	4874132	4927000	4900566
chromosome_3	4927001	4943280	4935140
chromosome_3	4943281	5002554	4972917
chromosome_3	5002555	5014796	5008675
chromosome_3	5014797	5052680	5033738
chromosome_3	5052681	5124244	5088462
chromosome_3	5124245	5196925	5160585
chromosome_3	5196926	5289012	5242969
chromosome_3	5289013	5297446	5293229
chromosome_3	5297447	5302619	5300033
chromosome_3	5302620	5324273	5313446
chromosome_3	5324274	5383997	5354135
chromosome_3	5383998	5523557	5453777
chromosome_3	5523558	5541661	5532609
chromosome_3	5541662	5609528	5575595
chromosome_3	5609529	5650021	5629775
chromosome_3	5650022	5669251	5659636
chromosome_3	5669252	5672021	5670636
chromosome_3	5672022	5734273	5703147
chromosome_3	5734274	5760294	5747284
chromosome_3	5760295	5814470	5787382
chromosome_3	5814471	5842096	5828283
chromosome_3	5842097	5892248	5867172
chromosome_3	5892249	5961890	5927069
chromosome_3	5961891	5966075	5963983
chromosome_3	5966076	5979003	5972539
chromosome_3	5979004	6047419	6013211
chromosome_3	6047420	6049071	6048245
chromosome_3	6049072	6092322	6070697
chromosome_3	6092323	6122110	6107216
chromosome_3	6122111	6142490	6132300
chromosome_3	6142491	6175400	6158945
chromosome_3	6175401	6253592	6214496
chromosome_3	6253593	6258037	6255815
chromosome_3	6258038	6453202	6355620
chromosome_3	6453203	6480825	6467014
chromosome_3	6480826	6775327	6628076
chromosome_3	6775328	6830212	6802770
chromosome_3	6830213	6920716	6875464
chromosome_3	6920717	6943241	6931979
chromosome_3	6943242	7002988	6973115
chromosome_3	7002989	7020890	7011939
chromosome_3	7020891	7086889	7053890
chromosome_3	7086890	7094082	7090486
chromosome_3	7094083	7098742	7096412
chromosome_3	7098743	7107072	7102907
chromosome_3	7107073	7134401	7120737
chromosome_3	7134402	7175219	7154810
chromosome_3	7175220	7333943	7254581
chromosome_3	7333944	7528936	7431440
chromosome_3	7528937	7542102	7535519
chromosome_3	7542103	7652931	7597517
chromosome_3	7652932	7682601	7667766
chromosome_3	7682602	7689071	7685836
chromosome_3	7689072	7691332	7690202
chromosome_3	7691333	7699280	7695306
chromosome_3	7699281	7805277	7752279
chromosome_3	7805278	7818871	7812074
chromosome_3	7818872	7952346	7885609
chromosome_3	7952347	7988033	7970190
chromosome_3	7988034	8041411	8014722
chromosome_3	8041412	8048726	8045069
chromosome_3	8048727	8086536	8067631
chromosome_3	8086537	8193362	8139949
chromosome_3	8193363	8199215	8196289
chromosome_3	8199216	8255518	8227367
chromosome_3	8255519	8276709	8266114
chromosome_3	8276710	8284855	8280782
chromosome_3	8284856	8296499	8290677
chromosome_3	8296500	8303184	8299842
chromosome_3	8303185	8401523	8352354
chromosome_3	8401524	8405680	8403602
chromosome_3	8405681	8576562	8491121
chromosome_3	8576563	8631352	8603957
chromosome_3	8631353	8679226	8655289
chromosome_3	8679227	8701962	8690594
chromosome_3	8701963	8753659	8727811
chromosome_3	8753660	8785411	8769535
chromosome_3	8785412	8803071	8794241
chromosome_3	8803072	8859815	8831443
chromosome_3	8859816	8933256	8896536
chromosome_3	8933257	8954219	8943738
chromosome_3	8954220	8973261	8963740
chromosome_3	8973262	8996800	8985031
chromosome_3	8996801	9074292	9035546
chromosome_3	9074293	9092768	9083530
chromosome_3	9092769	9094684	9093726
chromosome_3	9094685	9182923	9138804
chromosome_3	9182924	9210429	9196676
chromosome_3	9210430	9221280	9215855
chromosome_3	9221281	9247578	9234429
chromosome_3	9247579	9313754	9280666
chromosome_3	9313755	9380535	9347145
chromosome_3	9380536	9512552	9446544
chromosome_3	9512553	9562745	9537649
chromosome_3	9562746	9643581	9603163
chromosome_3	9643582	9652768	9648175
chromosome_3	9652769	9701134	9676951
chromosome_3	9701135	9720543	9710839
chromosome_3	9720544	9908258	9814401
chromosome_3	9908259	9917725	9912992
chromosome_3	9917726	9938369	9928047
chromosome_3	9938370	10000270	9969320
chromosome_3	10000271	10012714	10006492
chromosome_3	10012715	10061440	10037077
chromosome_3	10061441	10092281	10076861
chromosome_3	10092282	10135442	10113862
chromosome_3	10135443	10241619	10188531
chromosome_3	10241620	10301314	10271467
chromosome_3	10301315	10861731	10581523
chromosome_3	10861732	10930708	10896220
chromosome_3	10930709	10943241	10936975
chromosome_3	10943242	10976232	10959737
chromosome_3	10976233	11112384	11044308
chromosome_3	11112385	11122234	11117309
chromosome_3	11122235	11136407	11129321
chromosome_3	11136408	11165790	11151099
chromosome_3	11165791	11194660	11180225
chromosome_3	11194661	11234467	11214564
chromosome_3	11234468	11343633	11289050
chromosome_3	11343634	11462662	11403148
chromosome_3	11462663	11464763	11463713
chromosome_3	11464764	11481020	11472892
chromosome_3	11481021	11546545	11513783
chromosome_3	11546546	11592053	11569299
chromosome_3	11592054	11625396	11608725
chromosome_3	11625397	11628029	11626713
chromosome_3	11628030	11656053	11642041
chromosome_3	11656054	11705423	11680738
chromosome_3	11705424	11806267	11755845
chromosome_3	11806268	11817842	11812055
chromosome_3	11817843	11939818	11878830
chromosome_3	11939819	11953536	11946677
chromosome_3	11953537	12058409	12005973
chromosome_3	12058410	12082361	12070385
chromosome_3	12082362	12101375	12091868
chromosome_3	12101376	12115092	12108234
chromosome_3	12115093	12119518	12117305
chromosome_3	12119519	12139299	12129409
chromosome_3	12139300	12155136	12147218
chromosome_3	12155137	12169462	12162299
chromosome_3	12169463	12175790	12172626
chromosome_3	12175791	12179412	12177601
chromosome_3	12179413	12196684	12188048
chromosome_3	12196685	12219342	12208013
chromosome_3	12219343	12248879	12234111
chromosome_3	12248880	12455403	12352141
chromosome_3	12455404	12459142	12457273
chromosome_3	12459143	12532825	12495984
chromosome_3	12532826	12624183	12578504
chromosome_3	12624184	12635260	12629722
chromosome_3	12635261	12677483	12656372
chromosome_3	12677484	12820818	12749151
chromosome_3	12820819	12891501	12856160
chromosome_3	12891502	12897156	12894329
chromosome_3	12897157	12929407	12913282
chromosome_3	12929408	12944910	12937159
chromosome_3	12944911	12965614	12955262
chromosome_3	12965615	13281118	13123366
chromosome_3	13281119	13342335	13311727
chromosome_3	13342336	13405566	13373951
chromosome_3	13405567	13481418	13443492
chromosome_3	13481419	13499877	13490648
chromosome_3	13499878	13502173	13501025
chromosome_3	13502174	13508544	13505359
chromosome_3	13508545	13564086	13536315
chromosome_3	13564087	13582227	13573157
chromosome_3	13582228	13826668	13704448
chromosome_3	13826669	13928803	13877736
chromosome_3	13928804	13965303	13947053
chromosome_3	13965304	14044632	14004968
chromosome_3	14044633	14075271	14059952
chromosome_3	14075272	14078823	14077047
chromosome_3	14078824	14143996	14111410
chromosome_3	14143997	14148741	14146369
chromosome_3	14148742	14215983	14182362
chromosome_3	14215984	14272634	14244309
chromosome_3	14272635	14297153	14284894
chromosome_3	14297154	14336732	14316943
chromosome_3	14336733	14361623	14349178
chromosome_3	14361624	14377230	14369427
chromosome_3	14377231	14391288	14384259
chromosome_3	14391289	14396462	14393875
chromosome_3	14396463	14401442	14398952
chromosome_3	14401443	14481748	14441595
chromosome_3	14481749	14488804	14485276
chromosome_3	14488805	14492793	14490799
chromosome_3	14492794	14525229	14509011
chromosome_3	14525230	14543513	14534371
chromosome_3	14543514	14569534	14556524
chromosome_3	14569535	14578914	14574224
chromosome_3	14578915	14590831	14584873
chromosome_3	14590832	14599800	14595316
chromosome_3	14599801	14617875	14608838
chromosome_3	14617876	14626591	14622233
chromosome_3	14626592	14643307	14634949
chromosome_3	14643308	14677826	14660567
chromosome_3	14677827	14725834	14701830
chromosome_3	14725835	14739593	14732714
chromosome_3	14739594	14740488	14740041
chromosome_3	14740489	14743985	14742237
chromosome_3	14743986	14745696	14744841
chromosome_3	14745697	14749150	14747423
chromosome_3	14749151	14788718	14768934
chromosome_3	14788719	14818416	14803567
chromosome_3	14818417	14898390	14858403
chromosome_3	14898391	14916889	14907640
chromosome_3	14916890	14919128	14918009
chromosome_3	14919129	14945712	14932420
chromosome_3	14945713	14951045	14948379
chromosome_3	14951046	14968715	14959880
chromosome_3	14968716	14973003	14970859
chromosome_3	14973004	14994976	14983990
chromosome_3	14994977	15003098	14999037
chromosome_3	15003099	15008506	15005802
chromosome_3	15008507	15039000	15023753
chromosome_3	15039001	15120823	15079912
chromosome_3	15120824	15125449	15123136
chromosome_3	15125450	15133240	15129345
chromosome_3	15133241	15139987	15136614
chromosome_3	15139988	15145907	15142947
chromosome_3	15145908	15160270	15153089
chromosome_3	15160271	15189433	15174852
chromosome_3	15189434	15196586	15193010
chromosome_3	15196587	15206692	15201639
chromosome_3	15206693	15349165	15277929
chromosome_3	15349166	15369922	15359544
chromosome_3	15369923	15402768	15386345
chromosome_3	15402769	15422349	15412559
chromosome_3	15422350	15464297	15443323
chromosome_3	15464298	15490118	15477208
chromosome_3	15490119	15674051	15582085
chromosome_3	15674052	15807095	15740573
chromosome_3	15807096	16005537	15906316
chromosome_3	16005538	16116267	16060902
chromosome_3	16116268	16226686	16171477
chromosome_3	16226687	16236571	16231629
chromosome_3	16236572	16281608	16259090
chromosome_3	16281609	16368335	16324972
chromosome_3	16368336	16386265	16377300
chromosome_3	16386266	16390541	16388403
chromosome_3	16390542	16412537	16401539
chromosome_3	16412538	16464421	16438479
chromosome_3	16464422	16483162	16473792
chromosome_3	16483163	16500857	16492010
chromosome_3	16500858	16533307	16517082
chromosome_3	16533308	16575983	16554645
chromosome_3	16575984	16614072	16595028
chromosome_3	16614073	16652435	16633254
chromosome_3	16652436	16689942	16671189
chromosome_3	16689943	16700709	16695326
chromosome_3	16700710	16795664	16748187
chromosome_3	16795665	16918141	16856903
chromosome_3	16918142	16963526	16940834
chromosome_3	16963527	16971000	16967263
chromosome_3	16971001	16993729	16982365
chromosome_3	16993730	17017809	17005769
chromosome_3	17017810	17038748	17028279
chromosome_3	17038749	17061152	17049950
chromosome_3	17061153	17073212	17067182
chromosome_3	17073213	17083563	17078388
chromosome_3	17083564	17083849	17083706
chromosome_3	17083850	17113828	17098839
chromosome_3	17113829	17197320	17155574
chromosome_3	17197321	17199641	17198481
chromosome_3	17199642	17201091	17200366
chromosome_3	17201092	17215893	17208492
chromosome_3	17215894	17262207	17239050
chromosome_3	17262208	17279254	17270731
chromosome_3	17279255	17293414	17286334
chromosome_3	17293415	17304815	17299115
chromosome_3	17304816	17323189	17314002
chromosome_3	17323190	17382105	17352647
chromosome_3	17382106	17394201	17388153
chromosome_3	17394202	17467542	17430872
chromosome_3	17467543	17489485	17478514
chromosome_3	17489486	17521582	17505534
chromosome_3	17521583	17547143	17534363
chromosome_3	17547144	17618482	17582813
chromosome_3	17618483	17767638	17693060
chromosome_3	17767639	17874590	17821114
chromosome_3	17874591	17904202	17889396
chromosome_3	17904203	17917817	17911010
chromosome_3	17917818	17921516	17919667
chromosome_3	17921517	17958503	17940010
chromosome_3	17958504	18024026	17991265
chromosome_3	18024027	18043364	18033695
chromosome_3	18043365	18068131	18055748
chromosome_3	18068132	18095282	18081707
chromosome_3	18095283	18169206	18132244
chromosome_3	18169207	18176865	18173036
chromosome_3	18176866	18182618	18179742
chromosome_3	18182619	18200031	18191325
chromosome_3	18200032	18216247	18208139
chromosome_3	18216248	18239576	18227912
chromosome_3	18239577	18242845	18241211
chromosome_3	18242846	18253686	18248266
chromosome_3	18253687	18272417	18263052
chromosome_3	18272418	18294316	18283367
chromosome_3	18294317	18375069	18334693
chromosome_3	18375070	18390296	18382683
chromosome_3	18390297	18396325	18393311
chromosome_3	18396326	18451863	18424094
chromosome_3	18451864	18478394	18465129
chromosome_3	18478395	18482956	18480675
chromosome_3	18482957	18487734	18485345
chromosome_3	18487735	18491527	18489631
chromosome_3	18491528	18495463	18493495
chromosome_3	18495464	18532275	18513869
chromosome_3	18532276	18559903	18546089
chromosome_3	18559904	18611225	18585564
chromosome_3	18611226	18660221	18635723
chromosome_3	18660222	18679478	18669850
chromosome_3	18679479	18685720	18682599
chromosome_3	18685721	18733394	18709557
chromosome_3	18733395	18793129	18763262
chromosome_3	18793130	18810520	18801825
chromosome_3	18810521	18835387	18822954
chromosome_3	18835388	18863348	18849368
chromosome_3	18863349	18920901	18892125
chromosome_3	18920902	18923208	18922055
chromosome_3	18923209	18949334	18936271
chromosome_3	18949335	18958858	18954096
chromosome_3	18958859	18982872	18970865
chromosome_3	18982873	19007540	18995206
chromosome_3	19007541	19061421	19034481
chromosome_3	19061422	19093897	19077659
chromosome_3	19093898	19166258	19130078
chromosome_3	19166259	19177342	19171800
chromosome_3	19177343	19227569	19202456
chromosome_3	19227570	19232226	19229898
chromosome_3	19232227	19254385	19243306
chromosome_3	19254386	19281134	19267760
chromosome_3	19281135	19322617	19301876
chromosome_3	19322618	19412381	19367499
chromosome_3	19412382	19421496	19416939
chromosome_3	19421497	19433170	19427333
chromosome_3	19433171	19490457	19461814
chromosome_3	19490458	19615962	19553210
chromosome_3	19615963	19699256	19657609
chromosome_3	19699257	19709217	19704237
chromosome_3	19709218	19717615	19713416
chromosome_3	19717616	19750360	19733988
chromosome_3	19750361	19770367	19760364
chromosome_3	19770368	19774165	19772266
chromosome_3	19774166	19828993	19801579
chromosome_3	19828994	19886925	19857959
chromosome_3	19886926	19914461	19900693
chromosome_3	19914462	19924511	19919486
chromosome_3	19924512	19930483	19927497
chromosome_3	19930484	19941145	19935814
chromosome_3	19941146	19946554	19943850
chromosome_3	19946555	19965595	19956075
chromosome_3	19965596	20019726	19992661
chromosome_3	20019727	20085544	20052635
chromosome_3	20085545	20103708	20094626
chromosome_3	20103709	20118755	20111232
chromosome_3	20118756	20132280	20125518
chromosome_3	20132281	20195265	20163773
chromosome_3	20195266	20309524	20252395
chromosome_3	20309525	20373300	20341412
chromosome_3	20373301	20375346	20374323
chromosome_3	20375347	20400175	20387761
chromosome_3	20400176	20433183	20416679
chromosome_3	20433184	20457964	20445574
chromosome_3	20457965	20503599	20480782
chromosome_3	20503600	20559200	20531400
chromosome_3	20559201	20577884	20568542
chromosome_3	20577885	20621743	20599814
chromosome_3	20621744	20629739	20625741
chromosome_3	20629740	20718010	20673875
chromosome_3	20718011	20820065	20769038
chromosome_3	20820066	20924614	20872340
chromosome_3	20924615	21002703	20963659
chromosome_3	21002704	21045889	21024296
chromosome_3	21045890	21172152	21109021
chromosome_3	21172153	21193044	21182598
chromosome_3	21193045	21203004	21198024
chromosome_3	21203005	21346715	21274860
chromosome_3	21346716	21465371	21406043
chromosome_3	21465372	21541669	21503520
chromosome_3	21541670	21603825	21572747
chromosome_3	21603826	21639763	21621794
chromosome_3	21639764	21675800	21657782
chromosome_3	21675801	21679227	21677514
chromosome_3	21679228	21721461	21700344
chromosome_3	21721462	21765134	21743298
chromosome_3	21765135	21950898	21858016
chromosome_3	21950899	22057904	22004401
chromosome_3	22057905	22080739	22069322
chromosome_3	22080740	22090765	22085752
chromosome_3	22090766	22103760	22097263
chromosome_3	22103761	22111024	22107392
chromosome_3	22111025	22172007	22141516
chromosome_3	22172008	22240281	22206144
chromosome_3	22240282	22288946	22264614
chromosome_3	22288947	22317439	22303193
chromosome_3	22317440	22327364	22322402
chromosome_3	22327365	22355856	22341610
chromosome_3	22355857	22428560	22392208
chromosome_3	22428561	22614857	22521709
chromosome_3	22614858	22762063	22688460
chromosome_3	22762064	22836272	22799168
chromosome_3	22836273	22901197	22868735
chromosome_3	22901198	22919465	22910331
chromosome_3	22919466	22984057	22951761
chromosome_3	22984058	22998678	22991368
chromosome_3	22998679	23051806	23025242
chromosome_3	23051807	23158140	23104973
chromosome_3	23158141	23217046	23187593
chromosome_3	23217047	23259639	23238343
chromosome_3	23259640	23327570	23293605
chromosome_3	23327571	23369108	23348339
chromosome_3	23369109	23396361	23382735
chromosome_3	23396362	23429808	23413085
chromosome_3	23429809	23494268	23462038
chromosome_3	23494269	23608892	23551580
chromosome_3	23608893	23687375	23648134
chromosome_3	23687376	23884949	23786162

## Sheet: Supplementary Data 3
gene	eQTL (genotype bin)	eQTL_label	gene_chromosome	gene_start	gene_end	beta	adjusted-p	detox label	gene_description
tetur01g00010	Chr. 2:11956097-11994497	cis	Chr. 2	11964918	11980456	-1.38256	1.64592e-65		Immunoglobulin-like fold
tetur01g00030	Chr. 3:8973262-8996800	trans	Chr. 2	11981560	11985097	-0.324897	0.00736031		EF-hand domain pair
tetur01g00040	Chr. 1:30493918-30512772	trans	Chr. 2	11987260	11988897	0.366861	0.0014482		Ankyrin repeat
tetur01g00040	Chr. 2:2931923-2966282	trans	Chr. 2	11987260	11988897	0.415682	0.000700193		Ankyrin repeat
tetur01g00040	Chr. 2:11404357-11449079	cis	Chr. 2	11987260	11988897	0.419325	0.000133724		Ankyrin repeat
tetur01g00050	Chr. 1:13388286-13483531	trans	Chr. 2	11989809	11990375	0.474404	8.44884e-06		nanos homolog [Tetranychus urticae]
tetur01g00050	Chr. 1:1275821-1317999	trans	Chr. 2	11989809	11990375	-0.344937	0.00348411		nanos homolog [Tetranychus urticae]
tetur01g00050	Chr. 2:12483694-12509203	cis	Chr. 2	11989809	11990375	-0.751537	3.04471e-15		nanos homolog [Tetranychus urticae]
tetur01g00050	Chr. 3:3316834-3368538	trans	Chr. 2	11989809	11990375	0.524418	3.73533e-07		nanos homolog [Tetranychus urticae]
tetur01g00050	Chr. 1:31607814-31652175	trans	Chr. 2	11989809	11990375	0.517952	5.29173e-07		nanos homolog [Tetranychus urticae]
tetur01g00050	Chr. 2:26702748-26788392	trans	Chr. 2	11989809	11990375	0.329757	0.00610888		nanos homolog [Tetranychus urticae]
tetur01g00050	Chr. 3:22762064-22836272	trans	Chr. 2	11989809	11990375	0.339945	0.00418872		nanos homolog [Tetranychus urticae]
tetur01g00080	Chr. 1:31265414-31300461	trans	Chr. 2	11998994	12003832	-0.334509	0.0051109		Histidine-rich secreted peptide
tetur01g00080	Chr. 2:11994498-12043786	cis	Chr. 2	11998994	12003832	-1.3226	6.67882e-58		Histidine-rich secreted peptide
tetur01g00090	Chr. 2:11994498-12043786	cis	Chr. 2	12005335	12005754	0.843761	1.20446e-19		Hypothetical protein
tetur01g00090	Chr. 3:7098743-7107072	trans	Chr. 2	12005335	12005754	-0.365186	0.00154722		Hypothetical protein
tetur01g00090	Chr. 2:3058927-3063374	trans	Chr. 2	12005335	12005754	0.660315	5.4041e-10		Hypothetical protein
tetur01g00100	Chr. 2:11994498-12043786	cis	Chr. 2	12006500	12007943	-1.30093	2.26776e-55		seryl-tRNA synthetase
tetur01g00100	Chr. 1:23623264-23668696	trans	Chr. 2	12006500	12007943	-0.352097	0.00288323		seryl-tRNA synthetase
tetur01g00130	Chr. 2:9134820-9153124	trans	Chr. 2	12014520	12015618	-0.375986	0.00108069		cuticle protein
tetur01g00130	Chr. 1:12154440-12267979	trans	Chr. 2	12014520	12015618	-0.450284	2.99017e-05		cuticle protein
tetur01g00160	Chr. 1:8433895-8468921	trans	Chr. 2	12029693	12032749	0.322766	0.00809655		Serine/threonine-protein kinase Rio3
tetur01g00160	Chr. 2:531545-553418	trans	Chr. 2	12029693	12032749	-0.332932	0.00819608		Serine/threonine-protein kinase Rio3
tetur01g00160	Chr. 2:15686679-15699494	trans	Chr. 2	12029693	12032749	-0.429172	9.12925e-05		Serine/threonine-protein kinase Rio3
tetur01g00170	Chr. 2:12043787-12058747	cis	Chr. 2	12034207	12036453	-0.621388	3.46035e-10		phosphoserine aminotransferase
tetur01g00220	Chr. 2:11826449-11847830	cis	Chr. 2	12043678	12045014	-0.389498	0.00053144		Hypothetical protein
tetur01g00230	Chr. 2:26702748-26788392	trans	Chr. 2	12045510	12051873	-0.355226	0.00232988		PREDICTED: kinesin family member 16B
tetur01g00230	Chr. 2:11242081-11286453	cis	Chr. 2	12045510	12051873	-0.322801	0.00777817		PREDICTED: kinesin family member 16B
tetur01g00240	Chr. 2:12043787-12058747	cis	Chr. 2	12053615	12054548	-0.56323	2.61847e-08		Hypothetical protein
tetur01g00260	Chr. 3:742514-747875	trans	Chr. 2	12056619	12063080	0.428922	8.7969e-05		divalent cation transporter; putative
tetur01g00300	Chr. 2:2915298-2931922	trans	Chr. 2	12075542	12077744	-0.343495	0.00967287		molybdopterin cofactor biosynthetic protein
tetur01g00300	Chr. 2:12043787-12058747	cis	Chr. 2	12075542	12077744	0.37673	0.000958297		molybdopterin cofactor biosynthetic protein
tetur01g00310	Chr. 2:12690978-12726130	cis	Chr. 2	12079409	12080522	0.348849	0.00301182		Mite allergen; group-7
tetur01g00310	Chr. 1:11762966-11763558	trans	Chr. 2	12079409	12080522	-0.341343	0.00416136		Mite allergen; group-7
tetur01g00310	Chr. 3:7682602-7689071	trans	Chr. 2	12079409	12080522	-0.416687	0.000153084		Mite allergen; group-7
tetur01g00320	Chr. 2:11404357-11449079	cis	Chr. 2	12081202	12088623	-0.582547	6.47099e-09		Akt1
tetur01g00320	Chr. 2:23550319-23575446	trans	Chr. 2	12081202	12088623	-0.376557	0.00100715		Akt1
tetur01g00330	Chr. 2:14186541-14201094	trans	Chr. 2	12088923	12089521	0.317971	0.00947631		phosphofurin acidic cluster sorting protein 2
tetur01g00340	Chr. 1:3785990-3844336	trans	Chr. 2	12089719	12093370	0.386001	0.000642729		HIRA
tetur01g00340	Chr. 3:14740489-14743985	trans	Chr. 2	12089719	12093370	0.33748	0.00478061		HIRA
tetur01g00350	Chr. 2:14201095-14261635	trans	Chr. 2	12094235	12096411	-0.451712	2.68068e-05		stearoyl-CoA desaturase
tetur01g00350	Chr. 1:1188435-1217377	trans	Chr. 2	12094235	12096411	0.574333	1.19977e-08		stearoyl-CoA desaturase
tetur01g00360	Chr. 2:2931923-2966282	trans	Chr. 2	12097597	12099334	-0.663139	6.92984e-10		troponin i
tetur01g00360	Chr. 1:8921344-8930151	trans	Chr. 2	12097597	12099334	-0.460732	1.73823e-05		troponin i
tetur01g00370	Chr. 2:12071952-12135589	cis	Chr. 2	12100870	12109318	0.867479	6.75553e-21		Hypothetical protein
tetur01g00400	Chr. 1:23590561-23623263	trans	Chr. 2	12118557	12122115	-0.3776	0.00102559		Vacuolar protein sorting-associated protein 54, N-terminal
tetur01g00410	Chr. 2:12424887-12435119	cis	Chr. 2	12123150	12125282	0.53092	2.29919e-07		Clusterin-associated protein-1
tetur01g00420	Chr. 2:12071952-12135589	cis	Chr. 2	12125561	12127626	1.07325	2.20361e-34		dopa decarboxylase
tetur01g00430	Chr. 2:11586025-11654648	cis	Chr. 2	12128945	12131393	0.518381	5.13522e-07		lysine-specific demethylase NO66
tetur01g00440	Chr. 2:11994498-12043786	cis	Chr. 2	12134158	12136394	0.882723	1.01396e-21		ADP-ribosylation factor-like protein 3
tetur01g00450	Chr. 2:3063375-3107950	trans	Chr. 2	12139968	12140307	0.341041	0.00905297		Hypothetical protein
tetur01g00450	Chr. 1:1969508-2072797	trans	Chr. 2	12139968	12140307	0.405122	0.000266884		Hypothetical protein
tetur01g00450	Chr. 2:27921607-27950211	trans	Chr. 2	12139968	12140307	0.371099	0.00121141		Hypothetical protein
tetur01g00450	Chr. 3:9210430-9221280	trans	Chr. 2	12139968	12140307	-0.346608	0.00337802		Hypothetical protein
tetur01g00450	Chr. 2:15087599-15090925	trans	Chr. 2	12139968	12140307	-0.456952	2.13385e-05		Hypothetical protein
tetur01g00490	Chr. 1:12491974-12522696	trans	Chr. 2	12148063	12148827	0.837429	3.21941e-19	DOG(DOG1)	intradiol ring-cleavage dioxygenase
tetur01g00490	Chr. 2:11449080-11509680	cis	Chr. 2	12148063	12148827	-0.421911	0.000117671	DOG(DOG1)	intradiol ring-cleavage dioxygenase
tetur01g00510	Chr. 2:11826449-11847830	cis	Chr. 2	12151078	12151645	-0.431588	7.27953e-05		SON DNA-binding protein isoform F
tetur01g00510	Chr. 3:6480826-6775327	trans	Chr. 2	12151078	12151645	0.318603	0.00900191		SON DNA-binding protein isoform F
tetur01g00530	Chr. 2:12190708-12289697	cis	Chr. 2	12159362	12162463	1.32569	2.74493e-58		Hypothetical protein
tetur01g00530	Chr. 1:27709057-27722487	trans	Chr. 2	12159362	12162463	0.448623	3.15982e-05		Hypothetical protein
tetur01g00580	Chr. 1:8930152-8974031	trans	Chr. 2	12172198	12177803	0.367291	0.00153067	ABC(ABCA01)	ABC-transporter; class A
tetur01g00580	Chr. 2:12424887-12435119	cis	Chr. 2	12172198	12177803	0.420204	0.000128606	ABC(ABCA01)	ABC-transporter; class A
tetur01g00590	Chr. 2:12071952-12135589	cis	Chr. 2	12178099	12178452	0.467939	1.04309e-05		RAB35; member RAS oncogene family
tetur01g00600	Chr. 2:11404357-11449079	cis	Chr. 2	12179146	12180595	0.393734	0.000448471		DTW
tetur01g00610	Chr. 2:12190708-12289697	cis	Chr. 2	12181761	12182527	-1.32774	1.5587e-58		Hypothetical protein
tetur01g00620	Chr. 2:12135590-12190707	cis	Chr. 2	12183268	12185966	-1.18723	1.15084e-43		PDZ/DHR/GLGF
tetur01g00630	Chr. 2:14038966-14186540	trans	Chr. 2	12187290	12188939	0.531458	2.39639e-07		Pleckstrin homology
tetur01g00630	Chr. 1:20415182-20471309	trans	Chr. 2	12187290	12188939	-0.327516	0.00663125		Pleckstrin homology
tetur01g00630	Chr. 3:22836273-22901197	trans	Chr. 2	12187290	12188939	0.419273	0.000134616		Pleckstrin homology
tetur01g00650	Chr. 2:27920218-27921606	trans	Chr. 2	12190801	12192996	-0.318832	0.00893117	CYP(CYP4CL1)	cytochrome P450 - CYP4CL1
tetur01g00650	Chr. 2:12190708-12289697	cis	Chr. 2	12190801	12192996	1.48342	1.20977e-80	CYP(CYP4CL1)	cytochrome P450 - CYP4CL1
tetur01g00660	Chr. 2:12135590-12190707	cis	Chr. 2	12199281	12206439	1.27583	1.43146e-52		conserved hypothetical protein
tetur01g00660	Chr. 2:26329083-26346712	trans	Chr. 2	12199281	12206439	-0.350036	0.0028692		conserved hypothetical protein
tetur01g00660	Chr. 3:4582347-4593113	trans	Chr. 2	12199281	12206439	-0.369754	0.00130191		conserved hypothetical protein
tetur01g00660	Chr. 1:29296794-29328801	trans	Chr. 2	12199281	12206439	0.32759	0.0065853		conserved hypothetical protein
tetur01g00680	Chr. 2:13712498-13904948	trans	Chr. 2	12217837	12218891	-0.601325	1.76242e-09		Hypothetical protein
tetur01g00690	Chr. 1:24037305-24061588	trans	Chr. 2	12220560	12221130	-0.428205	9.67325e-05		Hypothetical protein
tetur01g00690	Chr. 2:12424887-12435119	cis	Chr. 2	12220560	12221130	-1.03345	3.53425e-31		Hypothetical protein
tetur01g00690	Chr. 1:5428752-5489078	trans	Chr. 2	12220560	12221130	0.417163	0.000152069		Hypothetical protein
tetur01g00710	Chr. 2:12190708-12289697	cis	Chr. 2	12234546	12241626	1.53785	2.41695e-90		conserved hypothetical protein
tetur01g00720	Chr. 2:15213930-15256555	trans	Chr. 2	12244427	12246024	0.344849	0.00364634		Endoplasmic reticulum; protein ERp29; C-terminal
tetur01g00720	Chr. 2:350483-476551	trans	Chr. 2	12244427	12246024	0.34474	0.00530268		Endoplasmic reticulum; protein ERp29; C-terminal
tetur01g00730	Chr. 2:12483694-12509203	cis	Chr. 2	12246859	12247134	-0.575353	1.12266e-08		UPF0767 family
tetur01g00730	Chr. 2:22149271-22172029	trans	Chr. 2	12246859	12247134	-0.335164	0.00510498		UPF0767 family
tetur01g00760	Chr. 1:27160182-27186878	trans	Chr. 2	12255791	12257131	0.455957	2.16786e-05		tRNA-splicing endonuclease subunit Sen54
tetur01g00760	Chr. 2:12424887-12435119	cis	Chr. 2	12255791	12257131	-0.384618	0.000677052		tRNA-splicing endonuclease subunit Sen54
tetur01g00760	Chr. 3:17061153-17073212	trans	Chr. 2	12255791	12257131	0.333436	0.00538989		tRNA-splicing endonuclease subunit Sen54
tetur01g00780	Chr. 2:11404357-11449079	trans	Chr. 2	12259282	12260305	0.357659	0.00210116		Ubiquitin-conjugating enzyme E2 C
tetur01g00790	Chr. 2:12190708-12289697	cis	Chr. 2	12260694	12263889	1.39463	3.75541e-67		Proteinase inhibitor I2; Kunitz metazoa
tetur01g00790	Chr. 3:1200994-1212370	trans	Chr. 2	12260694	12263889	-0.319418	0.00895798		Proteinase inhibitor I2; Kunitz metazoa
tetur01g00830	Chr. 2:2966283-3005954	trans	Chr. 2	12273712	12274341	-0.407194	0.000924376		transmembrane protein 20
tetur01g00830	Chr. 2:12190708-12289697	cis	Chr. 2	12273712	12274341	-0.421407	0.000121206		transmembrane protein 20
tetur01g00840	Chr. 2:12190708-12289697	cis	Chr. 2	12276014	12277979	1.57497	1.14216e-97		protein binding
tetur01g00850	Chr. 2:12135590-12190707	cis	Chr. 2	12278672	12281490	-1.05883	5.18186e-33		Mesoderm induction early response protein
tetur01g00850	Chr. 2:20645685-20657294	trans	Chr. 2	12278672	12281490	-0.379623	0.000888171		Mesoderm induction early response protein
tetur01g00870	Chr. 3:20309525-20373300	trans	Chr. 2	12289708	12290570	0.334559	0.00516116		transmembrane protein 20
tetur01g00870	Chr. 2:12887924-12911367	cis	Chr. 2	12289708	12290570	-0.344392	0.00364375		transmembrane protein 20
tetur01g00880	Chr. 2:12135590-12190707	cis	Chr. 2	12290625	12291528	1.33427	2.61711e-59		Protein kinase-like domain
tetur01g00900	Chr. 1:26252543-26416125	trans	Chr. 2	12298650	12301735	-0.32812	0.00712561		transmembrane protein 20
tetur01g00900	Chr. 2:11717593-11776748	cis	Chr. 2	12298650	12301735	-0.544095	9.59886e-08		transmembrane protein 20
tetur01g00920	Chr. 1:27160182-27186878	trans	Chr. 2	12305955	12306378	-0.364249	0.00168274		Hypothetical protein
tetur01g00930	Chr. 2:11912977-11956096	cis	Chr. 2	12307232	12307799	0.63432	1.22345e-10		hybrid sensory histidine kinase in two-component regulatory system with EvgA
tetur01g00940	Chr. 2:11404357-11449079	trans	Chr. 2	12311437	12312382	-0.42175	0.000118683		Orphan secreted protein
tetur01g00950	Chr. 2:11001709-11051216	trans	Chr. 2	12313000	12313888	-0.384075	0.000693435		Orphan secreted protein
tetur01g00980	Chr. 2:11526606-11547602	cis	Chr. 2	12316978	12320418	-0.577664	9.21046e-09		PREDICTED: UDP-Gal:betaGlcNAc beta 1;3-galactosyltransferase 1-like
tetur01g00990	Chr. 2:12190708-12289697	cis	Chr. 2	12320790	12324569	-0.682294	2.07263e-12		ATP-dependent RNA helicase DHX8 [Tetranychus urticae]
tetur01g01000	Chr. 2:11001709-11051216	trans	Chr. 2	12335228	12336052	-0.445797	3.48289e-05		Orphan secreted protein
tetur01g01010	Chr. 2:11369846-11404356	trans	Chr. 2	12336758	12337655	-0.48043	5.11433e-06		Orphan Secreted protein
tetur01g01140	Chr. 2:12424887-12435119	cis	Chr. 2	12392726	12394435	0.885097	7.41296e-22		Hypothetical protein
tetur01g01150	Chr. 2:12289698-12404810	cis	Chr. 2	12395740	12397514	0.520542	4.48872e-07		Hypothetical protein
tetur01g01160	Chr. 2:12289698-12404810	cis	Chr. 2	12398885	12400615	-0.723969	4.41038e-14		Hypothetical protein
tetur01g01160	Chr. 3:14148742-14215983	trans	Chr. 2	12398885	12400615	0.33897	0.00446765		Hypothetical protein
tetur01g01170	Chr. 2:12424887-12435119	cis	Chr. 2	12410149	12412424	0.357843	0.00209178		Hypothetical protein
tetur01g01180	Chr. 1:14926898-14939813	trans	Chr. 2	12414315	12421568	-0.322533	0.00809924		Low density lipoprotein-receptor; class A (cysteine-rich) repeat
tetur01g01180	Chr. 2:2808579-2845247	trans	Chr. 2	12414315	12421568	0.550283	1.10732e-06		Low density lipoprotein-receptor; class A (cysteine-rich) repeat
tetur01g01200	Chr. 2:12404811-12424886	cis	Chr. 2	12424163	12428522	-0.998119	9.81463e-29		ubiquitin-like fusion protein
tetur01g01210	Chr. 2:12424887-12435119	cis	Chr. 2	12431076	12431607	-1.47831	8.58044e-80		SJCHGC06741 protein
tetur01g01220	Chr. 2:12424887-12435119	cis	Chr. 2	12432074	12432671	-1.52161	2.5274e-87		50S ribosomal protein L14
tetur01g01230	Chr. 2:12424887-12435119	cis	Chr. 2	12434341	12434866	1.52152	2.62517e-87		SJCHGC06741 protein
tetur01g01280	Chr. 2:12424887-12435119	cis	Chr. 2	12446809	12447024	-1.54873	1.97304e-92		Hypothetical protein
tetur01g01290	Chr. 2:12135590-12190707	cis	Chr. 2	12447636	12447946	-0.956087	5.08536e-26		Hypothetical protein
tetur01g01290	Chr. 1:25033984-25060524	trans	Chr. 2	12447636	12447946	-0.346931	0.00361783		Hypothetical protein
tetur01g01300	Chr. 2:12404811-12424886	cis	Chr. 2	12448330	12448970	-0.575815	1.06691e-08		Hypothetical protein
tetur01g01320	Chr. 2:15745411-15772085	trans	Chr. 2	12457799	12478768	-0.334599	0.00547912		PREDICTED: TBC1
tetur01g01340	Chr. 2:12483694-12509203	cis	Chr. 2	12488862	12489631	-1.34937	4.19338e-61		Protein kinase-like domain
tetur01g01350	Chr. 2:12843147-12861548	cis	Chr. 2	12489933	12501983	0.798534	2.29347e-17		AGC-kinase; C-terminal
tetur01g01350	Chr. 2:2745349-2760441	trans	Chr. 2	12489933	12501983	0.606505	5.20161e-08		AGC-kinase; C-terminal
tetur01g01350	Chr. 1:20404358-20415181	trans	Chr. 2	12489933	12501983	-0.360511	0.00188434		AGC-kinase; C-terminal
tetur01g01350	Chr. 3:8933257-8954219	trans	Chr. 2	12489933	12501983	-0.399733	0.000354072		AGC-kinase; C-terminal
tetur01g01350	Chr. 1:30567905-30625018	trans	Chr. 2	12489933	12501983	0.346576	0.00324785		AGC-kinase; C-terminal
tetur01g01380	Chr. 2:4995145-5001187	trans	Chr. 2	12507698	12536972	-0.356769	0.00378431		CUB domain
tetur01g01380	Chr. 2:12861549-12887923	cis	Chr. 2	12507698	12536972	-0.453108	2.46977e-05		CUB domain
tetur01g01390	Chr. 2:20426195-20534578	trans	Chr. 2	12518383	12520209	-0.351333	0.00285957		Hypothetical protein
tetur01g01460	Chr. 2:11717593-11776748	cis	Chr. 2	12538693	12538964	0.44029	4.64317e-05		Hypothetical protein
tetur01g01460	Chr. 1:14115425-14273078	trans	Chr. 2	12538693	12538964	0.366684	0.00157985		Hypothetical protein
tetur01g01470	Chr. 2:11717593-11776748	cis	Chr. 2	12539021	12541100	-0.605754	1.14859e-09		WD40/YVTN repeat-like-containing domain
tetur01g01470	Chr. 2:2915298-2931922	trans	Chr. 2	12539021	12541100	-0.678281	2.5481e-10		WD40/YVTN repeat-like-containing domain
tetur01g01480	Chr. 2:12446432-12462585	cis	Chr. 2	12542260	12544047	-0.548158	7.51991e-08		4-aminobutyrate aminotransferase
tetur01g01510	Chr. 2:27135186-27149384	trans	Chr. 2	12551187	12551999	0.407958	0.000235633	lipocalins	Apolipoprotein D precursor; putative
tetur01g01510	Chr. 2:12446432-12462585	cis	Chr. 2	12551187	12551999	-0.752545	2.78863e-15	lipocalins	Apolipoprotein D precursor; putative
tetur01g01520	Chr. 2:14978991-15003310	trans	Chr. 2	12553351	12554159	0.515354	6.69721e-07	lipocalins	Apolipoprotein D precursor; putative
tetur01g01520	Chr. 2:27135186-27149384	trans	Chr. 2	12553351	12554159	0.402704	0.000301687	lipocalins	Apolipoprotein D precursor; putative
tetur01g01530	Chr. 2:1803876-1848567	trans	Chr. 2	12555983	12556434	-0.377326	0.0020554
tetur01g01530	Chr. 2:29000624-29029389	trans	Chr. 2	12555983	12556434	-0.319977	0.00858341
tetur01g01570	Chr. 1:18678104-18795435	trans	Chr. 2	12623010	12627612	0.430684	7.58226e-05		HAT, C-terminal dimerisation domain
tetur01g01590	Chr. 2:12806978-12817989	cis	Chr. 2	12630692	12631291	0.753117	2.71794e-15		PREDICTED: similar to glucose dehydrogenase
tetur01g01600	Chr. 2:12690978-12726130	cis	Chr. 2	12632775	12640175	0.322925	0.00782749		Transcription factor homeodomain, male germ-cell
tetur01g01610	Chr. 2:12446432-12462585	cis	Chr. 2	12640699	12641132	0.456961	1.94699e-05		Hypothetical protein
tetur01g01620	Chr. 2:12509204-12662196	cis	Chr. 2	12643300	12643506	-0.960623	2.74646e-26		Alkaline-phosphatase-like; core domain
tetur01g01620	Chr. 1:18873110-18929478	trans	Chr. 2	12643300	12643506	0.365944	0.00149894		Alkaline-phosphatase-like; core domain
tetur01g01630	Chr. 2:12509204-12662196	cis	Chr. 2	12643877	12644201	-1.47537	3.2234e-79		muscular protein 20
tetur01g01670	Chr. 2:12509204-12662196	cis	Chr. 2	12650544	12652368	-0.649275	3.6354e-11		Alkaline phosphatase-like, alpha/beta/alpha
tetur01g01670	Chr. 1:4400079-4406450	trans	Chr. 2	12650544	12652368	0.390029	0.000538874		Alkaline phosphatase-like, alpha/beta/alpha
tetur01g01680	Chr. 3:6253593-6258037	trans	Chr. 2	12652998	12655870	-0.414137	0.000172877		muscular protein 20
tetur01g01700	Chr. 2:553419-576427	trans	Chr. 2	12661183	12662514	-0.416834	0.000309485		Hypothetical protein
tetur01g01710	Chr. 3:19166259-19177342	trans	Chr. 2	12668537	12669995	-0.356869	0.00217224		Hypothetical protein
tetur01g01720	Chr. 2:20686020-20736323	trans	Chr. 2	12671594	12680155	-0.36283	0.00179191		stearoyl-CoA desaturase
tetur01g01720	Chr. 3:10241620-10301314	trans	Chr. 2	12671594	12680155	0.511415	8.9421e-07		stearoyl-CoA desaturase
tetur01g01730	Chr. 2:553419-576427	trans	Chr. 2	12680567	12696158	-0.33976	0.00659167		Igloo / neuromodulin homologue
tetur01g01740	Chr. 2:11586025-11654648	trans	Chr. 2	12697870	12698895	0.465858	1.16902e-05		DNA-directed RNA polymerase II subunit RPB3
tetur01g01750	Chr. 2:12690978-12726130	cis	Chr. 2	12699169	12700924	-0.384524	0.000688206		phosphatidic acid phosphatase type 2B
tetur01g01770	Chr. 2:12446432-12462585	cis	Chr. 2	12702564	12702728	-1.08376	7.54072e-35		Hypothetical protein
tetur01g01770	Chr. 1:3718354-3739193	trans	Chr. 2	12702564	12702728	0.33022	0.00601796		Hypothetical protein
tetur01g01780	Chr. 1:9027332-9093989	trans	Chr. 2	12702863	12703264	-0.352183	0.00276667		Hypothetical protein
tetur01g01790	Chr. 2:12690978-12726130	cis	Chr. 2	12704359	12704881	-1.10171	2.95701e-36		Hypothetical protein
tetur01g01800	Chr. 2:12483694-12509203	cis	Chr. 2	12705937	12712192	0.631721	1.54253e-10		PREDICTED: similar to miple CG1221-PA; isoform A isoform 1
tetur01g01810	Chr. 2:13513009-13531810	trans	Chr. 2	12712490	12713421	-0.433815	6.97726e-05		twitchin
tetur01g01830	Chr. 2:12662197-12690977	cis	Chr. 2	12714381	12752352	0.846755	8.59569e-20		myomesin
tetur01g01870	Chr. 2:11654649-11717592	trans	Chr. 2	12756589	12757627	-0.41105	0.000199624		trimeric intracellular cation channel type A
tetur01g01870	Chr. 2:2931923-2966282	trans	Chr. 2	12756589	12757627	-0.611441	2.35264e-08		trimeric intracellular cation channel type A
tetur01g01880	Chr. 2:12483694-12509203	cis	Chr. 2	12759082	12759759	0.636419	1.05509e-10		Hypothetical protein
tetur01g01890	Chr. 2:12726131-12806977	cis	Chr. 2	12760150	12761601	1.09923	4.84671e-36		Protein of unknown function conserved within arthropods
tetur01g01890	Chr. 1:19999799-20023350	trans	Chr. 2	12760150	12761601	-0.364291	0.0016063		Protein of unknown function conserved within arthropods
tetur01g01900	Chr. 2:12843147-12861548	cis	Chr. 2	12763109	12766989	0.851643	5.22231e-20		Novel Hypothetical Cell Adhesion Molecule
tetur01g01900	Chr. 1:30625019-30659643	trans	Chr. 2	12763109	12766989	0.344589	0.00350269		Novel Hypothetical Cell Adhesion Molecule
tetur01g01900	Chr. 2:2704669-2745348	trans	Chr. 2	12763109	12766989	0.387423	0.00242659		Novel Hypothetical Cell Adhesion Molecule
tetur01g01900	Chr. 1:3550641-3582375	trans	Chr. 2	12763109	12766989	0.46857	1.01668e-05		Novel Hypothetical Cell Adhesion Molecule
tetur01g01940	Chr. 2:12483694-12509203	cis	Chr. 2	12784540	12790900	0.683383	1.94347e-12		transmembrane protein 8
tetur01g01950	Chr. 2:12690978-12726130	cis	Chr. 2	12793033	12797306	-0.770029	4.6444e-16		Hypothetical protein
tetur01g01950	Chr. 1:31606326-31607813	trans	Chr. 2	12793033	12797306	0.462264	1.43368e-05		Hypothetical protein
tetur01g01980	Chr. 1:11100035-11157855	trans	Chr. 2	12805380	12805662	0.33921	0.00441106		Hypothetical protein
tetur01g01980	Chr. 1:3550641-3582375	trans	Chr. 2	12805380	12805662	0.364787	0.00158632		Hypothetical protein
tetur01g01980	Chr. 2:2931923-2966282	trans	Chr. 2	12805380	12805662	0.508835	9.35398e-06		Hypothetical protein
tetur01g01980	Chr. 2:12726131-12806977	cis	Chr. 2	12805380	12805662	0.510859	8.50376e-07		Hypothetical protein
tetur01g01990	Chr. 2:13712498-13904948	trans	Chr. 2	12806003	12806632	0.579566	8.77896e-09		Hypothetical protein
tetur01g01990	Chr. 1:18269529-18528326	trans	Chr. 2	12806003	12806632	0.317616	0.00930834		Hypothetical protein
tetur01g01990	Chr. 2:3040411-3058926	trans	Chr. 2	12806003	12806632	0.405211	0.000887075		Hypothetical protein
tetur01g02000	Chr. 1:22777144-22807126	trans	Chr. 2	12807600	12809891	-0.425676	0.00010762		EGF-type aspartate/asparagine hydroxylation site
tetur01g02000	Chr. 2:350483-476551	trans	Chr. 2	12807600	12809891	0.330745	0.00858721		EGF-type aspartate/asparagine hydroxylation site
tetur01g02000	Chr. 2:15168058-15178466	trans	Chr. 2	12807600	12809891	0.405408	0.000278707		EGF-type aspartate/asparagine hydroxylation site
tetur01g02020	Chr. 2:12289698-12404810	cis	Chr. 2	12825688	12826543	-0.571702	1.42601e-08		Hypothetical protein
tetur01g02020	Chr. 1:27160182-27186878	trans	Chr. 2	12825688	12826543	-0.608332	1.08124e-09		Hypothetical protein
tetur01g02060	Chr. 2:3005955-3007443	trans	Chr. 2	12834277	12834876	-0.394029	0.00150273		Hypothetical protein
tetur01g02070	Chr. 1:7107620-7174022	trans	Chr. 2	12836661	12837904	-0.365534	0.00159684		LY6_UPAR protein
tetur01g02070	Chr. 2:12817990-12843146	cis	Chr. 2	12836661	12837904	-0.903391	7.76994e-23		LY6_UPAR protein
tetur01g02110	Chr. 2:1474328-1580754	trans	Chr. 2	12847947	12901227	-0.391915	0.00116147		homothorax
tetur01g02140	Chr. 1:1561130-1584799	trans	Chr. 2	12903700	12904592	-0.377234	0.000934216		grpE protein homolog 1; mitochondrial precursor
tetur01g02160	Chr. 2:12887924-12911367	cis	Chr. 2	12904918	12907377	0.893511	3.25161e-22		dolichyl pyrophosphate Man9GlcNAc2 alpha-1;3-glucosyltransferase
tetur01g02200	Chr. 1:11357964-11400071	trans	Chr. 2	12912666	12914706	-0.363098	0.00174638		suppressor of fused homolog
tetur01g02210	Chr. 2:12911368-12977338	cis	Chr. 2	12915275	12918397	-0.600649	1.85451e-09		EGF-like protein
tetur01g02210	Chr. 2:21431831-21437454	trans	Chr. 2	12915275	12918397	0.509641	9.17119e-07		EGF-like protein
tetur01g02210	Chr. 1:1761236-1771979	trans	Chr. 2	12915275	12918397	0.825994	9.41139e-19		EGF-like protein
tetur01g02210	Chr. 1:24651238-24696073	trans	Chr. 2	12915275	12918397	-0.48168	5.7499e-06		EGF-like protein
tetur01g02210	Chr. 3:803632-910583	trans	Chr. 2	12915275	12918397	0.598699	2.20787e-09		EGF-like protein
tetur01g02230	Chr. 2:5203882-5222762	trans	Chr. 2	12943721	12944631	0.412559	0.00036616	GST(GSTd01)	Glutathione S-transferase; class delta
tetur01g02240	Chr. 2:12861549-12887923	cis	Chr. 2	12945601	12947623	-1.0748	4.58589e-34		Putative Serpin (SERine Proteinase INhibitor)
tetur01g02270	Chr. 1:28558407-28565054	trans	Chr. 2	12951668	12951906	-0.493393	2.43296e-06		Hypothetical protein
tetur01g02280	Chr. 2:2915298-2931922	trans	Chr. 2	12953462	12954838	-0.389496	0.00199928		Secreted low-complexity Ser-rich protein
tetur01g02280	Chr. 2:13128391-13203281	cis	Chr. 2	12953462	12954838	0.819517	2.59733e-18		Secreted low-complexity Ser-rich protein
tetur01g02300	Chr. 3:17201092-17215893	trans	Chr. 2	12958778	12960755	0.367845	0.00143137		cysteinyl-tRNA synthetase
tetur01g02310	Chr. 2:15144228-15168057	trans	Chr. 2	12960874	12962460	-0.393307	0.000489209		5-pass Trans-membrane protein of unknown function
tetur01g02310	Chr. 1:18988776-19030539	trans	Chr. 2	12960874	12962460	0.316457	0.00970921		5-pass Trans-membrane protein of unknown function
tetur01g02320	Chr. 3:7528937-7542102	trans	Chr. 2	12963089	12964221	-0.364606	0.00158722	GST(GSTo01)	Glutathione S-transferase; class omega
tetur01g02320	Chr. 2:21497761-21497881	trans	Chr. 2	12963089	12964221	0.356547	0.00223896	GST(GSTo01)	Glutathione S-transferase; class omega
tetur01g02330	Chr. 2:3196397-3213697	trans	Chr. 2	12969598	12983661	-0.345331	0.00714264		Acetate--CoA ligase
tetur01g02350	Chr. 2:12911368-12977338	cis	Chr. 2	12991184	12991609	0.510316	9.00729e-07		Hypothetical protein
tetur01g02400	Chr. 2:18135289-18190686	trans	Chr. 2	13022332	13024433	-0.493958	2.70388e-06		Hypothetical protein
tetur01g02420	Chr. 1:12015694-12154439	trans	Chr. 2	13027034	13027499	0.357134	0.00225289		Hypothetical protein
tetur01g02420	Chr. 2:12726131-12806977	cis	Chr. 2	13027034	13027499	0.378502	0.000897741		Hypothetical protein
tetur01g02430	Chr. 2:12843147-12861548	cis	Chr. 2	13031619	13032027	0.559339	3.5569e-08		hypothetical protein
tetur01g02440	Chr. 2:13006014-13128390	cis	Chr. 2	13033496	13034234	-1.44507	6.17458e-74		Hypothetical protein
tetur01g02440	Chr. 1:8613053-8619349	trans	Chr. 2	13033496	13034234	0.370929	0.00125874		Hypothetical protein
tetur01g02460	Chr. 2:13006014-13128390	cis	Chr. 2	13038664	13052692	0.742061	9.08143e-15		DiacylGlycerol Kinase
tetur01g02470	Chr. 1:12674190-12693495	trans	Chr. 2	13057216	13059661	0.699457	5.67756e-13	GST(GSTd02)	Glutathione S-transferase, C-terminal
tetur01g02470	Chr. 2:12977339-13006013	cis	Chr. 2	13057216	13059661	1.31369	1.58949e-56	GST(GSTd02)	Glutathione S-transferase, C-terminal
tetur01g02480	Chr. 2:13438297-13513008	cis	Chr. 2	13060985	13062650	0.842528	1.96924e-19	GST(GSTd03)	Glutathione S-transferase; class delta
tetur01g02480	Chr. 1:12286273-12308661	trans	Chr. 2	13060985	13062650	0.695398	7.81401e-13	GST(GSTd03)	Glutathione S-transferase; class delta
tetur01g02480	Chr. 2:5679942-5718433	trans	Chr. 2	13060985	13062650	1.11544	7.4633e-35	GST(GSTd03)	Glutathione S-transferase; class delta
tetur01g02500	Chr. 1:12375609-12426632	trans	Chr. 2	13064816	13066881	1.13812	4.17914e-39	GST(GSTd04)	Glutathione S-transferase; class delta
tetur01g02500	Chr. 2:4995145-5001187	trans	Chr. 2	13064816	13066881	0.529522	9.53784e-07	GST(GSTd04)	Glutathione S-transferase; class delta
tetur01g02510	Chr. 2:13006014-13128390	cis	Chr. 2	13068202	13070273	-1.37307	8.62223e-64	GST(GSTd05)	Glutathione S-transferase; class delta
tetur01g02540	Chr. 2:18556786-18631271	trans	Chr. 2	13073979	13074847	0.50393	1.43179e-06		Hypothetical protein
tetur01g02570	Chr. 2:12806978-12817989	cis	Chr. 2	13083323	13085578	0.412765	0.000188882		ZXD family zinc finger C
tetur01g02580	Chr. 2:13587366-13660306	cis	Chr. 2	13087127	13087923	-0.581006	8.11928e-09		hypothetical protein
tetur01g02590	Chr. 2:23637446-23737744	trans	Chr. 2	13089971	13102985	-0.387492	0.00061299		Rho GTPase activation protein
tetur01g02590	Chr. 1:31606326-31607813	trans	Chr. 2	13089971	13102985	0.392292	0.000481466		Rho GTPase activation protein
tetur01g02590	Chr. 2:13587366-13660306	cis	Chr. 2	13089971	13102985	-0.868846	7.47854e-21		Rho GTPase activation protein
tetur01g02610	Chr. 1:12491974-12522696	trans	Chr. 2	13105087	13105875	1.47105	3.09654e-78		Immunoglobulin E-set
tetur01g02610	Chr. 2:11586025-11654648	trans	Chr. 2	13105087	13105875	-0.501065	1.45995e-06		Immunoglobulin E-set
tetur01g02650	Chr. 2:5163124-5188569	trans	Chr. 2	13113036	13113816	0.987884	7.15953e-26		Immunoglobulin E-set
tetur01g02650	Chr. 1:22702003-22777143	trans	Chr. 2	13113036	13113816	-0.317281	0.00985508		Immunoglobulin E-set
tetur01g02650	Chr. 2:14312765-14428699	trans	Chr. 2	13113036	13113816	0.523142	4.09306e-07		Immunoglobulin E-set
tetur01g02670	Chr. 2:1-350482	trans	Chr. 2	13119092	13119963	0.410072	0.000408888		MD-2-related lipid-recognition
tetur01g02680	Chr. 2:13513009-13531810	cis	Chr. 2	13121262	13123777	0.893251	3.77263e-22		electron transfer flavoprotein-ubiquinone oxidoreductase; mitochondrial precursor
tetur01g02680	Chr. 1:8613053-8619349	trans	Chr. 2	13121262	13123777	-0.387629	0.000612178		electron transfer flavoprotein-ubiquinone oxidoreductase; mitochondrial precursor
tetur01g02690	Chr. 2:3903413-3944794	trans	Chr. 2	13124114	13132931	0.465646	5.06911e-05		dissatisfaction homolog [Tetranychus urticae]
tetur01g02690	Chr. 2:27519943-27549868	trans	Chr. 2	13124114	13132931	-0.358954	0.00199551		dissatisfaction homolog [Tetranychus urticae]
tetur01g02700	Chr. 2:13712498-13904948	cis	Chr. 2	13135220	13136742	0.468896	1.0395e-05		Zinc finger, BED-type
tetur01g02720	Chr. 2:350483-476551	trans	Chr. 2	13140494	13142286	0.362389	0.00278024		hippocalcin-like protein 1
tetur01g02750	Chr. 1:23945763-23950526	trans	Chr. 2	13147153	13147584	-0.327703	0.00701208		DNA-directed RNA polymerase II subunit RPB4
tetur01g02750	Chr. 2:13513009-13531810	cis	Chr. 2	13147153	13147584	0.346461	0.00341314		DNA-directed RNA polymerase II subunit RPB4
tetur01g02770	Chr. 2:15144228-15168057	trans	Chr. 2	13157249	13157805	-0.395195	0.000449189		emx homeobox protein
tetur01g02780	Chr. 2:12887924-12911367	cis	Chr. 2	13160339	13160972	-1.40746	1.66078e-68		dolichyl pyrophosphate Man9GlcNAc2 alpha-1;3-glucosyltransferase
tetur01g02800	Chr. 1:8930152-8974031	trans	Chr. 2	13165942	13166802	0.533769	2.25803e-07		Homeobox, conserved site
tetur01g02810	Chr. 2:14201095-14261635	trans	Chr. 2	13168913	13170601	0.323692	0.00775003		TRAF-like
tetur01g02810	Chr. 3:13281119-13342335	trans	Chr. 2	13168913	13170601	-0.695597	6.73189e-13		TRAF-like
tetur01g02840	Chr. 1:24709703-24710029	trans	Chr. 2	13173746	13177436	0.394856	0.000474137		Cdk5/c-Abl linker protein cables
tetur01g02840	Chr. 2:12887924-12911367	cis	Chr. 2	13173746	13177436	0.715845	1.11003e-13		Cdk5/c-Abl linker protein cables
tetur01g02850	Chr. 2:13203282-13372786	cis	Chr. 2	13177864	13178643	1.10892	1.30394e-36		Zinc finger; RING-type
tetur01g02860	Chr. 2:13203282-13372786	cis	Chr. 2	13178951	13181360	-0.353236	0.00262749		AGAP002598-PA
tetur01g02870	Chr. 2:553419-576427	trans	Chr. 2	13182294	13183340	0.421231	0.000253667		UMP-CMP kinase
tetur01g02880	Chr. 2:1474328-1580754	trans	Chr. 2	13184507	13185228	0.472935	2.92891e-05		Hypothetical protein
tetur01g02880	Chr. 2:13203282-13372786	cis	Chr. 2	13184507	13185228	-0.488497	3.51104e-06		Hypothetical protein
tetur01g02900	Chr. 2:13128391-13203281	cis	Chr. 2	13197971	13200692	1.36599	8.18478e-63		Shisa family
tetur01g02910	Chr. 1:29951967-29978181	trans	Chr. 2	13209236	13216257	0.375058	0.00102299		von Willebrand factor; type C
tetur01g02910	Chr. 3:4476708-4513049	trans	Chr. 2	13209236	13216257	0.418137	0.000146389		von Willebrand factor; type C
tetur01g02920	Chr. 2:13513009-13531810	cis	Chr. 2	13214651	13216257	0.621734	3.8965e-10		50S ribosomal protein L2
tetur01g02960	Chr. 2:13203282-13372786	cis	Chr. 2	13224319	13225912	-0.744325	7.63869e-15		Peptidase M28
tetur01g02960	Chr. 3:7652932-7682601	trans	Chr. 2	13224319	13225912	-0.318708	0.00898054		Peptidase M28
tetur01g02990	Chr. 1:18849153-18873109	trans	Chr. 2	13245491	13248052	0.351108	0.00272316		Serine protease; polyserase
tetur01g02990	Chr. 2:12843147-12861548	cis	Chr. 2	13245491	13248052	-0.616407	5.34408e-10		Serine protease; polyserase
tetur01g03000	Chr. 2:13006014-13128390	cis	Chr. 2	13250848	13251058	1.08614	7.01178e-35		Hypothetical protein
tetur01g03010	Chr. 2:12911368-12977338	cis	Chr. 2	13254304	13255420	0.681797	2.43144e-12		hairy/enhancer-of-split related with YRPW motif 2
tetur01g03010	Chr. 2:4451854-4471147	trans	Chr. 2	13254304	13255420	0.474061	2.66753e-05		hairy/enhancer-of-split related with YRPW motif 2
tetur01g03020	Chr. 2:13203282-13372786	cis	Chr. 2	13260862	13263427	1.58677	4.6945e-99		bHLH protein Hesr-1/Hey1
tetur01g03030	Chr. 2:13203282-13372786	cis	Chr. 2	13264392	13267040	0.91783	1.51785e-23		methionyl-tRNA synthetase
tetur01g03040	Chr. 2:13712498-13904948	cis	Chr. 2	13267197	13268166	0.411415	0.000204612		Selenoprotein SelK/SelG
tetur01g03050	Chr. 2:13712498-13904948	cis	Chr. 2	13268980	13270177	0.690132	1.15757e-12		SAP30-binding protein
tetur01g03060	Chr. 2:13418348-13438296	cis	Chr. 2	13272196	13273468	-0.336317	0.00498947		N-acetylneuraminate lyase
tetur01g03080	Chr. 2:13438297-13513008	cis	Chr. 2	13275875	13278606	0.44663	3.62706e-05		Importin/Karyopherin subunit alpha-7
tetur01g03100	Chr. 2:14800199-14852710	trans	Chr. 2	13280762	13281129	-0.620993	3.82342e-10		Hypothetical protein
tetur01g03120	Chr. 1:19154001-19182456	trans	Chr. 2	13282474	13283879	-0.37201	0.00117717		Ubiquitin-conjugating enzyme; E2
tetur01g03120	Chr. 1:31112737-31124104	trans	Chr. 2	13282474	13283879	0.369248	0.00130706		Ubiquitin-conjugating enzyme; E2
tetur01g03120	Chr. 2:2375523-2399439	trans	Chr. 2	13282474	13283879	0.37063	0.00356106		Ubiquitin-conjugating enzyme; E2
tetur01g03120	Chr. 2:15909690-15942755	trans	Chr. 2	13282474	13283879	0.329478	0.00662401		Ubiquitin-conjugating enzyme; E2
tetur01g03130	Chr. 2:13203282-13372786	cis	Chr. 2	13284304	13286767	-1.02689	1.74921e-30		Uncharacterised protein family UPF0693
tetur01g03140	Chr. 2:1474328-1580754	trans	Chr. 2	13286926	13291329	-0.360602	0.00381868		zinc finger protein
tetur01g03170	Chr. 2:14038966-14186540	trans	Chr. 2	13296468	13298048	0.469449	1.01561e-05		prolactin regulatory element-binding protein
tetur01g03180	Chr. 3:13928804-13965303	trans	Chr. 2	13298135	13299341	-0.552533	6.05753e-08		Homeobox domain
tetur01g03190	Chr. 2:13372787-13418347	cis	Chr. 2	13300509	13302465	0.665191	1.08908e-11		glycyl-tRNA synthetase
tetur01g03200	Chr. 2:13569095-13587365	cis	Chr. 2	13303211	13304516	1.05768	1.03513e-32		trichoplein; keratin filament binding
tetur01g03210	Chr. 2:18631272-18690478	trans	Chr. 2	13305148	13305770	0.343567	0.00377578		Hypothetical protein
tetur01g03210	Chr. 2:13128391-13203281	cis	Chr. 2	13305148	13305770	0.387252	0.000617316		Hypothetical protein
tetur01g03220	Chr. 2:3107951-3127768	trans	Chr. 2	13306404	13306640	-0.446694	0.000138801		Small Secreted Protein; Family D; hypothetical
tetur01g03220	Chr. 2:19987598-20114716	trans	Chr. 2	13306404	13306640	0.391181	0.000549906		Small Secreted Protein; Family D; hypothetical
tetur01g03220	Chr. 2:10954189-11001708	trans	Chr. 2	13306404	13306640	-0.33678	0.00470837		Small Secreted Protein; Family D; hypothetical
tetur01g03230	Chr. 2:13203282-13372786	cis	Chr. 2	13307773	13308327	0.635317	1.32381e-10		Hypothetical protein
tetur01g03240	Chr. 1:5020917-5154900	trans	Chr. 2	13308400	13310482	-0.335481	0.00496778		phosphatidylethanolamine-binding protein
tetur01g03240	Chr. 2:13531811-13569094	cis	Chr. 2	13308400	13310482	0.349633	0.00300777		phosphatidylethanolamine-binding protein
tetur01g03250	Chr. 3:7528937-7542102	trans	Chr. 2	13311504	13314131	0.336987	0.00467213		ATP-dependent RNA helicase DDX39
tetur01g03250	Chr. 2:24400092-24507945	trans	Chr. 2	13311504	13314131	0.442633	4.27441e-05		ATP-dependent RNA helicase DDX39
tetur01g03250	Chr. 2:12861549-12887923	cis	Chr. 2	13311504	13314131	0.319509	0.00893024		ATP-dependent RNA helicase DDX39
tetur01g03260	Chr. 2:13513009-13531810	cis	Chr. 2	13314391	13316494	0.662384	1.41149e-11		4-hydroxyphenylpyruvate dioxygenase
tetur01g03260	Chr. 3:14078824-14143996	trans	Chr. 2	13314391	13316494	-0.32529	0.00738339		4-hydroxyphenylpyruvate dioxygenase
tetur01g03260	Chr. 1:8613053-8619349	trans	Chr. 2	13314391	13316494	-0.329898	0.00620048		4-hydroxyphenylpyruvate dioxygenase
tetur01g03280	Chr. 1:1217378-1275820	trans	Chr. 2	13317257	13318270	-0.375527	0.00100885		28S ribosomal protein S18b; mitochondrial precursor
tetur01g03280	Chr. 2:13203282-13372786	cis	Chr. 2	13317257	13318270	1.00705	3.99647e-29		28S ribosomal protein S18b; mitochondrial precursor
tetur01g03290	Chr. 2:13203282-13372786	cis	Chr. 2	13318415	13319050	0.773155	4.09995e-16		mitochondrial ribosomal protein; S34; putative
tetur01g03300	Chr. 2:2931923-2966282	trans	Chr. 2	13320841	13322052	-0.395736	0.00153592		Protein of unknown function DUF4728
tetur01g03300	Chr. 2:13372787-13418347	cis	Chr. 2	13320841	13322052	0.731286	2.66419e-14		Protein of unknown function DUF4728
tetur01g03320	Chr. 1:1875519-1876874	trans	Chr. 2	13324555	13325218	-0.326437	0.00689109		ribosomal protein S16
tetur01g03330	Chr. 2:13203282-13372786	cis	Chr. 2	13325784	13326278	1.05913	8.62392e-33		ORF73
tetur01g03340	Chr. 2:13203282-13372786	cis	Chr. 2	13326652	13327958	1.51016	2.10459e-84		tRNA/rRNA methyltransferase
tetur01g03360	Chr. 3:18495464-18532275	trans	Chr. 2	13330576	13331131	0.424753	0.000105169		Guanylate-binding protein; C-terminal
tetur01g03390	Chr. 2:13203282-13372786	cis	Chr. 2	13340969	13342660	0.9795	2.59881e-27		Hypothetical protein
tetur01g03410	Chr. 2:11404357-11449079	trans	Chr. 2	13346443	13348045	-0.362638	0.00171726		PREDICTED: similar to apical endosomal glycoprotein
tetur01g03420	Chr. 2:7232246-7790746	trans	Chr. 2	13357149	13359400	0.336839	0.00551633		PREDICTED: similar to AGAP003501-PA
tetur01g03420	Chr. 3:12455404-12459142	trans	Chr. 2	13357149	13359400	-0.320936	0.00837344		PREDICTED: similar to AGAP003501-PA
tetur01g03430	Chr. 2:13128391-13203281	cis	Chr. 2	13360078	13361309	0.686965	1.62847e-12		PREDICTED: similar to Y32F6A.4
tetur01g03490	Chr. 2:13203282-13372786	cis	Chr. 2	13383931	13391236	0.968893	1.23245e-26		endonuclease-chitinase multifunctional protein
tetur01g03530	Chr. 2:553419-576427	trans	Chr. 2	13404413	13406896	-0.33307	0.0082721	ABC(ABCH01)	ABC-transporter; class H
tetur01g03530	Chr. 2:13513009-13531810	cis	Chr. 2	13404413	13406896	-0.692295	1.03348e-12	ABC(ABCH01)	ABC-transporter; class H
tetur01g03530	Chr. 1:18827001-18849152	trans	Chr. 2	13404413	13406896	0.335295	0.00496495	ABC(ABCH01)	ABC-transporter; class H
tetur01g03540	Chr. 2:3107951-3127768	trans	Chr. 2	13406976	13411635	-0.457278	8.47982e-05		Hypothetical protein
tetur01g03540	Chr. 2:13128391-13203281	cis	Chr. 2	13406976	13411635	0.548649	7.87552e-08		Hypothetical protein
tetur01g03540	Chr. 2:24594604-24596923	trans	Chr. 2	13406976	13411635	-0.351758	0.00270498		Hypothetical protein
tetur01g03560	Chr. 2:15144228-15168057	trans	Chr. 2	13424806	13426035	-0.356353	0.00233628		Hypothetical protein
tetur01g03570	Chr. 2:14186541-14201094	cis	Chr. 2	13426363	13426590	-0.367507	0.00146511		Hypothetical protein
tetur01g03580	Chr. 3:20621744-20629739	trans	Chr. 2	13441830	13443373	-0.347014	0.00321199		secreted protein; putative
tetur01g03610	Chr. 2:13991583-14038965	cis	Chr. 2	13455344	13455616	0.597161	1.7447e-09		Hypothetical protein
tetur01g03660	Chr. 2:13203282-13372786	cis	Chr. 2	13459814	13467935	-0.557112	4.49247e-08		lipase; putative
tetur01g03660	Chr. 2:2745349-2760441	trans	Chr. 2	13459814	13467935	0.394744	0.00191419		lipase; putative
tetur01g03670	Chr. 2:13991583-14038965	cis	Chr. 2	13468872	13481846	-0.326184	0.00712749		Immunoglobulin-like fold
tetur01g03680	Chr. 1:18528327-18656159	trans	Chr. 2	13489213	13490368	0.354315	0.00240031		Hypothetical protein
tetur01g03680	Chr. 2:13438297-13513008	cis	Chr. 2	13489213	13490368	-0.763386	1.15691e-15		Hypothetical protein
tetur01g03680	Chr. 1:32056415-32078746	trans	Chr. 2	13489213	13490368	0.365841	0.00151055		Hypothetical protein
tetur01g03680	Chr. 3:14148742-14215983	trans	Chr. 2	13489213	13490368	0.423353	0.000115307		Hypothetical protein
tetur01g03690	Chr. 1:9587100-9602594	trans	Chr. 2	13490344	13492432	-0.462738	1.55795e-05		Proteinase inhibitor I2; Kunitz metazoa
tetur01g03690	Chr. 3:22919466-22984057	trans	Chr. 2	13490344	13492432	0.318632	0.00901282		Proteinase inhibitor I2; Kunitz metazoa
tetur01g03690	Chr. 2:27214554-27301585	trans	Chr. 2	13490344	13492432	0.430786	7.64302e-05		Proteinase inhibitor I2; Kunitz metazoa
tetur01g03700	Chr. 1:20992327-21025358	trans	Chr. 2	13492955	13495725	-0.424822	0.000105917		MAP kinase phosphatase
tetur01g03700	Chr. 3:21639764-21675800	trans	Chr. 2	13492955	13495725	0.373691	0.00108882		MAP kinase phosphatase
tetur01g03700	Chr. 2:14038966-14186540	cis	Chr. 2	13492955	13495725	0.378427	0.000919869		MAP kinase phosphatase
tetur01g03720	Chr. 1:30869114-30891590	trans	Chr. 2	13503156	13504467	0.317929	0.00920932		Hypothetical protein
tetur01g03720	Chr. 2:25192430-25241714	trans	Chr. 2	13503156	13504467	0.420246	0.000133493		Hypothetical protein
tetur01g03720	Chr. 2:14871718-14978990	trans	Chr. 2	13503156	13504467	-0.39449	0.000447802		Hypothetical protein
tetur01g03720	Chr. 3:9210430-9221280	trans	Chr. 2	13503156	13504467	-0.343712	0.00377059		Hypothetical protein
tetur01g03730	Chr. 2:8430926-8431414	trans	Chr. 2	13504502	13505086	-0.322182	0.00917847		Hypothetical protein
tetur01g03740	Chr. 1:31208452-31221036	trans	Chr. 2	13510279	13510927	-0.400946	0.000321709		Protein-tyrosine phosphatase, active site
tetur01g03740	Chr. 2:12483694-12509203	trans	Chr. 2	13510279	13510927	0.376999	0.000951948		Protein-tyrosine phosphatase, active site
tetur01g03770	Chr. 2:2931923-2966282	trans	Chr. 2	13529286	13536187	-0.531142	2.84858e-06		One of the two proteins forming the dimere glycoprotein hormone GPA2/GPB5
tetur01g03780	Chr. 1:19400472-19427726	trans	Chr. 2	13538912	13540208	-0.405602	0.000263373		One of the two proteins forming the glycoprotein dimere hormone GPA2/GPB5.
tetur01g03790	Chr. 2:10460006-10477242	trans	Chr. 2	13549620	13550214	-0.349416	0.00293259		adenylosuccinate synthetase
tetur01g03800	Chr. 2:1580755-1707384	trans	Chr. 2	13576757	13587818	-0.450538	8.81884e-05		Low-density lipoprotein (LDL) receptor class A, conserved site
tetur01g03820	Chr. 2:12861549-12887923	cis	Chr. 2	13589586	13591315	-0.771405	4.42967e-16	UGT(UGT201A1)	UDP-glycosyltransferase; teturUGT01
tetur01g03840	Chr. 2:14871718-14978990	trans	Chr. 2	13592253	13593794	-0.57684	1.05593e-08		Ubiquitin-conjugating enzyme/RWD-like
tetur01g03860	Chr. 1:31433664-31468550	trans	Chr. 2	13595387	13598632	0.50034	1.57262e-06		Vinculin
tetur01g03860	Chr. 2:27149385-27214553	trans	Chr. 2	13595387	13598632	-0.372731	0.00113894		Vinculin
tetur01g03870	Chr. 2:3107951-3127768	trans	Chr. 2	13599169	13600676	0.386984	0.00171887		Hypothetical protein
tetur01g03870	Chr. 2:13988361-13991582	cis	Chr. 2	13599169	13600676	0.793321	4.43887e-17		Hypothetical protein
tetur01g03880	Chr. 2:5931089-5979268	trans	Chr. 2	13601648	13602539	-0.495051	4.75624e-06		Methyltransferase type 11
tetur01g03880	Chr. 2:15812219-15848832	trans	Chr. 2	13601648	13602539	0.407621	0.000259134		Methyltransferase type 11
tetur01g03890	Chr. 2:3196397-3213697	trans	Chr. 2	13606235	13607124	-0.404297	0.000798785		S-adenosyl-L-methionine-dependent methyltransferase
tetur01g03890	Chr. 3:14740489-14743985	trans	Chr. 2	13606235	13607124	-0.405575	0.000276532		S-adenosyl-L-methionine-dependent methyltransferase
tetur01g03890	Chr. 1:12308662-12375608	trans	Chr. 2	13606235	13607124	-0.37481	0.00108478		S-adenosyl-L-methionine-dependent methyltransferase
tetur01g03940	Chr. 2:13569095-13587365	cis	Chr. 2	13621508	13623342	-0.442907	4.33507e-05		cuticle protein
tetur01g03970	Chr. 2:2586669-2611503	trans	Chr. 2	13627512	13638735	-0.474231	5.23176e-05		GPCR, family 2, secretin-like, conserved site
tetur01g04020	Chr. 1:18678104-18795435	trans	Chr. 2	13664208	13667827	0.311539	0.00731738		Fibroin
tetur01g04030	Chr. 2:13991583-14038965	cis	Chr. 2	13670462	13674163	-0.881817	1.48835e-21		WD40/YVTN repeat-like-containing domain
tetur01g04100	Chr. 1:27146882-27160181	trans	Chr. 2	13741676	13743555	-0.338205	0.0046338		tRNA delta
tetur01g04120	Chr. 2:12424887-12435119	trans	Chr. 2	13764135	13780270	0.411561	0.000195671		sidestep protein; putative
tetur01g04180	Chr. 2:13712498-13904948	cis	Chr. 2	13790737	13792472	0.524389	3.74228e-07		Mitochondrial substrate/solute carrier
tetur01g04190	Chr. 2:13660307-13712497	cis	Chr. 2	13793319	13795211	-0.390166	0.000552707		golgi reassembly stacking protein
tetur01g04190	Chr. 3:20621744-20629739	trans	Chr. 2	13793319	13795211	-0.316841	0.00960711		golgi reassembly stacking protein
tetur01g04190	Chr. 1:29431193-29469446	trans	Chr. 2	13793319	13795211	-0.414234	0.000171545		golgi reassembly stacking protein
tetur01g04190	Chr. 1:12522697-12547156	trans	Chr. 2	13793319	13795211	-0.434184	6.90465e-05		golgi reassembly stacking protein
tetur01g04220	Chr. 1:12462679-12491973	trans	Chr. 2	13809801	13815225	-0.351085	0.00281809		PREDICTED: similar to innexin
tetur01g04220	Chr. 1:20951637-20992326	trans	Chr. 2	13809801	13815225	-0.354305	0.00247422		PREDICTED: similar to innexin
tetur01g04220	Chr. 2:21244014-21261017	trans	Chr. 2	13809801	13815225	0.35056	0.00285372		PREDICTED: similar to innexin
tetur01g04260	Chr. 2:13988361-13991582	cis	Chr. 2	13831530	13833364	1.27242	6.52566e-52		AGAP007915-PA
tetur01g04270	Chr. 2:13531811-13569094	cis	Chr. 2	13833534	13835349	-0.611237	8.65503e-10		P-loop containing nucleoside triphosphate hydrolase
tetur01g04280	Chr. 2:2915298-2931922	trans	Chr. 2	13839247	13842261	-0.56904	3.49971e-07		gamma-sarcoglycan
tetur01g04290	Chr. 1:18849153-18873109	trans	Chr. 2	13845337	13846077	0.369797	0.00127684		Hypothetical protein
tetur01g04290	Chr. 2:13712498-13904948	cis	Chr. 2	13845337	13846077	-1.501	3.77753e-83		Hypothetical protein
tetur01g04300	Chr. 2:13587366-13660306	cis	Chr. 2	13868487	13869910	0.903371	9.4198e-23		Hypothetical protein
tetur01g04310	Chr. 2:13438297-13513008	cis	Chr. 2	13869972	13872055	1.12358	9.14624e-38		zeta-sarcoglycan
tetur01g04320	Chr. 2:13712498-13904948	cis	Chr. 2	13875921	13882578	-0.715997	1.07261e-13		PREDICTED: similar to Clathrin heavy chain 1
tetur01g04360	Chr. 2:6482719-6559292	trans	Chr. 2	13892769	13893212	-0.497839	2.30469e-06		deoxyuridine 5'-triphosphate nucleotidohydrolase
tetur01g04360	Chr. 2:13438297-13513008	cis	Chr. 2	13892769	13893212	0.558227	2.6706e-08		deoxyuridine 5'-triphosphate nucleotidohydrolase
tetur01g04370	Chr. 2:13991583-14038965	cis	Chr. 2	13893531	13895341	-0.554501	5.23069e-08		Hypothetical protein
tetur01g04390	Chr. 2:13587366-13660306	cis	Chr. 2	13900957	13902753	-0.442458	4.4036e-05		Nucleosome assembly protein (NAP)
tetur01g04390	Chr. 3:7528937-7542102	trans	Chr. 2	13900957	13902753	0.316145	0.00980418		Nucleosome assembly protein (NAP)
tetur01g04400	Chr. 1:1217378-1275820	trans	Chr. 2	13904562	13908886	0.326499	0.0068644		transmembrane receptor protein tyrosine kinase activity
tetur01g04400	Chr. 1:31606326-31607813	trans	Chr. 2	13904562	13908886	0.368217	0.00137096		transmembrane receptor protein tyrosine kinase activity
tetur01g04400	Chr. 2:13712498-13904948	cis	Chr. 2	13904562	13908886	-1.05152	2.4677e-32		transmembrane receptor protein tyrosine kinase activity
tetur01g04410	Chr. 1:31433664-31468550	trans	Chr. 2	13912665	13923622	0.586026	5.04177e-09		receptor tyrosine kinase-like orphan receptor 2
tetur01g04410	Chr. 2:2808579-2845247	trans	Chr. 2	13912665	13923622	0.412082	0.000865034		receptor tyrosine kinase-like orphan receptor 2
tetur01g04410	Chr. 1:18269529-18528326	trans	Chr. 2	13912665	13923622	0.528176	2.72606e-07		receptor tyrosine kinase-like orphan receptor 2
tetur01g04440	Chr. 2:5550350-5588320	trans	Chr. 2	13924447	13926402	0.479372	1.30972e-05	CYP(CYP406A1)	Cytochrome P450 - CYP406A1
tetur01g04440	Chr. 2:12843147-12861548	trans	Chr. 2	13924447	13926402	-0.339015	0.00439994	CYP(CYP406A1)	Cytochrome P450 - CYP406A1
tetur01g04450	Chr. 2:11404357-11449079	trans	Chr. 2	13929034	13932703	-0.383745	0.000701237	CYP(CYP406A1P(.CYP406A2))	Cytochrome P450 - CYPp probable pseudogene
tetur01g04470	Chr. 2:2808579-2845247	trans	Chr. 2	13934564	13936749	-0.483772	3.64231e-05		peptidyl-glycine alpha-amidating monooxygenase
tetur01g04470	Chr. 1:6631088-6636844	trans	Chr. 2	13934564	13936749	-0.352922	0.00267367		peptidyl-glycine alpha-amidating monooxygenase
tetur01g04470	Chr. 1:18678104-18795435	trans	Chr. 2	13934564	13936749	-0.377501	0.000920062		peptidyl-glycine alpha-amidating monooxygenase
tetur01g04490	Chr. 3:20373301-20375346	trans	Chr. 2	13937202	13957042	-0.331408	0.0058024		Zinc finger; DHHC-type
tetur01g04490	Chr. 1:13120931-13207967	trans	Chr. 2	13937202	13957042	-0.322735	0.00825282		Zinc finger; DHHC-type
tetur01g04490	Chr. 1:426974-493486	trans	Chr. 2	13937202	13957042	0.562954	2.76654e-08		Zinc finger; DHHC-type
tetur01g04550	Chr. 2:13712498-13904948	cis	Chr. 2	13976968	13978289	0.762876	1.06904e-15		Acetoacetyl-CoA thiolase 1
tetur01g04560	Chr. 1:4124097-4124442	trans	Chr. 2	13978851	13980413	0.437011	5.56066e-05		DNA primase large subunit
tetur01g04560	Chr. 2:13991583-14038965	cis	Chr. 2	13978851	13980413	-0.944107	3.84386e-25		DNA primase large subunit
tetur01g04570	Chr. 2:13988361-13991582	cis	Chr. 2	13981225	13984603	1.03349	5.09769e-31		YTH domain
tetur01g04630	Chr. 2:1803876-1848567	trans	Chr. 2	14032212	14034165	-0.35034	0.00544539		sidestep protein; putative
tetur01g04710	Chr. 3:10930709-10943241	trans	Chr. 2	14084079	14089818	-0.401775	0.000334827		Hypothetical protein
tetur01g04710	Chr. 2:8431415-8487275	trans	Chr. 2	14084079	14089818	-0.387765	0.000743814		Hypothetical protein
tetur01g04710	Chr. 2:14038966-14186540	cis	Chr. 2	14084079	14089818	-0.455538	2.18227e-05		Hypothetical protein
tetur01g04720	Chr. 2:2611504-2626639	trans	Chr. 2	14090413	14123628	-0.432296	0.000391401		3'5'-cyclic nucleotide phosphodiesterase
tetur01g04800	Chr. 2:14186541-14201094	cis	Chr. 2	14152605	14160234	-0.739713	1.14446e-14		calreticulin
tetur01g04840	Chr. 2:13904949-13963775	cis	Chr. 2	14162722	14183704	-0.376785	0.000977945		hypothetical protein CpipJ_CPIJ013496
tetur01g04850	Chr. 2:13988361-13991582	cis	Chr. 2	14185138	14187190	-0.480692	5.36746e-06		Hypothetical protein
tetur01g04870	Chr. 2:14038966-14186540	cis	Chr. 2	14188250	14190517	1.23992	1.60389e-48		calreticulin
tetur01g04870	Chr. 3:742514-747875	trans	Chr. 2	14188250	14190517	-0.327679	0.00676057		calreticulin
tetur01g04890	Chr. 1:1217378-1275820	trans	Chr. 2	14195546	14210537	0.392759	0.000472444		receptor protein-tyrosine phosphatase 10d
tetur01g04890	Chr. 2:13513009-13531810	cis	Chr. 2	14195546	14210537	-0.825288	1.3944e-18		receptor protein-tyrosine phosphatase 10d
tetur01g04890	Chr. 3:7691333-7699280	trans	Chr. 2	14195546	14210537	-0.328797	0.00631406		receptor protein-tyrosine phosphatase 10d
tetur01g04900	Chr. 2:14575943-14658254	cis	Chr. 2	14210788	14211833	0.584999	5.78651e-09		39S ribosomal protein L19; mitochondrial precursor
tetur01g04920	Chr. 2:14186541-14201094	cis	Chr. 2	14214877	14216792	-1.24484	5.56887e-49		Hypothetical protein
tetur01g04930	Chr. 1:1816907-1826012	trans	Chr. 2	14217251	14218300	-0.442529	4.14812e-05		39S ribosomal protein L19; mitochondrial precursor
tetur01g04940	Chr. 2:14201095-14261635	cis	Chr. 2	14223967	14224448	-1.42303	9.93009e-71		Hypothetical protein
tetur01g04940	Chr. 2:3005955-3007443	trans	Chr. 2	14223967	14224448	-0.465884	6.87771e-05		Hypothetical protein
tetur01g04990	Chr. 2:14186541-14201094	cis	Chr. 2	14254763	14255320	0.929684	2.81232e-24		Hypothetical protein
tetur01g05010	Chr. 1:8613053-8619349	trans	Chr. 2	14257976	14258373	0.326958	0.00688661		Hypothetical protein
tetur01g05010	Chr. 3:16993730-17017809	trans	Chr. 2	14257976	14258373	-0.412871	0.000187095		Hypothetical protein
tetur01g05010	Chr. 2:14186541-14201094	cis	Chr. 2	14257976	14258373	-1.41119	5.71941e-69		Hypothetical protein
tetur01g05020	Chr. 1:13800280-13833277	trans	Chr. 2	14263977	14264289	0.445434	4.01846e-05		Hypothetical protein
tetur01g05020	Chr. 2:14038966-14186540	cis	Chr. 2	14263977	14264289	0.539751	1.39214e-07		Hypothetical protein
tetur01g05030	Chr. 1:26718744-26764588	trans	Chr. 2	14265046	14265226	0.446833	3.89223e-05		Hypothetical protein
tetur01g05040	Chr. 2:15213930-15256555	trans	Chr. 2	14266427	14267108	-0.715391	1.27115e-13		Hypothetical protein
tetur01g05070	Chr. 2:13531811-13569094	cis	Chr. 2	14275957	14276754	-0.770632	5.17873e-16		Hypothetical protein
tetur01g05080	Chr. 1:24098241-24213942	trans	Chr. 2	14281975	14284698	-0.395656	0.000453418		Coagulation factor 5/8 C-terminal domain
tetur01g05090	Chr. 2:2375523-2399439	trans	Chr. 2	14285842	14287068	0.454278	0.00011815		Hypothetical protein
tetur01g05090	Chr. 2:13372787-13418347	trans	Chr. 2	14285842	14287068	-0.390097	0.000557654		Hypothetical protein
tetur01g05090	Chr. 1:31239401-31261722	trans	Chr. 2	14285842	14287068	-0.351773	0.00265603		Hypothetical protein
tetur01g05130	Chr. 2:14261636-14292064	cis	Chr. 2	14298272	14300665	-1.44974	8.74458e-75		Hypothetical protein
tetur01g05130	Chr. 1:6484372-6567334	trans	Chr. 2	14298272	14300665	0.421823	0.000126004		Hypothetical protein
tetur01g05160	Chr. 2:11404357-11449079	trans	Chr. 2	14308393	14309220	-0.485382	3.82216e-06		Hypothetical protein
tetur01g05190	Chr. 2:14312765-14428699	cis	Chr. 2	14316021	14316722	-1.1951	3.65278e-44		Hypothetical protein
tetur01g05200	Chr. 2:14201095-14261635	cis	Chr. 2	14321707	14321931	0.631151	1.75773e-10		Hypothetical protein
tetur01g05200	Chr. 1:1434567-1542369	trans	Chr. 2	14321707	14321931	0.647599	4.17903e-11		Hypothetical protein
tetur01g05220	Chr. 2:14038966-14186540	cis	Chr. 2	14329170	14329402	0.699387	5.10333e-13		Hypothetical protein
tetur01g05220	Chr. 3:742514-747875	trans	Chr. 2	14329170	14329402	-0.332151	0.0057584		Hypothetical protein
tetur01g05310	Chr. 1:18678104-18795435	trans	Chr. 2	14359192	14360818	-1.38792	2.81234e-66		E2F transcription factor, CC-MB domain
tetur01g05340	Chr. 1:11320293-11329071	trans	Chr. 2	14366429	14366907	1.45066	4.03184e-75		survival motor neuron protein
tetur01g05480	Chr. 3:7098743-7107072	trans	Chr. 2	14411730	14413084	-0.417365	0.000147204		Cathepsin B
tetur01g05480	Chr. 2:14292065-14312764	cis	Chr. 2	14411730	14413084	-0.832061	6.00177e-19		Cathepsin B
tetur01g05480	Chr. 1:12522697-12547156	trans	Chr. 2	14411730	14413084	0.894374	3.41094e-22		Cathepsin B
tetur01g05490	Chr. 3:14148742-14215983	trans	Chr. 2	14415540	14417302	0.358746	0.00208234		Hypothetical protein
tetur01g05490	Chr. 1:31652176-31741808	trans	Chr. 2	14415540	14417302	0.373041	0.00111753		Hypothetical protein
tetur01g05500	Chr. 1:12955041-13017525	trans	Chr. 2	14417716	14418523	-0.446102	3.69675e-05		transmembrane protein 17
tetur01g05510	Chr. 2:350483-476551	trans	Chr. 2	14419436	14424105	-0.345533	0.00515592		PREDICTED: ubiquitin specific peptidase 31
tetur01g05510	Chr. 1:18827001-18849152	trans	Chr. 2	14419436	14424105	0.367674	0.00139521		PREDICTED: ubiquitin specific peptidase 31
tetur01g05520	Chr. 2:14292065-14312764	cis	Chr. 2	14424433	14424606	-0.847936	9.35603e-20		Hypothetical protein
tetur01g05520	Chr. 1:12462679-12491973	trans	Chr. 2	14424433	14424606	0.37067	0.00127843		Hypothetical protein
tetur01g05560	Chr. 3:8631353-8679226	trans	Chr. 2	14434102	14435804	-0.324971	0.00725718		cAMP-responsive element-binding protein-like 2
tetur01g05560	Chr. 2:14547975-14575942	cis	Chr. 2	14434102	14435804	0.692299	9.70321e-13		cAMP-responsive element-binding protein-like 2
tetur01g05570	Chr. 2:14292065-14312764	cis	Chr. 2	14438565	14440139	-0.694344	8.22967e-13		Nuclear hormone receptor, ligand-binding domain
tetur01g05570	Chr. 1:23712922-23724509	trans	Chr. 2	14438565	14440139	0.347637	0.00342025		Nuclear hormone receptor, ligand-binding domain
tetur01g05570	Chr. 3:12455404-12459142	trans	Chr. 2	14438565	14440139	-0.332218	0.0056083		Nuclear hormone receptor, ligand-binding domain
tetur01g05630	Chr. 2:14428700-14462611	cis	Chr. 2	14451098	14451418	-0.537549	1.62772e-07		Glutamate racemase
tetur01g05640	Chr. 2:14575943-14658254	cis	Chr. 2	14452046	14452321	-0.500966	1.58276e-06		Hypothetical protein
tetur01g05650	Chr. 1:23945763-23950526	trans	Chr. 2	14452704	14454362	0.358638	0.00220019		Nuclear hormone receptor, ligand-binding domain
tetur01g05650	Chr. 2:14852711-14871717	cis	Chr. 2	14452704	14454362	0.805524	1.08501e-17		Nuclear hormone receptor, ligand-binding domain
tetur01g05670	Chr. 1:32011462-32056414	trans	Chr. 2	14457752	14459470	-0.323047	0.00772422		Non-specific serine/threonine protein kinase
tetur01g05680	Chr. 2:13569095-13587365	trans	Chr. 2	14459520	14461974	0.4644	1.36727e-05		nucleolar complex protein 2 homolog
tetur01g05690	Chr. 2:14462612-14504624	cis	Chr. 2	14462965	14468182	-1.58321	1.18865e-98	UGT(UGT201B1)	UDP-glycosyltransferase; teturUGT02
tetur01g05700	Chr. 1:9505915-9549956	trans	Chr. 2	14466699	14468182	-0.45747	2.01531e-05	UGT(UGT201B2)	UDP-glycosyltransferase; teturUGT03
tetur01g05700	Chr. 2:14462612-14504624	cis	Chr. 2	14466699	14468182	-0.967372	1.33419e-26	UGT(UGT201B2)	UDP-glycosyltransferase; teturUGT03
tetur01g05710	Chr. 2:2102004-2166535	trans	Chr. 2	14469116	14471779	0.372784	0.00299203		exostosin-1
tetur01g05710	Chr. 1:6762951-6800998	trans	Chr. 2	14469116	14471779	0.325897	0.00722773		exostosin-1
tetur01g05720	Chr. 1:18873110-18929478	trans	Chr. 2	14472291	14473555	0.347611	0.00311958		transmembrane channel-like protein 3
tetur01g05720	Chr. 2:21497882-21562326	trans	Chr. 2	14472291	14473555	-0.337263	0.00470998		transmembrane channel-like protein 3
tetur01g05730	Chr. 2:5222763-5257408	trans	Chr. 2	14477229	14478278	0.879289	5.79599e-20	lipocalins	Apolipoprotein D precursor
tetur01g05730	Chr. 2:14462612-14504624	cis	Chr. 2	14477229	14478278	1.39592	6.62708e-67	lipocalins	Apolipoprotein D precursor
tetur01g05740	Chr. 1:12522697-12547156	trans	Chr. 2	14480201	14481186	0.518886	5.6109e-07	lipocalins	Apolipoprotein D precursor
tetur01g05740	Chr. 2:5001188-5030400	trans	Chr. 2	14480201	14481186	1.02143	1.07842e-27	lipocalins	Apolipoprotein D precursor
tetur01g05740	Chr. 2:14676520-14800198	cis	Chr. 2	14480201	14481186	-0.652077	3.0386e-11	lipocalins	Apolipoprotein D precursor
tetur01g05760	Chr. 2:11526606-11547602	trans	Chr. 2	14485268	14486585	1.48957	2.43999e-118		Zinc finger; C2H2-type
tetur01g05820	Chr. 2:14428700-14462611	cis	Chr. 2	14500513	14503247	-0.461665	1.57573e-05		Fatty acyl-CoA reductase
tetur01g05820	Chr. 1:22906194-22935890	trans	Chr. 2	14500513	14503247	-0.317409	0.00995094		Fatty acyl-CoA reductase
tetur01g05840	Chr. 2:493002-531544	trans	Chr. 2	14505021	14515694	-0.332477	0.00821006		transmembrane channel-like protein 3
tetur01g05840	Chr. 1:18929479-18988775	trans	Chr. 2	14505021	14515694	0.361108	0.00182889		transmembrane channel-like protein 3
tetur01g05840	Chr. 3:13481419-13499877	trans	Chr. 2	14505021	14515694	0.415223	0.000168625		transmembrane channel-like protein 3
tetur01g05850	Chr. 2:14292065-14312764	cis	Chr. 2	14510048	14518180	1.06309	3.88776e-33		exostosin-1
tetur01g05850	Chr. 1:21444200-21506008	trans	Chr. 2	14510048	14518180	-0.338035	0.00457716		exostosin-1
tetur01g05870	Chr. 2:13712498-13904948	cis	Chr. 2	14542256	14548977	-0.434516	6.54118e-05		BEAT protein homologue
tetur01g05940	Chr. 2:14547975-14575942	cis	Chr. 2	14612587	14617341	-1.1409	2.4336e-39	ABC(ABCH02)	ABC-transporter; class H
tetur01g05960	Chr. 2:14575943-14658254	cis	Chr. 2	14618645	14618911	-0.877695	2.19965e-21		Hypothetical protein
tetur01g05970	Chr. 2:14504625-14547974	cis	Chr. 2	14616647	14625217	-1.34731	1.63503e-60	ABC(ABCH03)	ABC-transporter; class H
tetur01g05980	Chr. 2:14575943-14658254	cis	Chr. 2	14625665	14628922	0.593655	3.05728e-09		condensin I complex Non-SMC subunit H; condensin complex component CND2
tetur01g05980	Chr. 2:2966283-3005954	trans	Chr. 2	14625665	14628922	0.341896	0.00954861		condensin I complex Non-SMC subunit H; condensin complex component CND2
tetur01g05990	Chr. 2:11654649-11717592	trans	Chr. 2	14635586	14635741	-0.357311	0.00212992		Hypothetical protein
tetur01g06020	Chr. 2:14575943-14658254	cis	Chr. 2	14645857	14646435	-0.863467	1.27972e-20		Hypothetical protein
tetur01g06030	Chr. 2:14504625-14547974	cis	Chr. 2	14653356	14657409	-0.765151	8.8804e-16		Hypothetical protein
tetur01g06030	Chr. 1:7107620-7174022	trans	Chr. 2	14653356	14657409	0.581966	7.68236e-09		Hypothetical protein
tetur01g06070	Chr. 2:2632688-2636981	trans	Chr. 2	14662504	14665534	-0.385762	0.00257622		ems; Ortholog of Drosophila melanogaster empty spiracles
tetur01g06100	Chr. 2:1474328-1580754	trans	Chr. 2	14694378	14695879	0.41644	0.000416907		ARMET-like protein precursor
tetur01g06110	Chr. 2:14676520-14800198	cis	Chr. 2	14696218	14697235	1.00547	3.82865e-29		heterochromatin protein 1
tetur01g06110	Chr. 2:26655327-26670269	trans	Chr. 2	14696218	14697235	0.419579	0.000134076		heterochromatin protein 1
tetur01g06120	Chr. 2:3196397-3213697	trans	Chr. 2	14697208	14699283	-0.383446	0.00182578	CYP(CYP387A2)	Cytochrome P450 - CYP387A2
tetur01g06170	Chr. 2:14676520-14800198	cis	Chr. 2	14707977	14708709	-0.88643	7.30563e-22		Hypothetical protein
tetur01g06180	Chr. 2:13513009-13531810	trans	Chr. 2	14711867	14713681	-0.415547	0.000172244		Hypothetical protein
tetur01g06180	Chr. 1:1600232-1761235	trans	Chr. 2	14711867	14713681	0.501173	1.49216e-06		Hypothetical protein
tetur01g06190	Chr. 2:4218607-4238900	trans	Chr. 2	14715789	14746570	-0.54648	5.81415e-07		secretagogin
tetur01g06190	Chr. 1:24709703-24710029	trans	Chr. 2	14715789	14746570	-0.409419	0.000242419		secretagogin
tetur01g06190	Chr. 3:13481419-13499877	trans	Chr. 2	14715789	14746570	-0.345859	0.00340851		secretagogin
tetur01g06300	Chr. 2:13991583-14038965	cis	Chr. 2	14804043	14808267	0.377748	0.00094829		Hypothetical protein
tetur01g06320	Chr. 2:3196397-3213697	trans	Chr. 2	14815954	14820290	-0.422162	0.000375815		PREDICTED: similar to GMP synthase
tetur01g06330	Chr. 2:15168058-15178466	cis	Chr. 2	14820420	14821002	0.782007	1.61987e-16		PHF5-like
tetur01g06330	Chr. 1:24061589-24098240	trans	Chr. 2	14820420	14821002	-0.335847	0.00517844		PHF5-like
tetur01g06340	Chr. 2:15389676-15409804	cis	Chr. 2	14826304	14828144	0.37573	0.0010843		Hypothetical protein
tetur01g06350	Chr. 3:22317440-22327364	trans	Chr. 2	14828194	14835044	0.31753	0.00938373		PREDICTED: similar to CG11498 CG11498-PA
tetur01g06350	Chr. 1:2318390-2331078	trans	Chr. 2	14828194	14835044	0.345549	0.00343815		PREDICTED: similar to CG11498 CG11498-PA
tetur01g06370	Chr. 1:31027544-31067320	trans	Chr. 2	14835768	14840721	-0.372275	0.00115073		Immunoglobulin-like fold
tetur01g06370	Chr. 2:15144228-15168057	cis	Chr. 2	14835768	14840721	0.672599	6.00601e-12		Immunoglobulin-like fold
tetur01g06370	Chr. 3:16226687-16236571	trans	Chr. 2	14835768	14840721	0.323263	0.00773563		Immunoglobulin-like fold
tetur01g06370	Chr. 2:2931923-2966282	trans	Chr. 2	14835768	14840721	0.438463	0.000268592		Immunoglobulin-like fold
tetur01g06370	Chr. 3:1212371-1283038	trans	Chr. 2	14835768	14840721	-0.356007	0.00230399		Immunoglobulin-like fold
tetur01g06370	Chr. 2:27598643-27621750	trans	Chr. 2	14835768	14840721	0.321522	0.0081411		Immunoglobulin-like fold
tetur01g06430	Chr. 2:21468660-21497760	trans	Chr. 2	14853685	14857431	-0.465835	1.20131e-05		puromycin-sensitive aminopeptidase
tetur01g06440	Chr. 2:14852711-14871717	cis	Chr. 2	14858840	14859762	-0.562291	2.92449e-08		Ricin B lectin
tetur01g06480	Chr. 1:31067321-31112736	trans	Chr. 2	14878419	14880010	-0.364617	0.00158495		DMRT/protein doublesex/protein male abnormal 3
tetur01g06480	Chr. 2:27099075-27131357	trans	Chr. 2	14878419	14880010	0.371108	0.0012262		DMRT/protein doublesex/protein male abnormal 3
tetur01g06480	Chr. 2:2931923-2966282	trans	Chr. 2	14878419	14880010	0.48588	2.9887e-05		DMRT/protein doublesex/protein male abnormal 3
tetur01g06480	Chr. 3:19412382-19421496	trans	Chr. 2	14878419	14880010	-0.39339	0.000457162		DMRT/protein doublesex/protein male abnormal 3
tetur01g06480	Chr. 2:14800199-14852710	cis	Chr. 2	14878419	14880010	0.757057	1.89442e-15		DMRT/protein doublesex/protein male abnormal 3
tetur01g06480	Chr. 3:3502154-3535141	trans	Chr. 2	14878419	14880010	-0.367348	0.00148231		DMRT/protein doublesex/protein male abnormal 3
tetur01g06490	Chr. 2:14186541-14201094	cis	Chr. 2	14880680	14881162	0.770459	5.13245e-16		DMRT/protein doublesex/protein male abnormal 3
tetur01g06490	Chr. 2:26670270-26702747	trans	Chr. 2	14880680	14881162	0.330982	0.00585417		DMRT/protein doublesex/protein male abnormal 3
tetur01g06490	Chr. 3:19281135-19322617	trans	Chr. 2	14880680	14881162	-0.386302	0.000625916		DMRT/protein doublesex/protein male abnormal 3
tetur01g06490	Chr. 3:8859816-8933256	trans	Chr. 2	14880680	14881162	-0.346884	0.00328871		DMRT/protein doublesex/protein male abnormal 3
tetur01g06510	Chr. 2:2340310-2371840	trans	Chr. 2	14883464	14884972	0.363199	0.00440758		thioredoxin-like 1
tetur01g06510	Chr. 1:1434567-1542369	trans	Chr. 2	14883464	14884972	-0.382191	0.000757953		thioredoxin-like 1
tetur01g06550	Chr. 2:1803876-1848567	trans	Chr. 2	14905909	14909415	0.35516	0.00463537		Nucleotide-diphospho-sugar transferases
tetur01g06550	Chr. 2:15144228-15168057	cis	Chr. 2	14905909	14909415	0.656347	2.39894e-11		Nucleotide-diphospho-sugar transferases
tetur01g06570	Chr. 2:19661091-19772517	trans	Chr. 2	14912496	14914596	0.448248	3.46656e-05		sodium-dependent glucose transporter 1
tetur01g06570	Chr. 1:6687023-6739745	trans	Chr. 2	14912496	14914596	-0.351975	0.00273391		sodium-dependent glucose transporter 1
tetur01g06580	Chr. 2:2915298-2931922	trans	Chr. 2	14918747	14920393	-0.692142	9.11003e-11		PREDICTED: rCG19957-like
tetur01g06600	Chr. 2:15326803-15389675	cis	Chr. 2	14923899	14925546	-0.746965	7.35874e-15		Major facilitator superfamily domain
tetur01g06600	Chr. 1:12522697-12547156	trans	Chr. 2	14923899	14925546	0.873457	4.74612e-21		Major facilitator superfamily domain
tetur01g06600	Chr. 3:20621744-20629739	trans	Chr. 2	14923899	14925546	0.401721	0.000312974		Major facilitator superfamily domain
tetur01g06610	Chr. 2:14676520-14800198	cis	Chr. 2	14928215	14929597	-0.939977	5.87559e-25		Legumain
tetur01g06610	Chr. 1:18849153-18873109	trans	Chr. 2	14928215	14929597	0.423967	0.000106257		Legumain
tetur01g06620	Chr. 2:14978991-15003310	cis	Chr. 2	14945512	14946722	0.371142	0.00125333		Hypothetical protein
tetur01g06630	Chr. 2:14852711-14871717	cis	Chr. 2	14955276	14956182	-0.930788	2.08976e-24		Hypothetical protein
tetur01g06650	Chr. 2:14676520-14800198	cis	Chr. 2	14962331	14963304	-0.347459	0.0029308		Hypothetical protein
tetur01g06660	Chr. 1:12271203-12286272	trans	Chr. 2	14977184	14977868	0.45182	2.75548e-05		Hypothetical protein
tetur01g06660	Chr. 2:14292065-14312764	cis	Chr. 2	14977184	14977868	0.340647	0.00421337		Hypothetical protein
tetur01g06660	Chr. 1:1275821-1317999	trans	Chr. 2	14977184	14977868	-0.397203	0.000386698		Hypothetical protein
tetur01g06680	Chr. 2:14978991-15003310	cis	Chr. 2	14989495	14990999	1.08471	1.86815e-35		hypothetical protein BRAFLDRAFT_118224
tetur01g06690	Chr. 2:13991583-14038965	trans	Chr. 2	15003936	15005717	0.499106	1.83337e-06		Serine protease
tetur01g06700	Chr. 2:15008042-15009254	cis	Chr. 2	15008152	15010198	0.56381	2.82788e-08		Zinc finger C2H2-type/integrase DNA-binding domain
tetur01g06730	Chr. 2:15009255-15029092	cis	Chr. 2	15014798	15015707	1.54062	6.95121e-91		Serine protease
tetur01g06760	Chr. 1:12522697-12547156	trans	Chr. 2	15036190	15036798	0.39588	0.000247792		Legumain-like; pseudogen
tetur01g06760	Chr. 1:19289476-19311179	trans	Chr. 2	15036190	15036798	0.368696	0.000834499		Legumain-like; pseudogen
tetur01g06830	Chr. 2:15256556-15326802	cis	Chr. 2	15048650	15052293	-0.39033	0.000571091		alanyl-tRNA synthetase; cytoplasmic
tetur01g06840	Chr. 3:4188102-4252975	trans	Chr. 2	15052511	15053767	0.348286	0.00314024		Hypothetical protein
tetur01g06840	Chr. 2:15168058-15178466	cis	Chr. 2	15052511	15053767	0.959129	5.03891e-26		Hypothetical protein
tetur01g06840	Chr. 3:20621744-20629739	trans	Chr. 2	15052511	15053767	-0.336346	0.00480309		Hypothetical protein
tetur01g06860	Chr. 2:15144228-15168057	cis	Chr. 2	15055094	15056904	0.710949	1.92426e-13		PMP-22/EMP/MP20/Claudin superfamily
tetur01g06880	Chr. 2:15005613-15008041	cis	Chr. 2	15056921	15059229	-0.45397	2.41308e-05		PMP-22/EMP/MP20/Claudin superfamily
tetur01g06890	Chr. 2:14978991-15003310	cis	Chr. 2	15059636	15060466	0.440099	4.94132e-05		vacuolar ATP synthase subunit F
tetur01g06910	Chr. 2:2574953-2586668	trans	Chr. 2	15063266	15064308	-0.624043	9.48347e-09		PREDICTED: similar to expressed hypothetical protein
tetur01g06920	Chr. 2:2845248-2915297	trans	Chr. 2	15066938	15067990	-0.709156	2.4878e-11		Hypothetical protein
tetur01g06950	Chr. 2:15144228-15168057	cis	Chr. 2	15081105	15100954	0.689502	1.35861e-12		SNF4/AMP-activated protein kinase gamma subunit
tetur01g06960	Chr. 2:15178467-15213929	cis	Chr. 2	15103809	15106378	-0.65458	2.72529e-11		Citrate synthase-like; core
tetur01g06980	Chr. 2:15256556-15326802	cis	Chr. 2	15109820	15110122	-0.69148	1.12411e-12		Hypothetical protein
tetur01g06990	Chr. 2:15009255-15029092	cis	Chr. 2	15110852	15114319	-0.447053	3.48675e-05		sodium/potassium-transporting ATPase subunit alpha-1 precursor
tetur01g07030	Chr. 3:17038749-17061152	trans	Chr. 2	15122225	15123671	0.334943	0.00508885		Uncharacterised protein family, zinc metallopeptidase-like
tetur01g07040	Chr. 2:15168058-15178466	cis	Chr. 2	15123766	15124799	0.423205	0.000118615		Protein of unknown function DUF3128
tetur01g07050	Chr. 2:15090926-15144227	cis	Chr. 2	15125252	15127198	1.58728	6.57561e-99		Citrate synthase-like; core
tetur01g07060	Chr. 2:15213930-15256555	cis	Chr. 2	15127476	15128852	-1.02688	1.86328e-30	UGT(UGT203A1)	UDP-glucuronosyl/UDP-glucosyltransferase
tetur01g07060	Chr. 1:11740986-11762965	trans	Chr. 2	15127476	15128852	0.394107	0.00047522	UGT(UGT203A1)	UDP-glucuronosyl/UDP-glucosyltransferase
tetur01g07060	Chr. 3:4684699-4699658	trans	Chr. 2	15127476	15128852	0.52615	3.28232e-07	UGT(UGT203A1)	UDP-glucuronosyl/UDP-glucosyltransferase
tetur01g07070	Chr. 2:15213930-15256555	cis	Chr. 2	15130534	15131244	0.476437	7.10813e-06		Microsomal signal peptidase complex subunit 3
tetur01g07090	Chr. 2:553419-576427	trans	Chr. 2	15139505	15141253	0.36502	0.00264671		Neuropeptide precursor.
tetur01g07100	Chr. 2:15144228-15168057	cis	Chr. 2	15144091	15144761	-1.3887	1.14838e-65		Hypothetical protein
tetur01g07120	Chr. 2:15009255-15029092	cis	Chr. 2	15156795	15157648	0.817068	3.42195e-18		Hypothetical protein
tetur01g07130	Chr. 2:15008042-15009254	cis	Chr. 2	15165285	15167417	0.552636	2.69751e-08		Hypothetical protein
tetur01g07140	Chr. 2:15168058-15178466	cis	Chr. 2	15171079	15171497	1.15638	1.43308e-40		Hypothetical protein
tetur01g07160	Chr. 2:3107951-3127768	trans	Chr. 2	15173483	15174784	-0.369803	0.00325523		hypothetical protein IscW_ISCW023917
tetur01g07180	Chr. 2:21261018-21285401	trans	Chr. 2	15185172	15186269	0.611186	8.10359e-10		growth factor independent protein 1B
tetur01g07180	Chr. 1:1217378-1275820	trans	Chr. 2	15185172	15186269	0.466594	1.13123e-05		growth factor independent protein 1B
tetur01g07200	Chr. 2:15178467-15213929	cis	Chr. 2	15187398	15188594	0.819093	2.81563e-18		eukaryotic translation initiation factor 6
tetur01g07230	Chr. 1:18827001-18849152	trans	Chr. 2	15191856	15192864	-0.358521	0.00202848		eukaryotic translation initiation factor 6
tetur01g07230	Chr. 2:15178467-15213929	cis	Chr. 2	15191856	15192864	0.963744	2.59783e-26		eukaryotic translation initiation factor 6
tetur01g07250	Chr. 2:15464334-15470939	cis	Chr. 2	15194634	15196288	0.499633	1.91539e-06		Pancreatic lipase
tetur01g07270	Chr. 3:14377231-14391288	trans	Chr. 2	15197051	15201415	-0.362801	0.00179405		AMP deaminase
tetur01g07270	Chr. 3:6480826-6775327	trans	Chr. 2	15197051	15201415	-0.394792	0.000427372		AMP deaminase
tetur01g07270	Chr. 1:15147318-15178253	trans	Chr. 2	15197051	15201415	0.319567	0.00886039		AMP deaminase
tetur01g07280	Chr. 2:15178467-15213929	cis	Chr. 2	15204120	15205631	0.847374	1.07198e-19		NADPH oxidase 5
tetur01g07290	Chr. 1:21025359-21324421	trans	Chr. 2	15209507	15213064	-1.56346	9.60262e-95		ribonucleoside-diphosphate reductase large subunit
tetur01g07310	Chr. 3:14336733-14361623	trans	Chr. 2	15214212	15217134	-0.366241	0.00154349		Carbamoyl-phosphate synthase L chain ATP-binding
tetur01g07310	Chr. 2:15005613-15008041	cis	Chr. 2	15214212	15217134	0.764385	9.86466e-16		Carbamoyl-phosphate synthase L chain ATP-binding
tetur01g07320	Chr. 2:15008042-15009254	cis	Chr. 2	15218000	15222993	0.743088	8.63166e-15		PREDICTED: vacuolar protein sorting 8 homolog
tetur01g07330	Chr. 2:5257409-5287799	trans	Chr. 2	15223971	15228426	-0.424816	0.00021012		aquaporin-3
tetur01g07340	Chr. 2:15256556-15326802	cis	Chr. 2	15229762	15230610	-0.720698	8.39122e-14
tetur01g07360	Chr. 2:15168058-15178466	cis	Chr. 2	15234651	15235575	-0.699144	5.56282e-13		F-box WD 40 protein
tetur01g07360	Chr. 1:31506436-31565449	trans	Chr. 2	15234651	15235575	-0.351001	0.00274716		F-box WD 40 protein
tetur01g07370	Chr. 2:2931923-2966282	trans	Chr. 2	15236394	15237926	0.395309	0.00156109		probable palmitoyltransferase ZDHHC8
tetur01g07370	Chr. 2:18313315-18349847	trans	Chr. 2	15236394	15237926	0.357118	0.00229252		probable palmitoyltransferase ZDHHC8
tetur01g07380	Chr. 3:22103761-22111024	trans	Chr. 2	15238427	15240803	-0.3917	0.00049357		vascular endothelial growth factor A
tetur01g07380	Chr. 1:13483532-13501623	trans	Chr. 2	15238427	15240803	-0.495842	2.41858e-06		vascular endothelial growth factor A
tetur01g07380	Chr. 2:14978991-15003310	cis	Chr. 2	15238427	15240803	-0.531492	2.39113e-07		vascular endothelial growth factor A
tetur01g07390	Chr. 2:15213930-15256555	cis	Chr. 2	15242894	15243183	-0.936662	1.23943e-24		Hypothetical protein
tetur01g07400	Chr. 2:14676520-14800198	cis	Chr. 2	15243540	15245530	0.465679	1.22618e-05		eukaryotic translation initiation factor 2 subunit 2
tetur01g07410	Chr. 2:15213930-15256555	cis	Chr. 2	15246753	15248126	1.18109	1.00506e-42		trafficking protein particle complex subunit 2-like protein
tetur01g07420	Chr. 2:15178467-15213929	cis	Chr. 2	15248631	15249504	1.55641	5.91958e-93		Hypothetical protein
tetur01g07420	Chr. 3:20621744-20629739	trans	Chr. 2	15248631	15249504	-0.328585	0.00637137		Hypothetical protein
tetur01g07440	Chr. 2:15213930-15256555	cis	Chr. 2	15262298	15263715	-1.52989	6.23832e-99		Hypothetical protein
tetur01g07490	Chr. 1:31565450-31606325	trans	Chr. 2	15282060	15287265	-0.322039	0.0080303		RNA-binding protein with multiple splicing
tetur01g07490	Chr. 2:2375523-2399439	trans	Chr. 2	15282060	15287265	-0.508861	8.01199e-06		RNA-binding protein with multiple splicing
tetur01g07530	Chr. 2:2915298-2931922	trans	Chr. 2	15308539	15385208	-0.353158	0.0070996		sidestep protein homologue
tetur01g07550	Chr. 2:1-350482	trans	Chr. 2	15322021	15322383	0.360412	0.00309386		Zinc Finger-containing protein
tetur01g07550	Chr. 3:10241620-10301314	trans	Chr. 2	15322021	15322383	-0.811501	6.81883e-18		Zinc Finger-containing protein
tetur01g07550	Chr. 2:19045389-19068774	trans	Chr. 2	15322021	15322383	0.439688	5.41309e-05		Zinc Finger-containing protein
tetur01g07550	Chr. 1:31368280-31433663	trans	Chr. 2	15322021	15322383	0.322059	0.00799042		Zinc Finger-containing protein
tetur01g07550	Chr. 2:11654649-11717592	trans	Chr. 2	15322021	15322383	0.332238	0.00555247		Zinc Finger-containing protein
tetur01g07550	Chr. 1:11229132-11320292	trans	Chr. 2	15322021	15322383	-0.529459	2.70044e-07		Zinc Finger-containing protein
tetur01g07650	Chr. 2:21468660-21497760	trans	Chr. 2	15411762	15412749	0.417511	0.000149516		Myosin-2 essential light chain
tetur01g07680	Chr. 2:9134820-9153124	trans	Chr. 2	15422048	15422701	-0.392519	0.000526553		cad; Ortholog of Drosophila melanogaster caudal
tetur01g07680	Chr. 2:553419-576427	trans	Chr. 2	15422048	15422701	-0.385659	0.00117706		cad; Ortholog of Drosophila melanogaster caudal
tetur01g07700	Chr. 2:15389676-15409804	cis	Chr. 2	15427381	15429389	0.531726	2.61822e-07		Possibly HR83-like nuclear receptor
tetur01g07700	Chr. 1:25558843-25564984	trans	Chr. 2	15427381	15429389	-0.530483	3.21985e-07		Possibly HR83-like nuclear receptor
tetur01g07710	Chr. 1:8619350-8636850	trans	Chr. 2	15429877	15430096	0.343243	0.00380567		Hypothetical protein
tetur01g07710	Chr. 2:15409805-15445942	cis	Chr. 2	15429877	15430096	-1.32881	6.78824e-58		Hypothetical protein
tetur01g07720	Chr. 2:15409805-15445942	cis	Chr. 2	15430616	15433639	-1.34517	7.24805e-60		atrial natriuretic peptide receptor 2 precursor
tetur01g07770	Chr. 2:1580755-1707384	trans	Chr. 2	15446417	15449810	-0.346395	0.00628158		Hypothetical protein
tetur01g07770	Chr. 1:30912492-31027543	trans	Chr. 2	15446417	15449810	-0.339114	0.0043084		Hypothetical protein
tetur01g07810	Chr. 2:14871718-14978990	cis	Chr. 2	15463766	15463992	0.505775	1.13812e-06		Hypothetical protein
tetur01g07810	Chr. 1:12491974-12522696	trans	Chr. 2	15463766	15463992	0.537776	1.52381e-07		Hypothetical protein
tetur01g07820	Chr. 2:15005613-15008041	cis	Chr. 2	15464009	15467214	0.357555	0.0022042		HR96-like nuclear receptor d
tetur01g07820	Chr. 1:12491974-12522696	trans	Chr. 2	15464009	15467214	0.509036	1.00146e-06		HR96-like nuclear receptor d
tetur01g07840	Chr. 2:26527954-26595603	trans	Chr. 2	15457894	15497227	-0.331558	0.00572316		Semaphorin-5A
tetur01g07840	Chr. 2:16284745-16298642	cis	Chr. 2	15457894	15497227	0.332671	0.00594622		Semaphorin-5A
tetur01g07860	Chr. 3:7652932-7682601	trans	Chr. 2	15474829	15478664	-0.341255	0.00398287		Type-II Transmembrane Protein
tetur01g07860	Chr. 2:15470940-15477957	cis	Chr. 2	15474829	15478664	-1.26294	2.29205e-50		Type-II Transmembrane Protein
tetur01g07880	Chr. 2:11404357-11449079	trans	Chr. 2	15488685	15494321	-0.317178	0.00945294	ABC(ABCC01)	ABC-transporter; class C;
tetur01g07900	Chr. 2:15498438-15600354	cis	Chr. 2	15499485	15502116	-0.619925	5.07604e-10		Type-II Transmembrane Protein
tetur01g07900	Chr. 3:7528937-7542102	trans	Chr. 2	15499485	15502116	-0.390638	0.000517013		Type-II Transmembrane Protein
tetur01g07970	Chr. 2:15498438-15600354	cis	Chr. 2	15513352	15515476	-1.5788	1.3343e-96		Leucine-rich repeat domain, L domain-like
tetur01g07970	Chr. 3:18923209-18949334	trans	Chr. 2	15513352	15515476	0.412382	0.000189495		Leucine-rich repeat domain, L domain-like
tetur01g07990	Chr. 3:22057905-22080739	trans	Chr. 2	15519406	15521410	0.413861	0.000174878		Leucine-rich repeat domain, L domain-like
tetur01g07990	Chr. 1:30200568-30235503	trans	Chr. 2	15519406	15521410	-0.343678	0.00363744		Leucine-rich repeat domain, L domain-like
tetur01g07990	Chr. 2:15498438-15600354	cis	Chr. 2	15519406	15521410	-1.42623	1.84242e-70		Leucine-rich repeat domain, L domain-like
tetur01g08030	Chr. 1:31468551-31506435	trans	Chr. 2	15531775	15534179	-0.318384	0.00909016		Leucine-rich repeat domain, L domain-like
tetur01g08030	Chr. 1:4914469-4929609	trans	Chr. 2	15531775	15534179	-0.408977	0.000221836		Leucine-rich repeat domain, L domain-like
tetur01g08030	Chr. 2:15498438-15600354	cis	Chr. 2	15531775	15534179	1.40318	3.21399e-67		Leucine-rich repeat domain, L domain-like
tetur01g08070	Chr. 1:32350923-32443156	trans	Chr. 2	15542309	15547329	-0.337607	0.00455947		Leucine-rich repeat domain, L domain-like
tetur01g08070	Chr. 1:10708599-10917250	trans	Chr. 2	15542309	15547329	0.332548	0.00569916		Leucine-rich repeat domain, L domain-like
tetur01g08070	Chr. 2:15498438-15600354	cis	Chr. 2	15542309	15547329	0.924127	8.9407e-24		Leucine-rich repeat domain, L domain-like
tetur01g08080	Chr. 2:15498438-15600354	cis	Chr. 2	15551377	15553109	1.49836	1.03193e-81		Leucine-rich repeat domain, L domain-like
tetur01g08090	Chr. 2:18088456-18111253	trans	Chr. 2	15554451	15556224	-0.344802	0.00371245		Leucine-rich repeat domain, L domain-like
tetur01g08100	Chr. 2:15498438-15600354	cis	Chr. 2	15557992	15559931	1.58847	1.42224e-98		Leucine-rich repeat domain, L domain-like
tetur01g08130	Chr. 2:15498438-15600354	cis	Chr. 2	15579056	15581042	-1.56593	7.80973e-97		Leucine-rich repeat domain, L domain-like
tetur01g08150	Chr. 2:15326803-15389675	cis	Chr. 2	15587577	15589583	0.447567	3.67539e-05		Leucine-rich repeat domain, L domain-like
tetur01g08150	Chr. 1:31168072-31188727	trans	Chr. 2	15587577	15589583	-0.370858	0.00122097		Leucine-rich repeat domain, L domain-like
tetur01g08180	Chr. 1:31168072-31188727	trans	Chr. 2	15607887	15609854	-0.335128	0.00499546		Leucine-rich repeat domain, L domain-like
tetur01g08230	Chr. 3:12897157-12929407	trans	Chr. 2	15614690	15616449	-0.343488	0.0037301		hormone receptor 96
tetur01g08270	Chr. 2:15600355-15686678	cis	Chr. 2	15649519	15651275	-1.58592	1.71256e-98		Nuclear hormone receptor, ligand-binding domain
tetur01g08280	Chr. 2:15600355-15686678	cis	Chr. 2	15653702	15656185	-1.58177	1.22461e-97		Nuclear hormone receptor, ligand-binding domain
tetur01g08280	Chr. 1:23445239-23478134	trans	Chr. 2	15653702	15656185	-0.388742	0.0006334		Nuclear hormone receptor, ligand-binding domain
tetur01g08300	Chr. 2:15464334-15470939	cis	Chr. 2	15667270	15670026	-0.537003	1.859e-07		DEAD
tetur01g08310	Chr. 1:30308231-30318349	trans	Chr. 2	15671059	15674677	-0.317691	0.00931943		GTP-binding protein 1
tetur01g08340	Chr. 2:15812219-15848832	cis	Chr. 2	15681832	15683893	-0.645132	6.49148e-11		PREDICTED: laminin; alpha 1
tetur01g08350	Chr. 1:12426633-12462678	trans	Chr. 2	15685190	15687721	0.436446	6.00797e-05		otoferlin
tetur01g08350	Chr. 3:7952347-7988033	trans	Chr. 2	15685190	15687721	-0.3599	0.00194512		otoferlin
tetur01g08350	Chr. 2:15600355-15686678	cis	Chr. 2	15685190	15687721	-1.12046	1.95332e-37		otoferlin
tetur01g08370	Chr. 3:17262208-17279254	trans	Chr. 2	15688770	15691103	0.397216	0.000393636		Leucine-rich repeat domain, L domain-like
tetur01g08370	Chr. 1:1542370-1550132	trans	Chr. 2	15688770	15691103	-0.427528	8.98042e-05		Leucine-rich repeat domain, L domain-like
tetur01g08370	Chr. 2:14871718-14978990	cis	Chr. 2	15688770	15691103	0.623502	3.13786e-10		Leucine-rich repeat domain, L domain-like
tetur01g08420	Chr. 1:19379462-19392461	trans	Chr. 2	15701874	15702249	0.323967	0.00753196		Hypothetical protein
tetur01g08450	Chr. 2:531545-553418	trans	Chr. 2	15708309	15714586	-0.383124	0.00127973		PREDICTED: dedicator of cytokinesis 3
tetur01g08450	Chr. 2:12462586-12483693	trans	Chr. 2	15708309	15714586	0.394173	0.000448504		PREDICTED: dedicator of cytokinesis 3
tetur01g08460	Chr. 2:16144695-16169074	cis	Chr. 2	15715900	15717144	0.505683	1.32093e-06		serine/threonine-protein kinase 11
tetur01g08460	Chr. 3:22172008-22240281	trans	Chr. 2	15715900	15717144	-0.33532	0.00499716		serine/threonine-protein kinase 11
tetur01g08470	Chr. 2:16641955-16707007	trans	Chr. 2	15718788	15722484	0.393233	0.000514416		TPA: predicted NADPH oxidase
tetur01g08470	Chr. 2:2808579-2845247	trans	Chr. 2	15718788	15722484	0.42853	0.000441838		TPA: predicted NADPH oxidase
tetur01g08510	Chr. 2:15699495-15745410	cis	Chr. 2	15768001	15768412	-1.28381	1.0209e-52		Hypothetical protein
tetur01g08530	Chr. 2:15686679-15699494	cis	Chr. 2	15775300	15776115	-0.51398	7.93517e-07		Hypothetical protein
tetur01g08540	Chr. 2:15745411-15772085	cis	Chr. 2	15778576	15782768	1.42472	3.04538e-70		Serine protease
tetur01g08550	Chr. 2:15699495-15745410	cis	Chr. 2	15786967	15788072	-1.08954	6.52331e-35		Hypothetical protein
tetur01g08550	Chr. 3:742514-747875	trans	Chr. 2	15786967	15788072	0.384458	0.000711614		Hypothetical protein
tetur01g08560	Chr. 2:15686679-15699494	cis	Chr. 2	15788577	15789452	-0.446966	3.66904e-05		Hypothetical protein
tetur01g08560	Chr. 3:987180-1052991	trans	Chr. 2	15788577	15789452	0.380981	0.000837571		Hypothetical protein
tetur01g08570	Chr. 1:27509066-27677355	trans	Chr. 2	15791371	15791795	-0.382272	0.000778789		Hypothetical protein
tetur01g08580	Chr. 3:21193045-21203004	trans	Chr. 2	15799129	15799915	0.43218	7.12165e-05		Hypothetical protein
tetur01g08580	Chr. 2:15795894-15812218	cis	Chr. 2	15799129	15799915	-1.08496	1.46448e-34		Hypothetical protein
tetur01g08580	Chr. 1:4559595-4561692	trans	Chr. 2	15799129	15799915	0.385701	0.000658025		Hypothetical protein
tetur01g08590	Chr. 2:16284745-16298642	cis	Chr. 2	15804171	15806336	0.392805	0.0005291		failed axon connections protein
tetur01g08600	Chr. 2:2845248-2915297	trans	Chr. 2	15807813	15813907	-0.621058	1.35953e-08		PREDICTED: similar to IP15312p
tetur01g08620	Chr. 2:15795894-15812218	cis	Chr. 2	15835968	15837450	-1.09027	5.73434e-35		Hypothetical protein
tetur01g08630	Chr. 2:15795894-15812218	cis	Chr. 2	15853884	15862394	-1.26755	5.61271e-51		Glycosyl transferase; family 13
tetur01g08630	Chr. 1:31607814-31652175	trans	Chr. 2	15853884	15862394	0.325125	0.00718706		Glycosyl transferase; family 13
tetur01g08650	Chr. 2:16084637-16109806	cis	Chr. 2	15867194	15870519	-0.92652	6.48276e-24		general transcription factor IIF subunit 2
tetur01g08660	Chr. 2:2760442-2808578	trans	Chr. 2	15870888	15872806	0.404071	0.00130622		PREDICTED: sodium-dependent glucose transporter 1-like; partial
tetur01g08660	Chr. 2:15968156-15987388	cis	Chr. 2	15870888	15872806	0.340698	0.00440904		PREDICTED: sodium-dependent glucose transporter 1-like; partial
tetur01g08670	Chr. 2:15498438-15600354	cis	Chr. 2	15873571	15875602	-0.64237	8.53483e-11		PREDICTED: similar to inorganic phosphate cotransporter; putative
tetur01g08670	Chr. 1:12308662-12375608	trans	Chr. 2	15873571	15875602	-0.703288	3.72312e-13		PREDICTED: similar to inorganic phosphate cotransporter; putative
tetur01g08680	Chr. 2:16059022-16084636	cis	Chr. 2	15878519	15879779	-0.413483	0.000180853	CCE(CCE01)	Carboxyl/cholinesterase
tetur01g08680	Chr. 3:15189434-15196586	trans	Chr. 2	15878519	15879779	-0.637858	7.16028e-11	CCE(CCE01)	Carboxyl/cholinesterase
tetur01g08690	Chr. 2:15812219-15848832	cis	Chr. 2	15881397	15882658	-0.880848	2.16811e-21		deoxyribonuclease II
tetur01g08700	Chr. 2:6482719-6559292	trans	Chr. 2	15883012	15885915	-0.614245	1.48774e-09		DEAD
tetur01g08700	Chr. 2:21860709-21940688	trans	Chr. 2	15883012	15885915	-0.381053	0.000813436		DEAD
tetur01g08700	Chr. 3:21002704-21045889	trans	Chr. 2	15883012	15885915	0.425735	9.88807e-05		DEAD
tetur01g08700	Chr. 1:11071561-11100034	trans	Chr. 2	15883012	15885915	0.863289	1.42779e-20		DEAD
tetur01g08710	Chr. 3:19254386-19281134	trans	Chr. 2	15886193	15888175	0.33726	0.00461856		F-box only protein 9
tetur01g08710	Chr. 2:6482719-6559292	trans	Chr. 2	15886193	15888175	-0.580046	1.74382e-08		F-box only protein 9
tetur01g08710	Chr. 2:15470940-15477957	cis	Chr. 2	15886193	15888175	-0.492512	3.02806e-06		F-box only protein 9
tetur01g08710	Chr. 1:12462679-12491973	trans	Chr. 2	15886193	15888175	0.782966	1.34645e-16		F-box only protein 9
tetur01g08720	Chr. 2:15942756-15953204	cis	Chr. 2	15888859	15890056	-0.709296	2.67013e-13		Zinc finger, C4H2-type
tetur01g08720	Chr. 1:8684735-8737487	trans	Chr. 2	15888859	15890056	-0.802334	1.87561e-17		Zinc finger, C4H2-type
tetur01g08770	Chr. 2:15812219-15848832	cis	Chr. 2	15899532	15902157	-0.610567	9.99129e-10		Armadillo-type fold
tetur01g08800	Chr. 2:3107951-3127768	trans	Chr. 2	15916299	15919362	-0.371235	0.00309096		catsup protein
tetur01g08810	Chr. 1:16264207-16322464	trans	Chr. 2	15920684	15923344	0.360599	0.00190932		Nucleotide-binding; alpha-beta plait
tetur01g08810	Chr. 2:13991583-14038965	trans	Chr. 2	15920684	15923344	0.389857	0.000560347		Nucleotide-binding; alpha-beta plait
tetur01g08810	Chr. 2:25789070-25798254	trans	Chr. 2	15920684	15923344	0.343782	0.00376064		Nucleotide-binding; alpha-beta plait
tetur01g08820	Chr. 2:15953205-15968155	cis	Chr. 2	15925223	15926239	0.402654	0.000338535		polycomb group RING finger protein 1
tetur01g08840	Chr. 3:14143997-14148741	trans	Chr. 2	15929088	15929850	-0.368622	0.00139901		PREDICTED: transmembrane inner ear-like
tetur01g08840	Chr. 2:15464334-15470939	cis	Chr. 2	15929088	15929850	0.516576	6.8514e-07		PREDICTED: transmembrane inner ear-like
tetur01g08840	Chr. 1:11740986-11762965	trans	Chr. 2	15929088	15929850	-0.345884	0.00352396		PREDICTED: transmembrane inner ear-like
tetur01g08860	Chr. 2:9628040-9684468	trans	Chr. 2	15933272	15934559	-1.08518	9.48226e-35		Low density lipoprotein-receptor; class A (cysteine-rich) repeat
tetur01g08870	Chr. 2:15909690-15942755	cis	Chr. 2	15934809	15935540	-1.19471	1.11074e-43		DNA repair protein XRCC4
tetur01g08880	Chr. 3:12820819-12891501	trans	Chr. 2	15937310	15939892	-0.352158	0.00266315		Sorting nexin Lst-4
tetur01g08880	Chr. 2:11369846-11404356	trans	Chr. 2	15937310	15939892	-0.447961	3.09882e-05		Sorting nexin Lst-4
tetur01g08910	Chr. 1:12308662-12375608	trans	Chr. 2	15946378	15947728	0.374383	0.0011046		arylsulfatase B precursor; putative
tetur01g08910	Chr. 2:15942756-15953204	cis	Chr. 2	15946378	15947728	0.688632	1.72733e-12		arylsulfatase B precursor; putative
tetur01g08910	Chr. 3:1200994-1212370	trans	Chr. 2	15946378	15947728	-0.378807	0.000900532		arylsulfatase B precursor; putative
tetur01g08920	Chr. 2:15600355-15686678	cis	Chr. 2	15948332	15949480	1.3116	5.95608e-56		GTP-binding protein 1
tetur01g08920	Chr. 3:1052992-1065235	trans	Chr. 2	15948332	15949480	-0.324434	0.00760835		GTP-binding protein 1
tetur01g08930	Chr. 2:15942756-15953204	cis	Chr. 2	15950086	15952619	-0.848743	1.23574e-19		galactosylgalactosylxylosylprotein 3-beta-glucuronosyltransferase 1
tetur01g08960	Chr. 2:15953205-15968155	cis	Chr. 2	15959411	15960093	0.858595	4.04108e-20		AIG2 family protein
tetur01g08960	Chr. 2:1879504-1900569	trans	Chr. 2	15959411	15960093	0.356264	0.00472795		AIG2 family protein
tetur01g08970	Chr. 1:8752068-8921343	trans	Chr. 2	15963559	15963813	0.324701	0.00770779		Hypothetical protein
tetur01g08990	Chr. 1:24037305-24061588	trans	Chr. 2	15970652	15971721	-0.319315	0.00932741		LY6_UPAR protein
tetur01g09000	Chr. 2:15699495-15745410	cis	Chr. 2	15971694	15972896	0.711587	2.02809e-13		Peptide chain release factor class I/class II
tetur01g09020	Chr. 2:2931923-2966282	trans	Chr. 2	15991933	15993509	-0.58097	1.5963e-07		hypothetical protein BRAFLDRAFT_118875
tetur01g09020	Chr. 1:30472058-30493917	trans	Chr. 2	15991933	15993509	-0.334299	0.00515968		hypothetical protein BRAFLDRAFT_118875
tetur01g09030	Chr. 2:15909690-15942755	cis	Chr. 2	15995987	15996837	-0.680496	3.5339e-12		Hypothetical protein
tetur01g09050	Chr. 2:553419-576427	trans	Chr. 2	16019668	16022039	-0.389664	0.000998924		Regulator of G protein signalling
tetur01g09050	Chr. 2:12690978-12726130	trans	Chr. 2	16019668	16022039	0.327803	0.0065903		Regulator of G protein signalling
tetur01g09060	Chr. 2:2586669-2611503	trans	Chr. 2	16025044	16030222	0.368252	0.004171		Armadillo-type fold
tetur01g09070	Chr. 2:15968156-15987388	cis	Chr. 2	16030392	16031860	0.775659	4.0345e-16		presenilins-associated rhomboid-like protein; mitochondrial precursor
tetur01g09080	Chr. 3:6258038-6453202	trans	Chr. 2	16034307	16058678	-1.51165	1.50559e-85		CUB
tetur01g09080	Chr. 2:16258271-16284744	cis	Chr. 2	16034307	16058678	-0.481014	5.88939e-06		CUB
tetur01g09080	Chr. 1:7456358-7547868	trans	Chr. 2	16034307	16058678	-0.366808	0.00152379		CUB
tetur01g09090	Chr. 3:6258038-6453202	trans	Chr. 2	16059084	16059972	-0.327137	0.00668573		unnamed protein product
tetur01g09090	Chr. 1:31606326-31607813	trans	Chr. 2	16059084	16059972	0.373468	0.0010992		unnamed protein product
tetur01g09090	Chr. 2:16045315-16059021	cis	Chr. 2	16059084	16059972	-1.25284	3.43892e-49		unnamed protein product
tetur01g09090	Chr. 1:14571724-14590192	trans	Chr. 2	16059084	16059972	-0.433353	7.32974e-05		unnamed protein product
tetur01g09100	Chr. 1:29924928-29937718	trans	Chr. 2	16060405	16060752	0.342208	0.00383609		Hypothetical protein
tetur01g09100	Chr. 2:15987389-16045314	cis	Chr. 2	16060405	16060752	-0.690599	1.49718e-12		Hypothetical protein
tetur01g09100	Chr. 1:12491974-12522696	trans	Chr. 2	16060405	16060752	-0.316978	0.00980197		Hypothetical protein
tetur01g09120	Chr. 2:19960278-19987597	trans	Chr. 2	16071163	16071316	0.317661	0.00986607		Hypothetical protein
tetur01g09120	Chr. 3:23429809-23494268	trans	Chr. 2	16071163	16071316	0.331497	0.00570428		Hypothetical protein
tetur01g09120	Chr. 2:3646555-3706837	trans	Chr. 2	16071163	16071316	0.535966	1.39806e-06		Hypothetical protein
tetur01g09140	Chr. 2:16045315-16059021	cis	Chr. 2	16074691	16081117	-0.406597	0.000284855		PREDICTED: similar to transmembrane protein 16G isoform NGEP long
tetur01g09160	Chr. 2:16045315-16059021	cis	Chr. 2	16087471	16088338	0.626499	3.27374e-10		Basic region leucine zipper
tetur01g09160	Chr. 1:31261723-31265413	trans	Chr. 2	16087471	16088338	-0.413037	0.000181542		Basic region leucine zipper
tetur01g09160	Chr. 2:3340605-3414627	trans	Chr. 2	16087471	16088338	0.553182	4.33269e-07		Basic region leucine zipper
tetur01g09160	Chr. 2:23393830-23409962	trans	Chr. 2	16087471	16088338	-0.399143	0.00036581		Basic region leucine zipper
tetur01g09160	Chr. 1:21025359-21324421	trans	Chr. 2	16087471	16088338	0.324473	0.00751628		Basic region leucine zipper
tetur01g09160	Chr. 1:9602595-9829857	trans	Chr. 2	16087471	16088338	0.323328	0.00800869		Basic region leucine zipper
tetur01g09190	Chr. 2:21334132-21431830	trans	Chr. 2	16101915	16102591	-0.430963	7.63146e-05		Hypothetical protein
tetur01g09190	Chr. 2:11776749-11826448	trans	Chr. 2	16101915	16102591	0.761378	1.07358e-15		Hypothetical protein
tetur01g09190	Chr. 1:13561526-13568907	trans	Chr. 2	16101915	16102591	0.329408	0.0065661		Hypothetical protein
tetur01g09190	Chr. 1:31433664-31468550	trans	Chr. 2	16101915	16102591	-0.384084	0.000692167		Hypothetical protein
tetur01g09190	Chr. 2:28186831-28287201	trans	Chr. 2	16101915	16102591	-0.523473	3.69697e-07		Hypothetical protein
tetur01g09190	Chr. 2:4388932-4434279	trans	Chr. 2	16101915	16102591	0.655787	3.33226e-10		Hypothetical protein
tetur01g09220	Chr. 1:29937719-29951966	trans	Chr. 2	16115823	16117135	0.356561	0.00219464		retinoid X receptor beta
tetur01g09240	Chr. 2:3150081-3196396	trans	Chr. 2	16119445	16128695	-0.59851	2.6639e-08		Retinoid X Receptor 2
tetur01g09240	Chr. 1:3899243-3928959	trans	Chr. 2	16119445	16128695	-0.36358	0.00167512		Retinoid X Receptor 2
tetur01g09250	Chr. 2:16129318-16144694	cis	Chr. 2	16134066	16135175	0.792911	6.03471e-17		Hypothetical protein
tetur01g09260	Chr. 2:15909690-15942755	cis	Chr. 2	16137415	16145314	-0.605816	1.53015e-09		Putative cuticle protein
tetur01g09270	Chr. 2:16129318-16144694	cis	Chr. 2	16148043	16148823	0.721413	8.08937e-14		Hypothetical protein
tetur01g09280	Chr. 2:15686679-15699494	cis	Chr. 2	16152135	16152903	0.535841	1.97392e-07		LYR motif-containing protein 1
tetur01g09290	Chr. 2:16084637-16109806	cis	Chr. 2	16153372	16155735	0.95788	8.51926e-26		translation initiation factor eIF-2B subunit gamma
tetur01g09300	Chr. 2:16485997-16641954	cis	Chr. 2	16156059	16157540	-0.364295	0.00175304		Hypothetical protein
tetur01g09300	Chr. 3:3587981-3607455	trans	Chr. 2	16156059	16157540	0.436544	6.12185e-05		Hypothetical protein
tetur01g09300	Chr. 1:3599207-3658975	trans	Chr. 2	16156059	16157540	-0.328275	0.00642513		Hypothetical protein
tetur01g09300	Chr. 2:9747654-9789382	trans	Chr. 2	16156059	16157540	0.321443	0.00838217		Hypothetical protein
tetur01g09310	Chr. 2:16169928-16258270	cis	Chr. 2	16158533	16159099	-1.02326	4.7182e-30		Nucleotide-binding; alpha-beta plait
tetur01g09320	Chr. 2:26670270-26702747	trans	Chr. 2	16159211	16160040	0.365572	0.00153599		Nucleotide-binding; alpha-beta plait
tetur01g09320	Chr. 2:16129318-16144694	cis	Chr. 2	16159211	16160040	1.37947	3.9321e-64		Nucleotide-binding; alpha-beta plait
tetur01g09330	Chr. 2:16144695-16169074	cis	Chr. 2	16162779	16175985	-1.33948	3.57686e-59		fox-1 homolog [Tetranychus urticae]; a sex determinant gene in C. elegans
tetur01g09370	Chr. 1:1584800-1600231	trans	Chr. 2	16211168	16214039	0.459764	1.6373e-05		catalase
tetur01g09370	Chr. 1:15285364-15325815	trans	Chr. 2	16211168	16214039	0.352128	0.00266626		catalase
tetur01g09370	Chr. 3:5014797-5052680	trans	Chr. 2	16211168	16214039	0.369365	0.00133795		catalase
tetur01g09370	Chr. 1:30625019-30659643	trans	Chr. 2	16211168	16214039	-0.526906	2.96054e-07		catalase
tetur01g09370	Chr. 2:16372801-16409950	cis	Chr. 2	16211168	16214039	0.41788	0.000167064		catalase
tetur01g09390	Chr. 2:15389676-15409804	trans	Chr. 2	16217002	16217890	0.68334	2.59983e-12		ribosomal protein L28
tetur01g09460	Chr. 2:2915298-2931922	trans	Chr. 2	16244277	16245882	-0.489461	2.62762e-05		PREDICTED: similar to ETHE1 protein
tetur01g09460	Chr. 2:16641955-16707007	cis	Chr. 2	16244277	16245882	-0.555198	5.74115e-08		PREDICTED: similar to ETHE1 protein
tetur01g09470	Chr. 2:27135186-27149384	trans	Chr. 2	16246265	16248419	0.342074	0.00390146		tetratricopeptide repeat protein 38
tetur01g09480	Chr. 2:15909690-15942755	cis	Chr. 2	16249295	16250657	0.411874	0.00021792		Transcription factor IIIC, subunit 5
tetur01g09540	Chr. 2:16258271-16284744	cis	Chr. 2	16272980	16273537	-0.681577	3.21557e-12		SOSS complex subunit B1
tetur01g09560	Chr. 2:3063375-3107950	trans	Chr. 2	16274526	16276319	0.34917	0.00694527		Zinc finger, C2H2-like
tetur01g09570	Chr. 2:16169075-16169927	cis	Chr. 2	16280343	16296013	0.771422	5.78919e-16		Zinc finger, LIM-type
tetur01g09580	Chr. 2:16298643-16320155	cis	Chr. 2	16300515	16304779	1.19715	8.63138e-44		dual oxidase maturation factor 1
tetur01g09580	Chr. 1:11872293-12015693	trans	Chr. 2	16300515	16304779	-0.364238	0.00170177		dual oxidase maturation factor 1
tetur01g09610	Chr. 2:16372801-16409950	cis	Chr. 2	16308031	16314392	1.31381	9.06721e-56		Dual oxidase maturation factor
tetur01g09620	Chr. 3:3502154-3535141	trans	Chr. 2	16315706	16317193	-0.470124	9.94867e-06		dual oxidase maturation factor 1
tetur01g09620	Chr. 1:4070538-4090928	trans	Chr. 2	16315706	16317193	0.345817	0.00337626		dual oxidase maturation factor 1
tetur01g09620	Chr. 2:1900570-2043417	trans	Chr. 2	16315706	16317193	0.462549	5.68006e-05		dual oxidase maturation factor 1
tetur01g09620	Chr. 2:16298643-16320155	cis	Chr. 2	16315706	16317193	1.01393	2.60548e-29		dual oxidase maturation factor 1
tetur01g09640	Chr. 1:31565450-31606325	trans	Chr. 2	16324491	16324717	-0.377692	0.000919318		Hypothetical protein
tetur01g09640	Chr. 1:18678104-18795435	trans	Chr. 2	16324491	16324717	0.318302	0.0090928		Hypothetical protein
tetur01g09640	Chr. 3:1052992-1065235	trans	Chr. 2	16324491	16324717	-0.376032	0.00102988		Hypothetical protein
tetur01g09640	Chr. 2:16409951-16450520	cis	Chr. 2	16324491	16324717	0.627486	3.02965e-10		Hypothetical protein
tetur01g09650	Chr. 2:12424887-12435119	trans	Chr. 2	16328170	16331234	-0.375571	0.00100332		transketolase
tetur01g09680	Chr. 2:16144695-16169074	cis	Chr. 2	16332850	16334953	-0.553573	6.07797e-08		transketolase
tetur01g09720	Chr. 1:31565450-31606325	trans	Chr. 2	16369675	16372693	0.385381	0.000657163		transketolase
tetur01g09720	Chr. 2:16372801-16409950	cis	Chr. 2	16369675	16372693	-1.20349	2.22922e-44		transketolase
tetur01g09730	Chr. 1:16490909-16501380	trans	Chr. 2	16416881	16417555	0.33834	0.00448815		Hypothetical protein
tetur01g09730	Chr. 1:1542370-1550132	trans	Chr. 2	16416881	16417555	-0.397704	0.000376916		Hypothetical protein
tetur01g09730	Chr. 1:30766970-30781791	trans	Chr. 2	16416881	16417555	-0.423055	0.000111191		Hypothetical protein
tetur01g09730	Chr. 2:20555764-20645684	trans	Chr. 2	16416881	16417555	-0.521128	4.93373e-07		Hypothetical protein
tetur01g09740	Chr. 2:18088456-18111253	trans	Chr. 2	16452990	16458745	0.33319	0.005702		PREDICTED: similar to Protein RIC1 homolog
tetur01g09760	Chr. 2:16372801-16409950	cis	Chr. 2	16462137	16463052	0.652273	4.11874e-11		Cystine-knot cytokine
tetur01g09790	Chr. 2:21497761-21497881	trans	Chr. 2	16479061	16480172	0.345704	0.00341801		Hypothetical protein
tetur01g09790	Chr. 2:10809493-10832058	trans	Chr. 2	16479061	16480172	-0.339899	0.00419147		Hypothetical protein
tetur01g09790	Chr. 3:12820819-12891501	trans	Chr. 2	16479061	16480172	-0.380894	0.000812363		Hypothetical protein
tetur01g09800	Chr. 2:11449080-11509680	trans	Chr. 2	16480691	16481367	-0.346568	0.00324756		Hypothetical protein
tetur01g09820	Chr. 2:16707008-16775147	cis	Chr. 2	16507042	16520045	-0.336076	0.00532792		Ubiquitin specific protease domain
tetur01g09830	Chr. 2:3127769-3150080	trans	Chr. 2	16521697	16523814	-0.347663	0.00687102		D-3-phosphoglycerate dehydrogenase
tetur01g09840	Chr. 2:17260894-17285752	cis	Chr. 2	16524823	16526456	0.321282	0.00902611		PREDICTED: similar to AHNAK nucleoprotein isoform 1
tetur01g09860	Chr. 2:16409951-16450520	cis	Chr. 2	16526737	16530236	-0.570477	2.08689e-08		Ubiquitin interacting motif
tetur01g09880	Chr. 2:16409951-16450520	cis	Chr. 2	16533980	16534711	0.444169	4.49716e-05		Hypothetical protein
tetur01g09890	Chr. 1:8581389-8598860	trans	Chr. 2	16536500	16539191	0.387268	0.000625288		catalase
tetur01g09890	Chr. 2:15812219-15848832	cis	Chr. 2	16536500	16539191	-0.93606	1.57901e-24		catalase
tetur01g09900	Chr. 2:15812219-15848832	cis	Chr. 2	16540462	16541477	-0.344781	0.00371542		Serine protease
tetur01g09910	Chr. 2:16485997-16641954	cis	Chr. 2	16543291	16543701	-1.17583	5.06723e-42		D-3-phosphoglycerate dehydrogenase
tetur01g09920	Chr. 2:16485997-16641954	cis	Chr. 2	16544162	16544803	-1.2882	3.9535e-53		OTU domain-containing protein 5/Otubain-like deubiquitinase 1
tetur01g09930	Chr. 2:16485997-16641954	cis	Chr. 2	16546235	16546927	-0.924913	8.04567e-24		Serine protease; pseudogen
tetur01g09940	Chr. 3:3569689-3583328	trans	Chr. 2	16547861	16549792	-0.422321	0.000125861		Major facilitator superfamily; general substrate transporter
tetur01g09940	Chr. 3:18068132-18095282	trans	Chr. 2	16547861	16549792	0.357438	0.002204		Major facilitator superfamily; general substrate transporter
tetur01g09940	Chr. 2:16485997-16641954	cis	Chr. 2	16547861	16549792	1.03248	1.0853e-30		Major facilitator superfamily; general substrate transporter
tetur01g09950	Chr. 2:14292065-14312764	trans	Chr. 2	16553563	16554380	0.490683	3.02769e-06		Ovarian tumour; otubain
tetur01g09970	Chr. 2:16284745-16298642	cis	Chr. 2	16560742	16565614	0.322589	0.00847552		metal response element binding transcription factor 1
tetur01g09980	Chr. 2:16641955-16707007	cis	Chr. 2	16566261	16566896	-0.723337	7.20391e-14		Hypothetical protein
tetur01g09990	Chr. 3:17293415-17304815	trans	Chr. 2	16567856	16569881	0.358323	0.00211796		protein-O-fucosyltransferase 1
tetur01g10000	Chr. 3:7528937-7542102	trans	Chr. 2	16570162	16572147	-0.342082	0.00386005		acid phosphatase-1
tetur01g10010	Chr. 1:22777144-22807126	trans	Chr. 2	16572894	16577292	-0.321481	0.00857731		elongation of very long chain fatty acids protein 6
tetur01g10040	Chr. 2:2931923-2966282	trans	Chr. 2	16587272	16591614	-0.58831	1.0177e-07		PREDICTED: similar to CG6416-PF; isoform F
tetur01g10050	Chr. 2:16485997-16641954	cis	Chr. 2	16595472	16597566	-1.50423	1.03446e-82		Hypothetical protein
tetur01g10110	Chr. 1:6607732-6631087	trans	Chr. 2	16626281	16626671	0.344434	0.00368613		Hypothetical protein
tetur01g10110	Chr. 2:20534579-20555763	trans	Chr. 2	16626281	16626671	-0.351566	0.00281863		Hypothetical protein
tetur01g10120	Chr. 1:20471310-20471675	trans	Chr. 2	16628929	16633723	-0.362368	0.00175517		RabGAP/TBC
tetur01g10120	Chr. 1:28558407-28565054	trans	Chr. 2	16628929	16633723	-0.443659	3.94847e-05		RabGAP/TBC
tetur01g10120	Chr. 3:22919466-22984057	trans	Chr. 2	16628929	16633723	0.379915	0.000831897		RabGAP/TBC
tetur01g10120	Chr. 2:3854306-3903412	trans	Chr. 2	16628929	16633723	0.418887	0.000420266		RabGAP/TBC
tetur01g10120	Chr. 1:723705-748051	trans	Chr. 2	16628929	16633723	0.374956	0.00104889		RabGAP/TBC
tetur01g10130	Chr. 2:1474328-1580754	trans	Chr. 2	16638118	16640413	0.354322	0.00477425		Target SNARE coiled-coil homology domain
tetur01g10160	Chr. 2:15326803-15389675	trans	Chr. 2	16645665	16646466	0.411763	0.000219063		Hypothetical protein
tetur01g10170	Chr. 2:15909690-15942755	cis	Chr. 2	16646943	16648741	0.347533	0.00341053		Peptidase S1A, chymotrypsin-type
tetur01g10170	Chr. 1:13483532-13501623	trans	Chr. 2	16646943	16648741	0.372886	0.00122212		Peptidase S1A, chymotrypsin-type
tetur01g10180	Chr. 2:27135186-27149384	trans	Chr. 2	16648857	16649771	0.376667	0.000968481		Ganglioside GM2 activator
tetur01g10180	Chr. 1:11493278-11500333	trans	Chr. 2	16648857	16649771	-0.346187	0.0034489		Ganglioside GM2 activator
tetur01g10180	Chr. 2:3127769-3150080	trans	Chr. 2	16648857	16649771	-0.352473	0.00584255		Ganglioside GM2 activator
tetur01g10190	Chr. 3:11806268-11817842	trans	Chr. 2	16650039	16650988	0.366657	0.0015034		GM2 ganglioside activator
tetur01g10200	Chr. 1:12015694-12154439	trans	Chr. 2	16652085	16655596	-0.492704	2.74151e-06		Nose resistant-to-fluoxetine protein; N-terminal
tetur01g10210	Chr. 1:4124443-4147826	trans	Chr. 2	16656405	16664417	0.47279	7.9847e-06		glucose dehydrogenase
tetur01g10210	Chr. 1:17774183-17777544	trans	Chr. 2	16656405	16664417	0.344005	0.00362629		glucose dehydrogenase
tetur01g10210	Chr. 1:30522830-30525310	trans	Chr. 2	16656405	16664417	0.335307	0.00497681		glucose dehydrogenase
tetur01g10220	Chr. 1:1434567-1542369	trans	Chr. 2	16666172	16666711	0.457359	1.88893e-05		Hypothetical protein
tetur01g10260	Chr. 3:22103761-22111024	trans	Chr. 2	16682729	16684645	0.388931	0.000558915		Neurotransmitter-gated ion-channel
tetur01g10260	Chr. 3:5892249-5961890	trans	Chr. 2	16682729	16684645	-0.332934	0.00547567		Neurotransmitter-gated ion-channel
tetur01g10260	Chr. 2:27569022-27598642	trans	Chr. 2	16682729	16684645	0.342386	0.00382023		Neurotransmitter-gated ion-channel
tetur01g10260	Chr. 1:30833018-30843063	trans	Chr. 2	16682729	16684645	-0.434567	6.22084e-05		Neurotransmitter-gated ion-channel
tetur01g10320	Chr. 1:31265414-31300461	trans	Chr. 1	2180095	2186893	-0.315805	0.00990292		CD63 antigen
tetur01g10320	Chr. 1:3166395-3174740	trans	Chr. 1	2180095	2186893	0.362831	0.00170891		CD63 antigen
tetur01g10330	Chr. 1:2451995-2498734	cis	Chr. 1	2187903	2188934	0.593402	3.00166e-09		Myc-type, basic helix-loop-helix (bHLH) domain
tetur01g10340	Chr. 1:1802145-1816906	cis	Chr. 1	2189506	2191925	0.414243	0.000171993		PREDICTED: sel-1 suppressor of lin-12-like
tetur01g10360	Chr. 1:18101142-18127884	trans	Chr. 1	2197294	2197843	0.448794	2.95644e-05		Hypothetical protein
tetur01g10360	Chr. 1:10708599-10917250	trans	Chr. 1	2197294	2197843	0.327854	0.00674486		Hypothetical protein
tetur01g10360	Chr. 1:1561130-1584799	cis	Chr. 1	2197294	2197843	-0.460373	1.58682e-05		Hypothetical protein
tetur01g10370	Chr. 1:3348031-3351405	trans	Chr. 1	2198261	2200494	0.399605	0.000345288		Hypothetical protein
tetur01g10380	Chr. 2:27099075-27131357	trans	Chr. 1	2204930	2205642	0.380476	0.000821507		Hypothetical protein
tetur01g10380	Chr. 1:2107414-2143304	cis	Chr. 1	2204930	2205642	0.620629	3.65121e-10		Hypothetical protein
tetur01g10390	Chr. 1:23934188-23937491	trans	Chr. 1	2209396	2215065	0.454637	2.49865e-05	ABC(ABCC02)	ABC-transporter; class C;
tetur01g10390	Chr. 1:13568908-13592593	trans	Chr. 1	2209396	2215065	0.373395	0.00120525	ABC(ABCC02)	ABC-transporter; class C;
tetur01g10390	Chr. 3:11234468-11343633	trans	Chr. 1	2209396	2215065	0.617308	5.60477e-10	ABC(ABCC02)	ABC-transporter; class C;
tetur01g10420	Chr. 2:3107951-3127768	trans	Chr. 1	2228750	2230452	-0.360302	0.00455839		nan
tetur01g10430	Chr. 3:6122111-6142490	trans	Chr. 1	2231415	2233045	0.345322	0.00342142		sodium-dependent glucose transporter 1
tetur01g10430	Chr. 1:12375609-12426632	trans	Chr. 1	2231415	2233045	-0.439956	4.97836e-05		sodium-dependent glucose transporter 1
tetur01g10430	Chr. 1:2072798-2084645	cis	Chr. 1	2231415	2233045	-0.411573	0.000195957		sodium-dependent glucose transporter 1
tetur01g10450	Chr. 1:2275894-2300189	cis	Chr. 1	2235808	2236742	0.35839	0.00206733		Hypothetical protein
tetur01g10470	Chr. 1:2275894-2300189	cis	Chr. 1	2239592	2256880	0.318309	0.00918492		serine/threonine-protein kinase 17A homologue
tetur01g10470	Chr. 2:26702748-26788392	trans	Chr. 1	2239592	2256880	-0.334691	0.00510553		serine/threonine-protein kinase 17A homologue
tetur01g10480	Chr. 1:2340497-2342945	cis	Chr. 1	2259569	2259751	-0.548001	7.7189e-08		Hypothetical protein
tetur01g10490	Chr. 1:2451995-2498734	cis	Chr. 1	2261614	2263271	0.428064	8.7995e-05		NusB/RsmB/TIM44
tetur01g10490	Chr. 2:11526606-11547602	trans	Chr. 1	2261614	2263271	0.419002	0.000135782		NusB/RsmB/TIM44
tetur01g10490	Chr. 3:11625397-11628029	trans	Chr. 1	2261614	2263271	0.338789	0.00449775		NusB/RsmB/TIM44
tetur01g10510	Chr. 1:2143305-2231071	cis	Chr. 1	2264608	2265745	0.967315	1.01773e-26		lysyl oxidase
tetur01g10530	Chr. 1:1600232-1761235	cis	Chr. 1	2271700	2280307	0.581758	6.86654e-09		Fatty acyl-CoA reductase
tetur01g10560	Chr. 2:26702748-26788392	trans	Chr. 1	2288854	2290550	0.326695	0.00681689		Pheromone shutdown, TraB
tetur01g10560	Chr. 3:803632-910583	trans	Chr. 1	2288854	2290550	0.424287	0.000110827		Pheromone shutdown, TraB
tetur01g10560	Chr. 1:2451995-2498734	cis	Chr. 1	2288854	2290550	0.892445	3.07739e-22		Pheromone shutdown, TraB
tetur01g10560	Chr. 1:19289476-19311179	trans	Chr. 1	2288854	2290550	-0.374321	0.00106731		Pheromone shutdown, TraB
tetur01g10570	Chr. 1:1969508-2072797	cis	Chr. 1	2291810	2294641	-0.73324	1.82769e-14		mitofusin 2
tetur01g10590	Chr. 1:2575140-2616347	cis	Chr. 1	2299041	2299540	0.480289	5.30087e-06		DNA-directed RNA polymerases I; II; and III 7kDa polypeptide
tetur01g10610	Chr. 2:2760442-2808578	trans	Chr. 1	2302977	2305923	-0.363873	0.00549595		phosphatidylinositol transfer protein alpha isoform
tetur01g10620	Chr. 1:8486924-8581388	trans	Chr. 1	2306264	2309705	0.337453	0.00472573		Toll-like receptor; leucine rich repeat-containing
tetur01g10630	Chr. 1:2275894-2300189	cis	Chr. 1	2310411	2311581	-1.00763	2.46712e-29		GPI-transamidase
tetur01g10680	Chr. 1:2331079-2340496	cis	Chr. 1	2326053	2327584	1.2722	4.58425e-52		Hypothetical protein
tetur01g10690	Chr. 1:2275894-2300189	cis	Chr. 1	2327938	2332596	0.657154	2.67721e-12		PDZ/DHR/GLGF
tetur01g10700	Chr. 1:2385717-2385731	cis	Chr. 1	2342206	2343786	1.25109	7.86964e-50		G-protein coupled receptor
tetur01g10720	Chr. 3:13281119-13342335	trans	Chr. 1	2374046	2376289	0.376317	0.000989792		G-protein coupled receptor
tetur01g10720	Chr. 2:12424887-12435119	trans	Chr. 1	2374046	2376289	0.347944	0.00308915		G-protein coupled receptor
tetur01g10720	Chr. 1:5007567-5020916	trans	Chr. 1	2374046	2376289	0.404702	0.000271561		G-protein coupled receptor
tetur01g10730	Chr. 2:26851253-26892331	trans	Chr. 1	2377438	2379699	-0.329323	0.00619599		Ankyrin repeat-containing domain
tetur01g10730	Chr. 1:31433664-31468550	trans	Chr. 1	2377438	2379699	0.41295	0.000182709		Ankyrin repeat-containing domain
tetur01g10730	Chr. 1:1816907-1826012	cis	Chr. 1	2377438	2379699	-0.519487	4.81721e-07		Ankyrin repeat-containing domain
tetur01g10730	Chr. 2:14676520-14800198	trans	Chr. 1	2377438	2379699	-0.370022	0.00129663		Ankyrin repeat-containing domain
tetur01g10740	Chr. 2:5588321-5618088	trans	Chr. 1	2383885	2385615	0.461599	3.237e-05	CCE(CCE03)	Carboxyl/cholinesterase
tetur01g10740	Chr. 1:2358824-2385716	cis	Chr. 1	2383885	2385615	-0.897098	1.8097e-22	CCE(CCE03)	Carboxyl/cholinesterase
tetur01g10750	Chr. 1:12602422-12674189	trans	Chr. 1	2386601	2388245	0.427027	9.84276e-05	CCE(CCE04)	Carboxyl/cholinesterase
tetur01g10750	Chr. 2:5979269-6066381	trans	Chr. 1	2386601	2388245	0.964809	4.85354e-25	CCE(CCE04)	Carboxyl/cholinesterase
tetur01g10750	Chr. 1:3497881-3516264	trans	Chr. 1	2386601	2388245	0.451545	2.57256e-05	CCE(CCE04)	Carboxyl/cholinesterase
tetur01g10770	Chr. 1:2342946-2358823	cis	Chr. 1	2392132	2404797	-0.911687	2.748e-23		cys-loop ligand-gated ion channel; nicotinic acetylcholine receptor subunit alpha 3
tetur01g10800	Chr. 1:2575140-2616347	cis	Chr. 1	2405180	2407132	-0.337975	0.00456112	CCE(CCE06)	Carboxyl/cholinesterase
tetur01g10800	Chr. 3:7682602-7689071	trans	Chr. 1	2405180	2407132	-0.397965	0.000371563	CCE(CCE06)	Carboxyl/cholinesterase
tetur01g10820	Chr. 2:5679942-5718433	trans	Chr. 1	2410891	2412630	0.660765	6.73299e-11	CCE(CCE08)	Carboxyl/cholinesterase
tetur01g10820	Chr. 1:2385732-2451994	cis	Chr. 1	2410891	2412630	-0.654141	2.46478e-11	CCE(CCE08)	Carboxyl/cholinesterase
tetur01g10830	Chr. 1:2385732-2451994	cis	Chr. 1	2413470	2415158	1.5851	1.58383e-99	CCE(CCE09)	Carboxylesterase type B, active site
tetur01g10840	Chr. 1:3599207-3658975	trans	Chr. 1	2416772	2417264	-0.325393	0.00711983		Hypothetical protein
tetur01g10860	Chr. 3:17904203-17917817	trans	Chr. 1	2429483	2430573	-0.58419	6.44634e-09		double-stranded RNA adenosine deaminase activity
tetur01g10910	Chr. 1:2451995-2498734	cis	Chr. 1	2460452	2460592	1.06927	9.28092e-34		bacterioferritin
tetur01g10930	Chr. 1:2451995-2498734	cis	Chr. 1	2461909	2465237	-0.768874	5.16114e-16		Hypothetical protein
tetur01g10930	Chr. 1:27509066-27677355	trans	Chr. 1	2461909	2465237	-0.441421	4.6144e-05		Hypothetical protein
tetur01g10930	Chr. 3:22836273-22901197	trans	Chr. 1	2461909	2465237	-0.336812	0.00470774		Hypothetical protein
tetur01g10950	Chr. 1:31221037-31239400	trans	Chr. 1	2473416	2480029	0.405574	0.000259154		RNA polymerase II assembly factor Rtp1, C-terminal
tetur01g10950	Chr. 1:2451995-2498734	cis	Chr. 1	2473416	2480029	1.50958	5.14472e-85		RNA polymerase II assembly factor Rtp1, C-terminal
tetur01g10960	Chr. 1:2451995-2498734	cis	Chr. 1	2481369	2483818	1.39537	3.75876e-67		Armadillo-type fold
tetur01g10960	Chr. 1:23590561-23623263	trans	Chr. 1	2481369	2483818	-0.357891	0.00229901		Armadillo-type fold
tetur01g10970	Chr. 1:31368280-31433663	trans	Chr. 1	2483986	2485070	0.668998	6.60162e-12		Hormone Receptor 10-like
tetur01g10970	Chr. 1:2575140-2616347	cis	Chr. 1	2483986	2485070	0.900217	1.1763e-22		Hormone Receptor 10-like
tetur01g11000	Chr. 1:2498735-2558374	cis	Chr. 1	2511251	2511448	1.28528	1.50678e-53		Hypothetical protein
tetur01g11010	Chr. 1:2498735-2558374	cis	Chr. 1	2513660	2515928	1.49726	7.32434e-83		alpha-CaTuliN
tetur01g11020	Chr. 1:2451995-2498734	cis	Chr. 1	2520349	2520790	1.30207	1.94258e-55		hypothetical protein
tetur01g11020	Chr. 1:24772321-24815189	trans	Chr. 1	2520349	2520790	-0.426281	0.000108606		hypothetical protein
tetur01g11030	Chr. 2:10649708-10747227	trans	Chr. 1	2522052	2532434	-0.333435	0.00535463		cytochrome b561
tetur01g11030	Chr. 1:14939814-14957895	trans	Chr. 1	2522052	2532434	-0.455729	2.15979e-05		cytochrome b561
tetur01g11040	Chr. 2:3040411-3058926	trans	Chr. 1	2533233	2540245	0.556849	4.63193e-07		Zinc finger, nuclear hormone receptor-type
tetur01g11060	Chr. 2:2966283-3005954	trans	Chr. 1	2547353	2549611	0.403683	0.00106267		Skb1 methyltransferase
tetur01g11070	Chr. 1:31433664-31468550	trans	Chr. 1	2549794	2551525	0.421033	0.000123236		PREDICTED: similar to KIAA0556 protein
tetur01g11070	Chr. 3:19232227-19254385	trans	Chr. 1	2549794	2551525	-0.316778	0.00959486		PREDICTED: similar to KIAA0556 protein
tetur01g11080	Chr. 3:22172008-22240281	trans	Chr. 1	2551748	2552124	-0.345218	0.00344702		Hypothetical protein
tetur01g11080	Chr. 1:2340497-2342945	cis	Chr. 1	2551748	2552124	-0.692657	8.78647e-13		Hypothetical protein
tetur01g11120	Chr. 3:13582228-13826668	trans	Chr. 1	2570069	2570329	0.448698	3.19622e-05		Hypothetical protein
tetur01g11130	Chr. 1:3844337-3899242	trans	Chr. 1	2572543	2574090	0.542815	1.06326e-07		Zinc finger; RING-type
tetur01g11130	Chr. 3:7691333-7699280	trans	Chr. 1	2572543	2574090	0.327634	0.00658278		Zinc finger; RING-type
tetur01g11140	Chr. 1:2717755-2730131	cis	Chr. 1	2574522	2575330	-1.03308	4.11176e-31		Protein kinase-like domain
tetur01g11160	Chr. 1:5300010-5357874	trans	Chr. 1	2578136	2580559	0.556419	4.31461e-08		Hypothetical protein
tetur01g11160	Chr. 2:15090926-15144227	trans	Chr. 1	2578136	2580559	-0.531146	2.59956e-07		Hypothetical protein
tetur01g11160	Chr. 1:30567905-30625018	trans	Chr. 1	2578136	2580559	-0.32662	0.00680091		Hypothetical protein
tetur01g11170	Chr. 1:30493918-30512772	trans	Chr. 1	2580733	2584270	-0.386328	0.000627666		CRAL-TRIO lipid binding domain
tetur01g11170	Chr. 2:2745349-2760441	trans	Chr. 1	2580733	2584270	-0.392337	0.00209156		CRAL-TRIO lipid binding domain
tetur01g11170	Chr. 2:10954189-11001708	trans	Chr. 1	2580733	2584270	-0.464771	1.24186e-05		CRAL-TRIO lipid binding domain
tetur01g11170	Chr. 1:4559421-4559594	trans	Chr. 1	2580733	2584270	0.547603	7.75502e-08		CRAL-TRIO lipid binding domain
tetur01g11180	Chr. 1:2575140-2616347	cis	Chr. 1	2586749	2588194	1.48822	3.19817e-81		Leucine-rich repeat domain, L domain-like
tetur01g11180	Chr. 3:5672022-5734273	trans	Chr. 1	2586749	2588194	0.34773	0.00313711		Leucine-rich repeat domain, L domain-like
tetur01g11200	Chr. 1:2575140-2616347	cis	Chr. 1	2588326	2590701	1.51357	1.27667e-85		ribonuclease Z
tetur01g11220	Chr. 2:2760442-2808578	trans	Chr. 1	2596902	2600290	-0.392133	0.0020431		amino acid transporter
tetur01g11220	Chr. 1:2717755-2730131	cis	Chr. 1	2596902	2600290	0.704718	2.80595e-13		amino acid transporter
tetur01g11240	Chr. 2:3771845-3797716	trans	Chr. 1	2603340	2604168	0.440135	0.000163504		amino acid transporter
tetur01g11240	Chr. 1:1188435-1217377	trans	Chr. 1	2603340	2604168	0.65622	2.02999e-11		amino acid transporter
tetur01g11240	Chr. 3:3381948-3385045	trans	Chr. 1	2603340	2604168	-0.48052	5.42067e-06		amino acid transporter
tetur01g11260	Chr. 2:5203882-5222762	trans	Chr. 1	2604562	2608817	0.64327	3.54296e-10		PREDICTED: similar to lycopene cyclase / phytoene synthase
tetur01g11260	Chr. 1:3785990-3844336	trans	Chr. 1	2604562	2608817	-0.335365	0.00499891		PREDICTED: similar to lycopene cyclase / phytoene synthase
tetur01g11260	Chr. 3:7652932-7682601	trans	Chr. 1	2604562	2608817	-0.354406	0.00239647		PREDICTED: similar to lycopene cyclase / phytoene synthase
tetur01g11270	Chr. 1:2937330-2940174	cis	Chr. 1	2609368	2611082	-0.576447	1.02479e-08		phytoene dehydrogenase
tetur01g11270	Chr. 2:5203882-5222762	trans	Chr. 1	2609368	2611082	0.776548	3.55362e-15		phytoene dehydrogenase
tetur01g11300	Chr. 2:26171404-26235062	trans	Chr. 1	2616278	2619706	-1.4473	1.57643e-74		Serine/threonine/dual specificity protein kinase, catalytic domain
tetur01g11310	Chr. 2:3040411-3058926	trans	Chr. 1	2621686	2623812	0.343876	0.00826114		ribonuclease D
tetur01g11310	Chr. 1:3582376-3599206	trans	Chr. 1	2621686	2623812	0.613375	6.44006e-10		ribonuclease D
tetur01g11320	Chr. 2:2745349-2760441	trans	Chr. 1	2629539	2631548	0.353661	0.00786175		Polynucleotidyl transferase; ribonuclease H fold
tetur01g11340	Chr. 2:3127769-3150080	trans	Chr. 1	2634738	2637134	0.400789	0.000973603		Zinc finger, RanBP2-type
tetur01g11350	Chr. 3:8859816-8933256	trans	Chr. 1	2637398	2640696	0.334208	0.00528673		N-acetyltransferase 10
tetur01g11360	Chr. 1:2575140-2616347	cis	Chr. 1	2640990	2642598	-0.56119	3.10121e-08		Protein kinase-like domain
tetur01g11390	Chr. 1:2717755-2730131	cis	Chr. 1	2653588	2655187	1.17769	9.63175e-43		Protein atonal/lin-32
tetur01g11390	Chr. 1:24061589-24098240	trans	Chr. 1	2653588	2655187	-0.420987	0.000136718		Protein atonal/lin-32
tetur01g11400	Chr. 1:3497881-3516264	trans	Chr. 1	2665705	2666931	0.652082	2.87538e-11		Protein atonal/lin-32
tetur01g11400	Chr. 1:31898110-31904089	trans	Chr. 1	2665705	2666931	0.382428	0.000745529		Protein atonal/lin-32
tetur01g11410	Chr. 1:2616348-2626346	cis	Chr. 1	2668727	2668900	-0.940335	5.12848e-25		Hypothetical protein
tetur01g11420	Chr. 1:24503680-24511716	trans	Chr. 1	2670130	2671140	-0.375713	0.0011203		Hypothetical protein
tetur01g11430	Chr. 1:2626347-2717754	cis	Chr. 1	2672879	2674095	-0.651914	2.91612e-11		Hypothetical protein
tetur01g11460	Chr. 1:21996867-22019380	trans	Chr. 1	2685595	2687202	-0.366209	0.00153138		Protein atonal/lin-32
tetur01g11460	Chr. 1:2626347-2717754	cis	Chr. 1	2685595	2687202	1.5676	4.70528e-96		Protein atonal/lin-32
tetur01g11470	Chr. 1:2626347-2717754	cis	Chr. 1	2694460	2695371	1.48739	3.21108e-81		Endonuclease/exonuclease/phosphatase
tetur01g11480	Chr. 3:20621744-20629739	trans	Chr. 1	2698041	2701892	0.347466	0.00315639		solute carrier family 24
tetur01g11490	Chr. 1:1771980-1786127	trans	Chr. 1	2702151	2703476	-0.322748	0.00779921		Hypothetical protein
tetur01g11490	Chr. 2:22298460-22488086	trans	Chr. 1	2702151	2703476	-0.366199	0.00152563		Hypothetical protein
tetur01g11500	Chr. 3:4684699-4699658	trans	Chr. 1	2702799	2703103	0.330223	0.0060895		Hypothetical protein
tetur01g11500	Chr. 1:4978147-5007566	trans	Chr. 1	2702799	2703103	0.343611	0.00364252		Hypothetical protein
tetur01g11550	Chr. 1:1761236-1771979	trans	Chr. 1	2718432	2719237	-0.616468	5.01503e-10		Hypothetical protein
tetur01g11550	Chr. 3:14336733-14361623	trans	Chr. 1	2718432	2719237	0.412838	0.000193475		Hypothetical protein
tetur01g11570	Chr. 1:30493918-30512772	trans	Chr. 1	2722166	2754016	0.331747	0.00566833		kn; Ortholog of Drosophila melanogaster knot
tetur01g11570	Chr. 1:3550641-3582375	trans	Chr. 1	2722166	2754016	0.511894	7.83675e-07		kn; Ortholog of Drosophila melanogaster knot
tetur01g11570	Chr. 2:11449080-11509680	trans	Chr. 1	2722166	2754016	0.342334	0.00381634		kn; Ortholog of Drosophila melanogaster knot
tetur01g11580	Chr. 1:2750302-2766425	cis	Chr. 1	2757515	2758659	1.57083	9.46968e-97		conserved hypothetical protein
tetur01g11600	Chr. 1:20404358-20415181	trans	Chr. 1	2764115	2766452	-0.324578	0.00734653		PREDICTED: MYST histone acetyltransferase
tetur01g11600	Chr. 1:31368280-31433663	trans	Chr. 1	2764115	2766452	0.371291	0.00120041		PREDICTED: MYST histone acetyltransferase
tetur01g11610	Chr. 1:2766426-2781291	cis	Chr. 1	2766968	2768234	1.16853	5.82624e-42		Leucine-rich repeat domain, L domain-like
tetur01g11620	Chr. 1:2766426-2781291	cis	Chr. 1	2768831	2771027	0.812553	4.41733e-18		PREDICTED: similar to A kinase
tetur01g11630	Chr. 1:2812749-2837828	cis	Chr. 1	2772548	2786170	-0.495181	2.17594e-06		elongation factor EF-2
tetur01g11630	Chr. 3:5289013-5297446	trans	Chr. 1	2772548	2786170	0.373184	0.00112699		elongation factor EF-2
tetur01g11630	Chr. 2:12462586-12483693	trans	Chr. 1	2772548	2786170	0.44548	3.61904e-05		elongation factor EF-2
tetur01g11670	Chr. 1:2812749-2837828	cis	Chr. 1	2787398	2788576	1.25441	3.01157e-50		biogenesis of lysosome-related organelles complex 1 subunit 2
tetur01g11680	Chr. 2:2808579-2845247	trans	Chr. 1	2789299	2791057	0.424092	0.000531446		Hypothetical protein
tetur01g11690	Chr. 2:2745349-2760441	trans	Chr. 1	2792056	2792349	0.370241	0.00455656		Hypothetical protein
tetur01g11730	Chr. 1:2812749-2837828	cis	Chr. 1	2810798	2811437	-0.655439	2.13958e-11		Hypothetical protein
tetur01g11780	Chr. 1:3028752-3051702	cis	Chr. 1	2867758	2869035	-0.875235	2.57407e-21		Hypothetical protein
tetur01g11780	Chr. 2:20555764-20645684	trans	Chr. 1	2867758	2869035	-0.498788	1.95227e-06		Hypothetical protein
tetur01g11790	Chr. 1:31898110-31904089	trans	Chr. 1	2871877	2876020	-0.428068	8.69667e-05		Tetraspanin/Peripherin
tetur01g11790	Chr. 2:21437455-21468659	trans	Chr. 1	2871877	2876020	-0.40153	0.000318662		Tetraspanin/Peripherin
tetur01g11790	Chr. 1:2937330-2940174	cis	Chr. 1	2871877	2876020	-1.39455	4.25733e-67		Tetraspanin/Peripherin
tetur01g11790	Chr. 2:4238901-4388931	trans	Chr. 1	2871877	2876020	0.433998	0.000202835		Tetraspanin/Peripherin
tetur01g11790	Chr. 3:1514522-1575283	trans	Chr. 1	2871877	2876020	-0.382034	0.000779399		Tetraspanin/Peripherin
tetur01g11810	Chr. 1:1875519-1876874	trans	Chr. 1	2877316	2879250	-0.336487	0.00478675		Leucine-rich repeat domain, L domain-like
tetur01g11830	Chr. 1:2862712-2937329	cis	Chr. 1	2881778	2882026	1.58051	1.08089e-98		Conserved zygote-specific protein homologue
tetur01g11840	Chr. 1:2862712-2937329	cis	Chr. 1	2883149	2883397	-1.296	9.00716e-55		Conserved zygote-specific protein homologue
tetur01g11850	Chr. 2:18111254-18135288	trans	Chr. 1	2884863	2885111	0.372926	0.0012201		Conserved zygote-specific protein homologue
tetur01g11850	Chr. 2:1-350482	trans	Chr. 1	2884863	2885111	0.331252	0.00867109		Conserved zygote-specific protein homologue
tetur01g11850	Chr. 1:2781292-2812748	cis	Chr. 1	2884863	2885111	-0.703025	3.21675e-13		Conserved zygote-specific protein homologue
tetur01g11870	Chr. 3:7528937-7542102	trans	Chr. 1	2886448	2887839	-0.379312	0.000852742	UGT(UGT201C1)	UDP-glucuronosyl/UDP-glucosyltransferase
tetur01g11870	Chr. 2:21497761-21497881	trans	Chr. 1	2886448	2887839	0.428001	8.94225e-05	UGT(UGT201C1)	UDP-glucuronosyl/UDP-glucosyltransferase
tetur01g11880	Chr. 1:2862712-2937329	cis	Chr. 1	2888841	2889089	-1.11078	5.1449e-37		conserved zygote-specific protein homologue
tetur01g11890	Chr. 1:3051703-3166394	cis	Chr. 1	2889747	2890240	0.345871	0.00334182		Conserved zygote-specific protein homologue
tetur01g11900	Chr. 1:4124097-4124442	trans	Chr. 1	2891334	2894092	0.606878	1.07648e-09		maternal embryonic leucine zipper kinase
tetur01g11900	Chr. 2:3040411-3058926	trans	Chr. 1	2891334	2894092	0.436689	0.00023382		maternal embryonic leucine zipper kinase
tetur01g11910	Chr. 2:2043418-2102003	trans	Chr. 1	2894283	2895964	-0.403216	0.000835003		chitinase
tetur01g11910	Chr. 1:5996752-6162785	trans	Chr. 1	2894283	2895964	0.742931	7.80491e-15		chitinase
tetur01g11910	Chr. 1:32443157-32452164	trans	Chr. 1	2894283	2895964	-0.35807	0.00206577		chitinase
tetur01g11910	Chr. 1:23557325-23590560	trans	Chr. 1	2894283	2895964	0.361666	0.00196322		chitinase
tetur01g11920	Chr. 1:3174741-3245428	cis	Chr. 1	2898533	2899897	0.461352	1.50039e-05		ankyrin repeat family A protein 2
tetur01g11990	Chr. 1:3516265-3550640	cis	Chr. 1	2925365	2928883	1.23636	1.65318e-58		DNA-binding SAP
tetur01g12010	Chr. 1:2940175-3028751	cis	Chr. 1	2932786	2933673	0.412599	0.000174275		PREDICTED: similar to serine/threonine kinase 22B
tetur01g12020	Chr. 2:11404357-11449079	trans	Chr. 1	2933929	2935822	0.32632	0.00687408		pontin
tetur01g12020	Chr. 1:1786128-1802144	trans	Chr. 1	2933929	2935822	-0.522652	3.91182e-07		pontin
tetur01g12070	Chr. 2:2323920-2340309	trans	Chr. 1	2957561	2961351	-0.428667	0.000332338		PREDICTED: similar to GA16498-PA
tetur01g12150	Chr. 1:2862712-2937329	cis	Chr. 1	3008598	3009635	0.604241	5.43117e-10		Hypothetical protein
tetur01g12160	Chr. 2:21261018-21285401	trans	Chr. 1	3010293	3011976	0.530379	2.49765e-07		Hypothetical protein
tetur01g12160	Chr. 1:2940175-3028751	cis	Chr. 1	3010293	3011976	1.12383	4.14658e-38		Hypothetical protein
tetur01g12210	Chr. 1:2837829-2862711	cis	Chr. 1	3020950	3024365	0.690316	1.04524e-12		RhoGAP
tetur01g12220	Chr. 1:25003866-25033983	trans	Chr. 1	3026671	3027758	0.370988	0.00140085		Cysteine-rich secretory protein, allergen V5/Tpx-1-related
tetur01g12220	Chr. 2:2931923-2966282	trans	Chr. 1	3026671	3027758	-0.669593	4.35347e-10		Cysteine-rich secretory protein, allergen V5/Tpx-1-related
tetur01g12220	Chr. 1:15045030-15111359	trans	Chr. 1	3026671	3027758	0.477957	6.13671e-06		Cysteine-rich secretory protein, allergen V5/Tpx-1-related
tetur01g12230	Chr. 2:9747654-9789382	trans	Chr. 1	3028566	3029064	0.367524	0.00145708		PREDICTED: zinc finger protein AEBP2-like
tetur01g12230	Chr. 1:13226935-13308469	trans	Chr. 1	3028566	3029064	0.658668	2.28672e-11		PREDICTED: zinc finger protein AEBP2-like
tetur01g12230	Chr. 1:3351406-3434865	cis	Chr. 1	3028566	3029064	-0.456382	1.97906e-05		PREDICTED: zinc finger protein AEBP2-like
tetur01g12260	Chr. 1:3550641-3582375	cis	Chr. 1	3035395	3036756	0.553746	5.07697e-08		transcription elongation factor A (SII) 1
tetur01g12270	Chr. 1:27745198-28201322	trans	Chr. 1	3036961	3037953	-0.391955	0.000504732		PREDICTED: similar to AE binding protein 2
tetur01g12280	Chr. 1:3051703-3166394	cis	Chr. 1	3039525	3042435	-0.425789	9.73265e-05		Major facilitator superfamily; general substrate transporter
tetur01g12280	Chr. 1:27160182-27186878	trans	Chr. 1	3039525	3042435	-0.348678	0.00312058		Major facilitator superfamily; general substrate transporter
tetur01g12300	Chr. 1:3028752-3051702	cis	Chr. 1	3043061	3046452	-0.481224	4.89642e-06		P-loop containing nucleoside triphosphate hydrolase
tetur01g12320	Chr. 1:3516265-3550640	cis	Chr. 1	3048609	3049676	1.46631	7.47543e-130		PSP; proline-rich
tetur01g12370	Chr. 1:12308662-12375608	trans	Chr. 1	3057106	3059812	-0.429625	8.553e-05		PREDICTED: similar to leucine rich protein; putative
tetur01g12370	Chr. 2:6320856-6394951	trans	Chr. 1	3057106	3059812	0.546946	1.71148e-07		PREDICTED: similar to leucine rich protein; putative
tetur01g12380	Chr. 2:19453479-19557071	trans	Chr. 1	3064402	3065133	-0.33651	0.00505401		Hypothetical protein
tetur01g12380	Chr. 1:3174741-3245428	cis	Chr. 1	3064402	3065133	-0.599575	1.83724e-09		Hypothetical protein
tetur01g12410	Chr. 1:2717755-2730131	cis	Chr. 1	3076426	3077223	-0.657608	1.82128e-11		Hypothetical protein
tetur01g12410	Chr. 1:12426633-12462678	trans	Chr. 1	3076426	3077223	-0.964613	2.08127e-26		Hypothetical protein
tetur01g12480	Chr. 2:5222763-5257408	trans	Chr. 1	3118363	3119133	-0.305581	0.00365122		Hypothetical protein
tetur01g12480	Chr. 1:3051703-3166394	cis	Chr. 1	3118363	3119133	1.467	6.37434e-132		Hypothetical protein
tetur01g12490	Chr. 1:3051703-3166394	cis	Chr. 1	3120724	3121284	1.46599	1.62838e-132		Hypothetical protein
tetur01g12510	Chr. 1:2781292-2812748	cis	Chr. 1	3135233	3136896	-1.00655	2.70399e-29		Lipid-binding START
tetur01g12520	Chr. 2:2845248-2915297	trans	Chr. 1	3142231	3144617	-0.450571	0.000163812		bone morphogenetic protein 4
tetur01g12520	Chr. 2:18415921-18441128	trans	Chr. 1	3142231	3144617	-0.489273	3.55971e-06		bone morphogenetic protein 4
tetur01g12530	Chr. 2:3040411-3058926	trans	Chr. 1	3147716	3149921	0.351581	0.00640884		Zinc finger, RING-type, conserved site
tetur01g12560	Chr. 1:1816907-1826012	trans	Chr. 1	3155035	3158453	0.693683	7.50432e-13		85 kDa calcium-independent phospholipase A2
tetur01g12580	Chr. 3:14148742-14215983	trans	Chr. 1	3161460	3162482	0.353552	0.00255906		Haemolymph juvenile hormone binding
tetur01g12590	Chr. 1:2940175-3028751	cis	Chr. 1	3164719	3167836	1.23388	3.57035e-48		Cellulosome enzyme, dockerin type I
tetur01g12600	Chr. 2:3127769-3150080	trans	Chr. 1	3172912	3173085	-0.414562	0.000552124		Hypothetical protein
tetur01g12620	Chr. 1:3937027-4070537	trans	Chr. 1	3179297	3180334	0.408777	0.000216909		Wannes-Thomas Secreted Protein 1
tetur01g12620	Chr. 2:21497761-21497881	trans	Chr. 1	3179297	3180334	0.474498	7.0536e-06		Wannes-Thomas Secreted Protein 1
tetur01g12620	Chr. 1:12286273-12308661	trans	Chr. 1	3179297	3180334	-0.350372	0.00286188		Wannes-Thomas Secreted Protein 1
tetur01g12660	Chr. 1:3516265-3550640	cis	Chr. 1	3203890	3210246	-1.58004	1.5257e-98	SDR	peroxisomal multifunctional enzyme type 2
tetur01g12670	Chr. 1:3348031-3351405	cis	Chr. 1	3210795	3212135	0.405268	0.000265065		cyclophilin A peptidylprolyl cis- trans isomerases; Dermatophagoides farinae Malf6 allergen orthologue
tetur01g12670	Chr. 1:19571725-19587869	trans	Chr. 1	3210795	3212135	0.377157	0.000933831		cyclophilin A peptidylprolyl cis- trans isomerases; Dermatophagoides farinae Malf6 allergen orthologue
tetur01g12670	Chr. 2:18190687-18254866	trans	Chr. 1	3210795	3212135	-0.456463	2.21435e-05		cyclophilin A peptidylprolyl cis- trans isomerases; Dermatophagoides farinae Malf6 allergen orthologue
tetur01g12690	Chr. 1:3174741-3245428	cis	Chr. 1	3213820	3214801	1.3418	2.89386e-60		Hypothetical protein
tetur01g12700	Chr. 1:4450234-4473201	trans	Chr. 1	3220985	3223381	-0.679826	2.66433e-12		HD domain
tetur01g12700	Chr. 2:2845248-2915297	trans	Chr. 1	3220985	3223381	-0.343388	0.00970543		HD domain
tetur01g12800	Chr. 1:3245429-3348030	cis	Chr. 1	3271078	3272950	-0.756632	1.74441e-15		NADH cytochrome b5 reductase gene a
tetur01g12800	Chr. 1:31168072-31188727	trans	Chr. 1	3271078	3272950	-0.448386	3.01933e-05		NADH cytochrome b5 reductase gene a
tetur01g12810	Chr. 1:23859916-23922690	trans	Chr. 1	3273151	3276333	-0.319719	0.00934919		Subunit of the SAGA transcriptional regulatory complex; involved in proper assembly of the complex
tetur01g12810	Chr. 1:2837829-2862711	cis	Chr. 1	3273151	3276333	-0.546418	8.39967e-08		Subunit of the SAGA transcriptional regulatory complex; involved in proper assembly of the complex
tetur01g12820	Chr. 1:11740986-11762965	trans	Chr. 1	3277543	3278524	-0.380669	0.00081263		cuticle protein
tetur01g12820	Chr. 2:4451854-4471147	trans	Chr. 1	3277543	3278524	-0.390043	0.00115888		cuticle protein
tetur01g12830	Chr. 2:16084637-16109806	trans	Chr. 1	3279917	3280809	0.658484	2.26019e-11		cuticle protein
tetur01g12830	Chr. 1:12426633-12462678	trans	Chr. 1	3279917	3280809	-0.70154	4.27685e-13		cuticle protein
tetur01g12840	Chr. 2:4388932-4434279	trans	Chr. 1	3285611	3286598	-0.409335	0.00058078		cuticle protein
tetur01g12840	Chr. 1:11740986-11762965	trans	Chr. 1	3285611	3286598	-0.462154	1.59178e-05		cuticle protein
tetur01g12840	Chr. 2:11776749-11826448	trans	Chr. 1	3285611	3286598	-0.346819	0.00322619		cuticle protein
tetur01g12860	Chr. 1:28503526-28558406	trans	Chr. 1	3289674	3291331	-0.399092	0.000356742		PREDICTED: similar to component of oligomeric golgi complex 5
tetur01g12860	Chr. 1:2342946-2358823	trans	Chr. 1	3289674	3291331	0.470932	9.14208e-06		PREDICTED: similar to component of oligomeric golgi complex 5
tetur01g12890	Chr. 1:3245429-3348030	cis	Chr. 1	3296301	3299831	1.58462	1.15991e-99		Hypothetical protein
tetur01g12910	Chr. 1:2837829-2862711	cis	Chr. 1	3301349	3303661	0.602279	1.54005e-09		CDK5 and ABL1 enzyme substrate 1/2
tetur01g12920	Chr. 1:5020917-5154900	trans	Chr. 1	3309249	3312444	0.324017	0.00750515		Pleckstrin homology
tetur01g12940	Chr. 1:3599207-3658975	cis	Chr. 1	3316325	3318221	-0.375224	0.00101826		pescadillo homolog
tetur01g12950	Chr. 3:987180-1052991	trans	Chr. 1	3319215	3319430	0.423475	0.000117046		Hypothetical protein
tetur01g12950	Chr. 1:3174741-3245428	cis	Chr. 1	3319215	3319430	0.693751	7.36954e-13		Hypothetical protein
tetur01g12950	Chr. 2:553419-576427	trans	Chr. 1	3319215	3319430	0.345583	0.00538113		Hypothetical protein
tetur01g12960	Chr. 1:2837829-2862711	cis	Chr. 1	3319635	3320235	-0.732698	1.96928e-14		Protein of unknown function DUF4538
tetur01g12960	Chr. 3:987180-1052991	trans	Chr. 1	3319635	3320235	0.366654	0.00153342		Protein of unknown function DUF4538
tetur01g12970	Chr. 1:3844337-3899242	cis	Chr. 1	3320455	3322901	-0.330274	0.00600623		biphenyl hydrolase-like
tetur01g13000	Chr. 2:3005955-3007443	trans	Chr. 1	3326626	3331163	0.468622	6.03799e-05		beta-adrenergic receptor kinase 1
tetur01g13010	Chr. 1:3245429-3348030	cis	Chr. 1	3331557	3331871	0.959383	3.11974e-26		Hypothetical protein
tetur01g13020	Chr. 2:13988361-13991582	trans	Chr. 1	3332378	3333589	0.36224	0.00180838		PREDICTED: similar to Formin-binding protein 3
tetur01g13030	Chr. 1:3434866-3497880	cis	Chr. 1	3335182	3338524	0.377812	0.000919149		family with sequence similarity 48; member A
tetur01g13030	Chr. 3:23259640-23327570	trans	Chr. 1	3335182	3338524	0.326156	0.00691432		family with sequence similarity 48; member A
tetur01g13040	Chr. 1:3166395-3174740	cis	Chr. 1	3339189	3340879	1.47317	6.01179e-79		Frag1/DRAM/Sfk1
tetur01g13050	Chr. 1:3245429-3348030	cis	Chr. 1	3340996	3342897	1.22517	2.57616e-47		Tetraspanin 97E
tetur01g13060	Chr. 1:3348031-3351405	cis	Chr. 1	3344285	3345352	1.05957	4.67574e-33		PREDICTED: protein GRINL1A-like
tetur01g13070	Chr. 1:3348031-3351405	cis	Chr. 1	3345344	3348085	-0.794315	3.35923e-17		Vps54-likeVacuolar protein sorting-associated protein 54, C-terminal
tetur01g13080	Chr. 1:3245429-3348030	cis	Chr. 1	3349282	3350658	-0.73326	1.79455e-14		Leucine-rich repeat domain, L domain-like
tetur01g13090	Chr. 3:7682602-7689071	trans	Chr. 1	3351145	3352628	-0.348211	0.00306174		Leucine-rich repeat domain, L domain-like
tetur01g13100	Chr. 1:1802145-1816906	trans	Chr. 1	3353479	3354826	0.3542	0.00241905		Leucine-rich repeat domain, L domain-like
tetur01g13110	Chr. 1:3351406-3434865	cis	Chr. 1	3355509	3356791	1.42625	1.22457e-71		Leucine-rich repeat domain, L domain-like
tetur01g13120	Chr. 1:3351406-3434865	cis	Chr. 1	3357308	3358634	1.55965	1.51779e-94		Leucine-rich repeat domain, L domain-like
tetur01g13130	Chr. 1:3051703-3166394	cis	Chr. 1	3359349	3360609	0.354131	0.00242274		Leucine-rich repeat domain, L domain-like
tetur01g13130	Chr. 1:32350923-32443156	trans	Chr. 1	3359349	3360609	-0.363054	0.00168838		Leucine-rich repeat domain, L domain-like
tetur01g13150	Chr. 1:3351406-3434865	cis	Chr. 1	3363476	3364570	1.57733	4.01406e-98		Hypothetical protein
tetur01g13150	Chr. 1:20688195-20852127	trans	Chr. 1	3363476	3364570	-0.402682	0.000314399		Hypothetical protein
tetur01g13160	Chr. 1:3351406-3434865	cis	Chr. 1	3365361	3370271	-1.20646	1.77131e-45		Immunoglobulin-like fold
tetur01g13160	Chr. 2:2704669-2745348	trans	Chr. 1	3365361	3370271	0.48625	3.73969e-05		Immunoglobulin-like fold
tetur01g13180	Chr. 2:10198050-10218503	trans	Chr. 1	3374110	3383560	-0.371267	0.00123559		M13 family peptidase
tetur01g13180	Chr. 1:3245429-3348030	cis	Chr. 1	3374110	3383560	0.502164	1.41123e-06		M13 family peptidase
tetur01g13190	Chr. 2:2808579-2845247	trans	Chr. 1	3383980	3386630	-0.36645	0.00466745		Hypothetical protein
tetur01g13190	Chr. 1:3434866-3497880	cis	Chr. 1	3383980	3386630	-0.443061	4.07426e-05		Hypothetical protein
tetur01g13200	Chr. 2:27920218-27921606	trans	Chr. 1	3390607	3398523	-0.903746	6.49442e-23		Hypothetical protein
tetur01g13200	Chr. 1:3434866-3497880	cis	Chr. 1	3390607	3398523	0.981388	1.32709e-27		Hypothetical protein
tetur01g13230	Chr. 1:3348031-3351405	cis	Chr. 1	3416961	3417972	-0.425305	0.000100371		Hypothetical protein
tetur01g13240	Chr. 1:1826013-1875518	trans	Chr. 1	3418011	3418325	-0.52585	3.21887e-07		Sterile alpha motif homology
tetur01g13270	Chr. 1:3028752-3051702	cis	Chr. 1	3421301	3421838	0.744561	5.88335e-15		Small Secreted Protein; family A
tetur01g13270	Chr. 2:11404357-11449079	trans	Chr. 1	3421301	3421838	-0.376856	0.00094648		Small Secreted Protein; family A
tetur01g13280	Chr. 1:3599207-3658975	cis	Chr. 1	3422990	3428787	0.335388	0.00496192		Small Secreted Protein; family A
tetur01g13280	Chr. 2:5550350-5588320	trans	Chr. 1	3422990	3428787	0.542668	3.35222e-07		Small Secreted Protein; family A
tetur01g13280	Chr. 2:26303254-26325533	trans	Chr. 1	3422990	3428787	0.34745	0.00318769		Small Secreted Protein; family A
tetur01g13290	Chr. 2:11001709-11051216	trans	Chr. 1	3425654	3425943	-0.373734	0.00108505		Small Secreted Protein; family A
tetur01g13290	Chr. 3:7528937-7542102	trans	Chr. 1	3425654	3425943	-0.316963	0.00953412		Small Secreted Protein; family A
tetur01g13290	Chr. 2:21690549-21737320	trans	Chr. 1	3425654	3425943	0.320498	0.00866044		Small Secreted Protein; family A
tetur01g13310	Chr. 2:12435120-12446431	trans	Chr. 1	3428297	3428787	-0.383359	0.000722085		Small Secreted Protein; family A
tetur01g13310	Chr. 1:2626347-2717754	cis	Chr. 1	3428297	3428787	-0.661223	1.32767e-11		Small Secreted Protein; family A
tetur01g13310	Chr. 1:12375609-12426632	trans	Chr. 1	3428297	3428787	-0.394661	0.000448936		Small Secreted Protein; family A
tetur01g13320	Chr. 1:3434866-3497880	cis	Chr. 1	3432610	3433102	-0.604144	1.33659e-09		Small Secreted Protein; family A
tetur01g13320	Chr. 2:12424887-12435119	trans	Chr. 1	3432610	3433102	-0.379022	0.000864699		Small Secreted Protein; family A
tetur01g13330	Chr. 2:1-350482	trans	Chr. 1	3434460	3436982	-0.333492	0.00804344		PREDICTED: inturned planar cell polarity effector homolog
tetur01g13370	Chr. 1:30891591-30902528	trans	Chr. 1	3441621	3442282	-0.387919	0.000582456		Hypothetical protein
tetur01g13370	Chr. 2:2745349-2760441	trans	Chr. 1	3441621	3442282	-0.351394	0.00845018		Hypothetical protein
tetur01g13370	Chr. 1:3928960-3937026	cis	Chr. 1	3441621	3442282	0.511326	8.16073e-07		Hypothetical protein
tetur01g13380	Chr. 1:9587100-9602594	trans	Chr. 1	3442889	3446567	0.346034	0.0035231		zinc finger protein 143
tetur01g13400	Chr. 2:14261636-14292064	trans	Chr. 1	3447441	3449297	0.522985	4.09358e-07		DnaJ
tetur01g13410	Chr. 1:3245429-3348030	cis	Chr. 1	3450113	3451850	-0.738888	1.03287e-14		DnaJ
tetur01g13410	Chr. 2:2915298-2931922	trans	Chr. 1	3450113	3451850	0.358963	0.00586194		DnaJ
tetur01g13450	Chr. 1:23986180-24037304	trans	Chr. 1	3473717	3474477	0.319427	0.00924642		Hypothetical protein
tetur01g13450	Chr. 1:3434866-3497880	cis	Chr. 1	3473717	3474477	-1.54362	2.76171e-91		Hypothetical protein
tetur01g13470	Chr. 1:3434866-3497880	cis	Chr. 1	3478422	3481788	-0.772896	3.39291e-16		Protein of unknown function DUF1624
tetur01g13470	Chr. 3:7691333-7699280	trans	Chr. 1	3478422	3481788	-0.390417	0.000523959		Protein of unknown function DUF1624
tetur01g13480	Chr. 1:3550641-3582375	cis	Chr. 1	3481952	3482912	-0.648556	3.85996e-11		Hypothetical protein
tetur01g13560	Chr. 2:11654649-11717592	trans	Chr. 1	3510665	3512010	0.380134	0.000820904		Zinc Finger protein 207
tetur01g13560	Chr. 1:3582376-3599206	cis	Chr. 1	3510665	3512010	0.418875	0.000137573		Zinc Finger protein 207
tetur01g13570	Chr. 2:3127769-3150080	trans	Chr. 1	3512776	3518450	0.377963	0.00235782		von Willebrand factor; type C
tetur01g13570	Chr. 1:13483532-13501623	trans	Chr. 1	3512776	3518450	-0.324138	0.00790063		von Willebrand factor; type C
tetur01g13580	Chr. 1:3245429-3348030	cis	Chr. 1	3520738	3522895	0.366421	0.00147483		leucyl-tRNA synthetase
tetur01g13580	Chr. 2:2808579-2845247	trans	Chr. 1	3520738	3522895	0.464489	9.07853e-05		leucyl-tRNA synthetase
tetur01g13590	Chr. 1:3599207-3658975	cis	Chr. 1	3524196	3526742	-0.331359	0.00574877		PREDICTED: similar to Splicing factor 3B subunit 2
tetur01g13600	Chr. 1:3516265-3550640	cis	Chr. 1	3527524	3529677	-1.58498	1.46401e-99		solute carrier family 35 member B1
tetur01g13610	Chr. 1:3516265-3550640	cis	Chr. 1	3530329	3532394	-1.57825	3.56583e-98		Proteinase inhibitor I32; inhibitor of apoptosis
tetur01g13640	Chr. 2:7218812-7232245	trans	Chr. 1	3536122	3537811	0.350822	0.0033238		solute carrier family 35 member B1
tetur01g13640	Chr. 1:3516265-3550640	cis	Chr. 1	3536122	3537811	-0.842137	1.52348e-19		solute carrier family 35 member B1
tetur01g13680	Chr. 1:3516265-3550640	cis	Chr. 1	3549370	3554362	1.51477	6.11861e-86		Endoglin/CD105 antigen
tetur01g13680	Chr. 2:26702748-26788392	trans	Chr. 1	3549370	3554362	0.327367	0.00665572		Endoglin/CD105 antigen
tetur01g13690	Chr. 1:3550641-3582375	cis	Chr. 1	3555562	3557296	1.58487	1.35959e-99		Immunoglobulin E-set
tetur01g13710	Chr. 2:3127769-3150080	trans	Chr. 1	3567053	3569798	-0.412693	0.000597115		multifunctional protein ADE2
tetur01g13730	Chr. 1:3582376-3599206	cis	Chr. 1	3573658	3577048	0.700111	4.1732e-13	CYP(CYP3211A1)	Cytochrome P450 -
tetur01g13730	Chr. 2:11526606-11547602	trans	Chr. 1	3573658	3577048	0.485603	3.77014e-06	CYP(CYP3211A1)	Cytochrome P450 -
tetur01g13730	Chr. 3:20373301-20375346	trans	Chr. 1	3573658	3577048	-0.388716	0.000573358	CYP(CYP3211A1)	Cytochrome P450 -
tetur01g13740	Chr. 2:2371841-2375522	trans	Chr. 1	3578917	3585928	-0.523708	3.43174e-06		acyl-CoA delta-9 desaturase
tetur01g13740	Chr. 1:31892784-31898109	trans	Chr. 1	3578917	3585928	-0.334998	0.00502826		acyl-CoA delta-9 desaturase
tetur01g13750	Chr. 1:3785990-3844336	cis	Chr. 1	3592649	3594699	-0.477187	6.26778e-06		PREDICTED: similar to dimethylaniline monooxygenase
tetur01g13750	Chr. 1:12462679-12491973	trans	Chr. 1	3592649	3594699	-0.500502	1.66935e-06		PREDICTED: similar to dimethylaniline monooxygenase
tetur01g13800	Chr. 2:350483-476551	trans	Chr. 1	3602796	3604314	0.349723	0.0044379		5'-AMP-activated protein kinase subunit beta-1
tetur01g13810	Chr. 3:6480826-6775327	trans	Chr. 1	3604785	3608336	-0.381477	0.000774535		Thioredoxin-like fold
tetur01g13820	Chr. 2:24304716-24400091	trans	Chr. 1	3609098	3613954	-0.458597	1.81031e-05		AMP-binding
tetur01g13840	Chr. 2:2915298-2931922	trans	Chr. 1	3625345	3628122	-0.352752	0.00719389		Homeobox, conserved site
tetur01g13840	Chr. 3:14336733-14361623	trans	Chr. 1	3625345	3628122	-0.346494	0.00337783		Homeobox, conserved site
tetur01g13850	Chr. 2:13513009-13531810	trans	Chr. 1	3635392	3636165	0.367039	0.00150935		mitochondrial ribosomal protein L36
tetur01g13860	Chr. 2:20381123-20426194	trans	Chr. 1	3637434	3638610	-0.325508	0.00753234		hypothetical protein DDB_G0293586
tetur01g13860	Chr. 1:22331797-22335460	trans	Chr. 1	3637434	3638610	0.36332	0.00171612		hypothetical protein DDB_G0293586
tetur01g13900	Chr. 3:14617876-14626591	trans	Chr. 1	3641831	3643640	0.399796	0.000359252		DNA helicase; DnaB-like; C-terminal
tetur01g13920	Chr. 1:27677356-27709056	trans	Chr. 1	3648746	3649414	0.692307	9.88881e-13		Hypothetical protein
tetur01g13920	Chr. 3:18239577-18242845	trans	Chr. 1	3648746	3649414	0.490013	3.12114e-06		Hypothetical protein
tetur01g13920	Chr. 1:18078008-18101141	trans	Chr. 1	3648746	3649414	0.479931	5.24323e-06		Hypothetical protein
tetur01g13920	Chr. 1:2837829-2862711	cis	Chr. 1	3648746	3649414	-0.337606	0.00460165		Hypothetical protein
tetur01g13920	Chr. 2:11826449-11847830	trans	Chr. 1	3648746	3649414	0.752198	2.73523e-15		Hypothetical protein
tetur01g13920	Chr. 2:23230994-23252624	trans	Chr. 1	3648746	3649414	0.655132	2.35178e-11		Hypothetical protein
tetur01g13940	Chr. 1:3599207-3658975	cis	Chr. 1	3656730	3659804	-0.798717	2.03472e-17		menin
tetur01g13940	Chr. 3:20621744-20629739	trans	Chr. 1	3656730	3659804	-0.399807	0.000342081		menin
tetur01g13950	Chr. 2:2371841-2375522	trans	Chr. 1	3661451	3665894	-0.485275	2.5629e-05		erythrocyte band 7 integral membrane protein
tetur01g13990	Chr. 1:3844337-3899242	cis	Chr. 1	3684373	3702485	-0.923979	4.65967e-24		Colmedin related protein; olfactomedin protein family.
tetur01g13990	Chr. 1:31433664-31468550	trans	Chr. 1	3684373	3702485	0.347492	0.00313982		Colmedin related protein; olfactomedin protein family.
tetur01g13990	Chr. 2:8409164-8430925	trans	Chr. 1	3684373	3702485	-0.339526	0.00496263		Colmedin related protein; olfactomedin protein family.
tetur01g14000	Chr. 2:18135289-18190686	trans	Chr. 1	3703404	3705780	-0.319458	0.00928216		Ribosomal protein S29; mitochondrial
tetur01g14000	Chr. 1:3582376-3599206	cis	Chr. 1	3703404	3705780	-0.928489	2.43544e-24		Ribosomal protein S29; mitochondrial
tetur01g14000	Chr. 2:9789383-9841417	trans	Chr. 1	3703404	3705780	0.3574	0.00217947		Ribosomal protein S29; mitochondrial
tetur01g14010	Chr. 1:3785990-3844336	cis	Chr. 1	3706334	3708637	0.392793	0.000474288		COP9 signalosome complex subunit 2
tetur01g14020	Chr. 1:3497881-3516264	cis	Chr. 1	3713346	3735048	-0.411015	0.000202351		BEAT protein homologue
tetur01g14020	Chr. 2:2574953-2586668	trans	Chr. 1	3713346	3735048	-0.414831	0.000701323		BEAT protein homologue
tetur01g14040	Chr. 1:3771952-3785989	cis	Chr. 1	3772340	3773917	0.766805	6.31346e-16		cell division protein kinase 10
tetur01g14040	Chr. 1:22777144-22807126	trans	Chr. 1	3772340	3773917	-0.320278	0.00893807		cell division protein kinase 10
tetur01g14050	Chr. 1:3771952-3785989	cis	Chr. 1	3775128	3775401	0.545644	8.7966e-08		Peptidyl-prolyl cis-trans isomerase B
tetur01g14060	Chr. 2:2931923-2966282	trans	Chr. 1	3776741	3780288	0.428719	0.00040786		RPS6-p70 ribosomal S6 kinase (S6k)
tetur01g14070	Chr. 1:3658976-3718353	cis	Chr. 1	3780783	3783768	-0.338065	0.0044997		elongation factor G
tetur01g14090	Chr. 2:5450538-5550349	trans	Chr. 1	3802248	3837263	-0.34492	0.00534597	CCE(CCE10)	Carboxyl/cholinesterase
tetur01g14090	Chr. 3:13928804-13965303	trans	Chr. 1	3802248	3837263	0.413674	0.000187101	CCE(CCE10)	Carboxyl/cholinesterase
tetur01g14130	Chr. 2:12424887-12435119	trans	Chr. 1	3812969	3814081	0.325883	0.00699702		Hypothetical protein
tetur01g14130	Chr. 1:4094213-4124096	cis	Chr. 1	3812969	3814081	-0.761054	1.15724e-15		Hypothetical protein
tetur01g14140	Chr. 1:3599207-3658975	cis	Chr. 1	3814851	3815012	-0.919182	8.51708e-24		Hypothetical protein
tetur01g14200	Chr. 1:3844337-3899242	cis	Chr. 1	3863105	3863440	0.438553	5.13469e-05		mediator of RNA polymerase II transcription subunit 11
tetur01g14210	Chr. 2:350483-476551	trans	Chr. 1	3864908	3872952	-0.45441	4.79765e-05		fatty acid synthase
tetur01g14220	Chr. 1:3785990-3844336	cis	Chr. 1	3873110	3875810	1.50233	9.7038e-84		Hypothetical protein
tetur01g14220	Chr. 1:32078747-32215966	trans	Chr. 1	3873110	3875810	0.34336	0.00368666		Hypothetical protein
tetur01g14240	Chr. 2:2915298-2931922	trans	Chr. 1	3875766	3911950	-0.403266	0.00118507		Immunoglobulin-like fold
tetur01g14240	Chr. 1:4147827-4263609	cis	Chr. 1	3875766	3911950	-0.437428	5.44241e-05		Immunoglobulin-like fold
tetur01g14250	Chr. 1:616429-705413	trans	Chr. 1	3920171	3921300	-0.317227	0.00957464		NADH dehydrogenase
tetur01g14260	Chr. 1:3899243-3928959	cis	Chr. 1	3920171	3923046	0.585563	5.39836e-09		Terpenoid cylases/protein prenyltransferase alpha-alpha toroid
tetur01g14280	Chr. 1:3844337-3899242	cis	Chr. 1	3925475	3945890	-0.961296	2.49192e-26		Immunoglobulin-like fold
tetur01g14290	Chr. 2:2632688-2636981	trans	Chr. 1	3947871	3949923	0.36127	0.00599222		COP9 signalosome complex subunit 3
tetur01g14350	Chr. 1:1600232-1761235	trans	Chr. 1	3962115	3963433	-0.438529	5.0801e-05		Transcription initiation factor TFIID subunit 10
tetur01g14360	Chr. 1:3937027-4070537	cis	Chr. 1	3963476	3964905	-1.41302	1.16283e-69		Proteasome subunit alpha type-7
tetur01g14390	Chr. 1:4070538-4090928	cis	Chr. 1	3970188	3971183	0.856936	2.59447e-20		Hypothetical protein
tetur01g14400	Chr. 1:4473202-4516645	cis	Chr. 1	3972348	3974157	-0.754619	2.20228e-15		JAB1/MPN/MOV34 metalloenzyme domain
tetur01g14420	Chr. 1:4124097-4124442	cis	Chr. 1	3979967	3980324	0.405195	0.000266702		M-phase phosphoprotein 6
tetur01g14430	Chr. 1:3771952-3785989	cis	Chr. 1	3981447	3983963	0.604861	1.25601e-09		RAD21 homolog
tetur01g14440	Chr. 1:4559595-4561692	cis	Chr. 1	3984573	3986487	-0.502425	1.43803e-06		acid phosphatase-1
tetur01g14450	Chr. 1:4263610-4400078	cis	Chr. 1	3987516	3988682	-0.972652	4.85666e-27		envelope glycoprotein
tetur01g14450	Chr. 1:18678104-18795435	trans	Chr. 1	3987516	3988682	-0.336851	0.00468752		envelope glycoprotein
tetur01g14450	Chr. 2:23219198-23230993	trans	Chr. 1	3987516	3988682	0.536278	1.69915e-07		envelope glycoprotein
tetur01g14450	Chr. 3:19232227-19254385	trans	Chr. 1	3987516	3988682	-0.471603	8.46679e-06		envelope glycoprotein
tetur01g14490	Chr. 1:6484372-6567334	trans	Chr. 1	3993085	3993776	-0.360741	0.00193979		Hypothetical protein
tetur01g14490	Chr. 2:23060053-23083036	trans	Chr. 1	3993085	3993776	0.420118	0.000134337		Hypothetical protein
tetur01g14490	Chr. 1:32350923-32443156	trans	Chr. 1	3993085	3993776	-0.33669	0.00471711		Hypothetical protein
tetur01g14500	Chr. 3:21002704-21045889	trans	Chr. 1	3994513	3995933	-0.335317	0.00500783		ornithine decarboxylase
tetur01g14500	Chr. 3:4593114-4612348	trans	Chr. 1	3994513	3995933	0.33749	0.00465652		ornithine decarboxylase
tetur01g14500	Chr. 1:8613053-8619349	trans	Chr. 1	3994513	3995933	-0.350231	0.00290133		ornithine decarboxylase
tetur01g14500	Chr. 2:2808579-2845247	trans	Chr. 1	3994513	3995933	-0.588389	1.17056e-07		ornithine decarboxylase
tetur01g14510	Chr. 2:2915298-2931922	trans	Chr. 1	4002212	4010642	-0.362616	0.00514845		conserved hypothetical protein
tetur01g14510	Chr. 1:4406451-4450233	cis	Chr. 1	4002212	4010642	-0.438729	5.03872e-05		conserved hypothetical protein
tetur01g14520	Chr. 1:3937027-4070537	cis	Chr. 1	4012656	4013322	0.45891	1.73553e-05		Hypothetical protein
tetur01g14520	Chr. 2:14575943-14658254	trans	Chr. 1	4012656	4013322	0.338677	0.00446943		Hypothetical protein
tetur01g14520	Chr. 3:18495464-18532275	trans	Chr. 1	4012656	4013322	0.326336	0.00697704		Hypothetical protein
tetur01g14520	Chr. 2:27135186-27149384	trans	Chr. 1	4012656	4013322	0.409726	0.000216642		Hypothetical protein
tetur01g14540	Chr. 2:2375523-2399439	trans	Chr. 1	4024557	4037654	0.368875	0.00378852		Ras-association
tetur01g14540	Chr. 1:4400079-4406450	cis	Chr. 1	4024557	4037654	-0.554135	5.0082e-08		Ras-association
tetur01g14550	Chr. 3:3368539-3373276	trans	Chr. 1	4038614	4039845	0.392912	0.000485941		Hypothetical protein
tetur01g14550	Chr. 1:4978147-5007566	trans	Chr. 1	4038614	4039845	0.317024	0.00951419		Hypothetical protein
tetur01g14560	Chr. 2:15812219-15848832	trans	Chr. 1	4040042	4043291	0.325261	0.00755858		A transmembrane protein.
tetur01g14560	Chr. 2:1803876-1848567	trans	Chr. 1	4040042	4043291	0.335196	0.00912453		A transmembrane protein.
tetur01g14570	Chr. 1:4070538-4090928	cis	Chr. 1	4043681	4045877	-1.04913	2.88967e-32		Nematode AStacin protease family member
tetur01g14580	Chr. 1:12547157-12584899	trans	Chr. 1	4047268	4050003	-0.352533	0.00270054		sterol desaturase family protein
tetur01g14580	Chr. 1:3899243-3928959	cis	Chr. 1	4047268	4050003	-0.680173	2.61209e-12		sterol desaturase family protein
tetur01g14590	Chr. 2:11051217-11204251	trans	Chr. 1	4052158	4053273	0.327772	0.0065309		40S ribosomal protein S3a
tetur01g14590	Chr. 1:2318390-2331078	trans	Chr. 1	4052158	4053273	-0.455541	2.12504e-05		40S ribosomal protein S3a
tetur01g14620	Chr. 1:3937027-4070537	cis	Chr. 1	4059509	4062065	-0.546799	8.13796e-08		zinc transporter 9
tetur01g14620	Chr. 1:13483532-13501623	trans	Chr. 1	4059509	4062065	-0.326436	0.0072918		zinc transporter 9
tetur01g14630	Chr. 1:4090929-4094212	cis	Chr. 1	4065742	4066994	0.622069	3.26234e-10		TAR DNA-binding protein 43
tetur01g14640	Chr. 3:1347778-1454799	trans	Chr. 1	4071009	4078016	-0.37979	0.000863144		PREDICTED: similar to A disintegrin and metalloproteinase with thrombospondin motifs like
tetur01g14640	Chr. 1:4914469-4929609	trans	Chr. 1	4071009	4078016	0.481087	4.94975e-06		PREDICTED: similar to A disintegrin and metalloproteinase with thrombospondin motifs like
tetur01g14660	Chr. 1:3937027-4070537	cis	Chr. 1	4090084	4091006	0.696634	5.83584e-13		CBF-like protein
tetur01g14670	Chr. 1:4090929-4094212	cis	Chr. 1	4084470	4106422	1.16947	5.55444e-42		eyes absent
tetur01g14690	Chr. 1:4400079-4406450	cis	Chr. 1	4119592	4120046	-0.387957	0.000591027		Hypothetical protein
tetur01g14710	Chr. 1:4400079-4406450	cis	Chr. 1	4121317	4121820	-0.493103	2.48872e-06		glutaredoxin-like protein
tetur01g14720	Chr. 1:4090929-4094212	cis	Chr. 1	4123028	4124299	-1.48324	1.95016e-80		Leucine-rich repeat; cysteine-containing subtype
tetur01g14730	Chr. 1:5428752-5489078	trans	Chr. 1	4126412	4126977	0.366266	0.00150504		Hypothetical protein
tetur01g14750	Chr. 1:4263610-4400078	cis	Chr. 1	4127656	4128561	-0.416892	0.000152891		Hypothetical protein
tetur01g14760	Chr. 1:4124443-4147826	cis	Chr. 1	4135883	4138333	-0.592318	3.20998e-09		GA23102
tetur01g14770	Chr. 2:20555764-20645684	trans	Chr. 1	4138699	4140078	0.361337	0.00192506		myo-inositol 2-dehydrogenase
tetur01g14770	Chr. 2:3150081-3196396	trans	Chr. 1	4138699	4140078	-0.425908	0.000329278		myo-inositol 2-dehydrogenase
tetur01g14790	Chr. 1:4124097-4124442	cis	Chr. 1	4160974	4163511	0.722353	5.2826e-14		PREDICTED: dynactin 4
tetur01g14800	Chr. 1:8486924-8581388	trans	Chr. 1	4164319	4165005	-0.325048	0.00739133		hypothetical protein IscW_ISCW001304
tetur01g14800	Chr. 2:1399820-1474327	trans	Chr. 1	4164319	4165005	-0.395336	0.000964117		hypothetical protein IscW_ISCW001304
tetur01g14930	Chr. 2:3150081-3196396	trans	Chr. 1	4254389	4264956	-0.489072	1.62539e-05		G-protein coupled Receptor.
tetur01g14930	Chr. 2:28180408-28186830	trans	Chr. 1	4254389	4264956	-0.400114	0.000334865		G-protein coupled Receptor.
tetur01g14930	Chr. 3:19709218-19717615	trans	Chr. 1	4254389	4264956	-0.340089	0.00416161		G-protein coupled Receptor.
tetur01g14980	Chr. 3:20621744-20629739	trans	Chr. 1	4287513	4288991	-0.340456	0.00412132		Na+ channel, amiloride-sensitive
tetur01g14980	Chr. 1:4147827-4263609	cis	Chr. 1	4287513	4288991	-0.666095	8.74407e-12		Na+ channel, amiloride-sensitive
tetur01g14990	Chr. 1:27722488-27745197	trans	Chr. 1	4289382	4292118	0.406177	0.000263749		Leucine-rich repeat domain, L domain-like
tetur01g14990	Chr. 1:4400079-4406450	cis	Chr. 1	4289382	4292118	-0.763516	9.11469e-16		Leucine-rich repeat domain, L domain-like
tetur01g14990	Chr. 3:5669252-5672021	trans	Chr. 1	4289382	4292118	-0.431078	7.58711e-05		Leucine-rich repeat domain, L domain-like
tetur01g15000	Chr. 2:11404357-11449079	trans	Chr. 1	4297100	4298927	-0.371212	0.00118489		fibroin-7 corr
tetur01g15010	Chr. 2:11404357-11449079	trans	Chr. 1	4299980	4301620	-0.364512	0.00159063		Apple-like
tetur01g15050	Chr. 2:11404357-11449079	trans	Chr. 1	4327012	4327740	-0.38989	0.000446511		Hypothetical protein
tetur01g15060	Chr. 1:4473202-4516645	cis	Chr. 1	4343879	4346565	-0.363035	0.00170409		MIP family channel protein
tetur01g15070	Chr. 1:4263610-4400078	cis	Chr. 1	4346877	4347305	-1.44642	1.39579e-74		Hypothetical protein
tetur01g15080	Chr. 1:4124097-4124442	cis	Chr. 1	4348205	4348761	-0.723824	4.58941e-14		Hypothetical protein
tetur01g15110	Chr. 2:21497761-21497881	trans	Chr. 1	4361639	4364681	0.365982	0.00152778		PREDICTED: similar to Y32F6A.4
tetur01g15110	Chr. 2:11449080-11509680	trans	Chr. 1	4361639	4364681	-0.317147	0.00946004		PREDICTED: similar to Y32F6A.4
tetur01g15190	Chr. 1:1816907-1826012	trans	Chr. 1	4412525	4414819	-0.611082	7.69306e-10		Protein of unknown function DUF92, TMEM19
tetur01g15190	Chr. 3:14078824-14143996	trans	Chr. 1	4412525	4414819	0.355179	0.00242239		Protein of unknown function DUF92, TMEM19
tetur01g15220	Chr. 1:28695925-28716251	trans	Chr. 1	4418591	4420615	0.420913	0.000125151		small glutamine-rich tetratricopeptide repeat-containing protein alpha
tetur01g15230	Chr. 1:4406451-4450233	cis	Chr. 1	4421307	4423788	-0.907079	4.56971e-23		G patch domain-containing protein, N-terminal
tetur01g15240	Chr. 1:4406451-4450233	cis	Chr. 1	4424208	4431392	-0.602671	1.49489e-09		Vacuolar membrane-associated protein Iml1
tetur01g15270	Chr. 3:13928804-13965303	trans	Chr. 1	4451735	4453317	0.318123	0.00946157		Hypothetical protein
tetur01g15290	Chr. 2:9570584-9597272	trans	Chr. 1	4461730	4471825	-0.466913	1.18994e-05		Homeobox, conserved site
tetur01g15300	Chr. 1:4473202-4516645	cis	Chr. 1	4472889	4473383	0.432701	6.93564e-05		G patch domain-containing protein, N-terminal
tetur01g15330	Chr. 3:5002555-5014796	trans	Chr. 1	4492566	4498544	-0.374554	0.00106697	ABC(ABCC04)	ABC-transporter; class C;
tetur01g15330	Chr. 1:4124097-4124442	cis	Chr. 1	4492566	4498544	-0.621894	3.348e-10	ABC(ABCC04)	ABC-transporter; class C;
tetur01g15340	Chr. 1:4561693-4726143	cis	Chr. 1	4500499	4507025	0.370129	0.00126563	ABC(ABCC05)	ABC-transporter; class C;
tetur01g15340	Chr. 2:11404357-11449079	trans	Chr. 1	4500499	4507025	-0.343164	0.00369946	ABC(ABCC05)	ABC-transporter; class C;
tetur01g15340	Chr. 2:2632688-2636981	trans	Chr. 1	4500499	4507025	-0.473828	6.74153e-05	ABC(ABCC05)	ABC-transporter; class C;
tetur01g15360	Chr. 2:1-350482	trans	Chr. 1	4509426	4517101	-0.336	0.00738911		Autophagy-inducing Steroid-triggered Transcription Factor Eip93F
tetur01g15380	Chr. 2:18111254-18135288	trans	Chr. 1	4523091	4523356	-0.386333	0.000679866		Hypothetical protein
tetur01g15380	Chr. 1:4542124-4559420	cis	Chr. 1	4523091	4523356	0.853848	3.43579e-20		Hypothetical protein
tetur01g15400	Chr. 1:4516646-4542123	cis	Chr. 1	4525501	4530146	-0.827749	8.03228e-19		Zinc finger; PHD-finger
tetur01g15420	Chr. 2:14575943-14658254	trans	Chr. 1	4531104	4532197	0.364873	0.00160469		Transcription initiation factor TFIIE, beta subunit
tetur01g15420	Chr. 1:4516646-4542123	cis	Chr. 1	4531104	4532197	1.33553	2.03043e-59		Transcription initiation factor TFIIE, beta subunit
tetur01g15430	Chr. 1:4559595-4561692	cis	Chr. 1	4532740	4533145	0.702362	3.62675e-13		Small nuclear ribonucleoprotein F
tetur01g15440	Chr. 2:11654649-11717592	trans	Chr. 1	4533662	4534880	0.341088	0.00400068		splicing factor 3A subunit 2
tetur01g15450	Chr. 1:29431193-29469446	trans	Chr. 1	4535131	4536135	-0.546804	7.97944e-08		Hypothetical protein
tetur01g15450	Chr. 1:572986-616428	trans	Chr. 1	4535131	4536135	0.516748	5.84515e-07		Hypothetical protein
tetur01g15450	Chr. 2:27049581-27099074	trans	Chr. 1	4535131	4536135	0.439016	5.0315e-05		Hypothetical protein
tetur01g15450	Chr. 3:6122111-6142490	trans	Chr. 1	4535131	4536135	-0.526249	3.12373e-07		Hypothetical protein
tetur01g15480	Chr. 1:22939554-23114363	trans	Chr. 1	4544707	4546167	0.474684	8.54229e-06		Hypothetical protein
tetur01g15480	Chr. 1:4542124-4559420	cis	Chr. 1	4544707	4546167	-1.08208	9.26056e-35		Hypothetical protein
tetur01g15490	Chr. 1:4542124-4559420	cis	Chr. 1	4546612	4547959	1.5065	1.49991e-84		Hypothetical protein
tetur01g15490	Chr. 2:26527954-26595603	trans	Chr. 1	4546612	4547959	0.353186	0.00252581		Hypothetical protein
tetur01g15500	Chr. 1:4406451-4450233	cis	Chr. 1	4548313	4549779	0.340429	0.00414144		Hypothetical protein
tetur01g15520	Chr. 1:4263610-4400078	cis	Chr. 1	4552825	4553765	-1.02833	8.90072e-31		Hypothetical protein
tetur01g15540	Chr. 3:18958859-18982872	trans	Chr. 1	4557979	4559910	0.356597	0.00221537		Hypothetical protein
tetur01g15540	Chr. 1:4559421-4559594	cis	Chr. 1	4557979	4559910	1.49867	4.18736e-83		Hypothetical protein
tetur01g15550	Chr. 2:20534579-20555763	trans	Chr. 1	4563574	4580147	-0.369907	0.0013481		CUB
tetur01g15570	Chr. 3:9652769-9701134	trans	Chr. 1	4581513	4642458	0.328889	0.00650107		Pleckstrin homology
tetur01g15640	Chr. 1:3051703-3166394	trans	Chr. 1	4644173	4645558	-0.361234	0.00182139		PREDICTED: similar to DiGeorge syndrome critical region protein 14
tetur01g15640	Chr. 2:1580755-1707384	trans	Chr. 1	4644173	4645558	-0.539961	7.36404e-07		PREDICTED: similar to DiGeorge syndrome critical region protein 14
tetur01g15670	Chr. 2:2966283-3005954	trans	Chr. 1	4645264	4646838	0.494455	1.77063e-05		Ribosomal protein L7Ae/L30e/S12e/Gadd45
tetur01g15700	Chr. 1:32056415-32078746	trans	Chr. 1	4669955	4671807	0.318357	0.00909841		Zinc finger; RING-type
tetur01g15700	Chr. 2:22274638-22298459	trans	Chr. 1	4669955	4671807	-0.432641	7.11179e-05		Zinc finger; RING-type
tetur01g15700	Chr. 3:1705612-1712031	trans	Chr. 1	4669955	4671807	0.334577	0.00523381		Zinc finger; RING-type
tetur01g15740	Chr. 1:30833018-30843063	trans	Chr. 1	4681482	4711747	0.322055	0.00798443		Homeobox, conserved site
tetur01g15760	Chr. 1:12491974-12522696	trans	Chr. 1	4721190	4722777	1.40457	4.85033e-68		Major facilitator superfamily domain
tetur01g15770	Chr. 2:2745349-2760441	trans	Chr. 1	4725075	4728729	0.364699	0.00548745		dual serine/threonine and tyrosine protein kinase
tetur01g15800	Chr. 2:2586669-2611503	trans	Chr. 1	4736077	4738201	-0.343519	0.00946046		Hypothetical protein
tetur01g15810	Chr. 2:2966283-3005954	trans	Chr. 1	4751555	4760014	-0.370264	0.00369789		Hypothetical protein
tetur01g15820	Chr. 2:1-350482	trans	Chr. 1	4765430	4782927	-0.329498	0.00880184		hypothetical protein
tetur01g15840	Chr. 3:14951046-14968715	trans	Chr. 1	4859297	4860754	0.360575	0.00197349		Hypothetical protein
tetur01g15840	Chr. 2:11586025-11654648	trans	Chr. 1	4859297	4860754	0.409403	0.000216584		Hypothetical protein
tetur01g15890	Chr. 2:1399820-1474327	trans	Chr. 1	4895394	4929683	-0.36657	0.0029532		3'5'-cyclic nucleotide phosphodiesterase, conserved site
tetur01g15890	Chr. 2:27135186-27149384	trans	Chr. 1	4895394	4929683	-0.323157	0.00776449		3'5'-cyclic nucleotide phosphodiesterase, conserved site
tetur01g15910	Chr. 2:17855857-17878542	trans	Chr. 1	4970363	4971252	-0.322097	0.00852484		U6 snRNA-associated Sm-like protein LSm7
tetur01g15930	Chr. 1:4949605-4978146	cis	Chr. 1	4973958	4977121	1.33883	6.95737e-60		P-loop containing nucleoside triphosphate hydrolase
tetur01g15940	Chr. 1:5007567-5020916	cis	Chr. 1	4978361	4979530	-1.41766	2.2052e-70		metallophosphoesterase 1
tetur01g15950	Chr. 2:3196397-3213697	trans	Chr. 1	4980067	4981862	-0.393186	0.00125029		Acyl transferase/acyl hydrolase/lysophospholipase
tetur01g15980	Chr. 1:5007567-5020916	cis	Chr. 1	4989372	4991172	0.977886	1.81797e-27		DNA methyltransferase 1-associated protein 1
tetur01g15990	Chr. 1:4949605-4978146	cis	Chr. 1	4991440	4994591	-1.58266	2.96039e-99		P-loop containing nucleoside triphosphate hydrolase
tetur01g16000	Chr. 1:5007567-5020916	cis	Chr. 1	4995366	4995737	-0.375603	0.00100361		Histone H3-like protein
tetur01g16010	Chr. 1:3599207-3658975	trans	Chr. 1	4996528	4997225	-0.36817	0.00137147		Superoxide dismutase; copper/zinc binding
tetur01g16020	Chr. 3:9380536-9512552	trans	Chr. 1	5000456	5001212	-0.317452	0.00964528		I-type lysozyme
tetur01g16020	Chr. 1:4949605-4978146	cis	Chr. 1	5000456	5001212	-0.427277	9.05019e-05		I-type lysozyme
tetur01g16030	Chr. 1:4949605-4978146	cis	Chr. 1	5001880	5002824	0.735872	1.38958e-14	SDR	estradiol 17-beta-dehydrogenase 11
tetur01g16030	Chr. 2:12424887-12435119	trans	Chr. 1	5001880	5002824	-0.391299	0.000502625	SDR	estradiol 17-beta-dehydrogenase 11
tetur01g16050	Chr. 2:11404357-11449079	trans	Chr. 1	5053482	5054721	0.319259	0.00880122		putative secreted salivary protein
tetur01g16050	Chr. 1:5020917-5154900	cis	Chr. 1	5053482	5054721	-1.17175	3.19207e-42		putative secreted salivary protein
tetur01g16070	Chr. 2:27135186-27149384	trans	Chr. 1	5060621	5062576	0.318621	0.00908723		hormone-sensitive lipase
tetur01g16070	Chr. 3:22836273-22901197	trans	Chr. 1	5060621	5062576	0.338855	0.0043631		hormone-sensitive lipase
tetur01g16090	Chr. 1:5020917-5154900	cis	Chr. 1	5065827	5069355	0.893697	2.57089e-22		phosphoglucomutase
tetur01g16110	Chr. 1:22845097-22890843	trans	Chr. 1	5074423	5075519	0.331426	0.00604533		cyclic AMP-dependent transcription factor ATF-3
tetur01g16110	Chr. 2:10243071-10309024	trans	Chr. 1	5074423	5075519	-0.374127	0.00110516		cyclic AMP-dependent transcription factor ATF-3
tetur01g16110	Chr. 1:4978147-5007566	cis	Chr. 1	5074423	5075519	-0.49797	1.81513e-06		cyclic AMP-dependent transcription factor ATF-3
tetur01g16120	Chr. 1:5020917-5154900	cis	Chr. 1	5080521	5082394	0.729615	2.51921e-14		cyclic AMP-dependent transcription factor
tetur01g16120	Chr. 2:9684469-9686353	trans	Chr. 1	5080521	5082394	-0.398106	0.000384088		cyclic AMP-dependent transcription factor
tetur01g16130	Chr. 1:4124097-4124442	trans	Chr. 1	5085689	5087589	0.458486	1.77621e-05		D4; zinc and double PHD fingers family 2
tetur01g16130	Chr. 2:2632688-2636981	trans	Chr. 1	5085689	5087589	0.354267	0.00752651		D4; zinc and double PHD fingers family 2
tetur01g16140	Chr. 1:5185736-5300009	cis	Chr. 1	5087954	5089430	-0.990798	3.13497e-28		hypothetical protein MM_2923
tetur01g16150	Chr. 1:5007567-5020916	cis	Chr. 1	5090815	5092651	0.372685	0.00113635		hypothetical protein MM_2923
tetur01g16180	Chr. 2:11001709-11051216	trans	Chr. 1	5101468	5103549	-0.327444	0.00661967	CCE(CCE13)	Carboxyl/cholinesterase
tetur01g16180	Chr. 2:3107951-3127768	trans	Chr. 1	5101468	5103549	-0.359467	0.0046925	CCE(CCE13)	Carboxyl/cholinesterase
tetur01g16190	Chr. 1:5738113-5828519	cis	Chr. 1	5106111	5107285	0.453994	2.29799e-05		Leucine-rich repeat domain, L domain-like
tetur01g16200	Chr. 3:6142491-6175400	trans	Chr. 1	5107518	5109741	-0.481436	4.83621e-06		CTP synthase 1
tetur01g16200	Chr. 1:28740988-28778486	trans	Chr. 1	5107518	5109741	0.470532	9.105e-06		CTP synthase 1
tetur01g16200	Chr. 3:19965596-20019726	trans	Chr. 1	5107518	5109741	-0.555208	4.62136e-08		CTP synthase 1
tetur01g16200	Chr. 1:5300010-5357874	cis	Chr. 1	5107518	5109741	-1.33122	8.31858e-59		CTP synthase 1
tetur01g16220	Chr. 2:12424887-12435119	trans	Chr. 1	5111657	5115100	0.344834	0.00348065		zinc finger protein
tetur01g16220	Chr. 2:1-350482	trans	Chr. 1	5111657	5115100	-0.34421	0.00556236		zinc finger protein
tetur01g16230	Chr. 1:19311180-19379461	trans	Chr. 1	5115828	5117186	-1.25023	8.2031e-50		Hypothetical protein
tetur01g16230	Chr. 2:10927540-10943414	trans	Chr. 1	5115828	5117186	0.537671	1.466e-07		Hypothetical protein
tetur01g16230	Chr. 1:31208452-31221036	trans	Chr. 1	5115828	5117186	-0.634494	1.18566e-10		Hypothetical protein
tetur01g16230	Chr. 1:5007567-5020916	cis	Chr. 1	5115828	5117186	-0.321873	0.00806568		Hypothetical protein
tetur01g16240	Chr. 1:30833018-30843063	trans	Chr. 1	5117302	5118158	0.319191	0.008819		pre-mRNA-splicing factor syf2
tetur01g16240	Chr. 1:5300010-5357874	cis	Chr. 1	5117302	5118158	-0.631197	1.64042e-10		pre-mRNA-splicing factor syf2
tetur01g16250	Chr. 3:7528937-7542102	trans	Chr. 1	5120753	5121094	-0.352034	0.00234176		Hypothetical protein
tetur01g16250	Chr. 1:4559421-4559594	cis	Chr. 1	5120753	5121094	0.393228	0.000400149		Hypothetical protein
tetur01g16270	Chr. 1:18795436-18827000	trans	Chr. 1	5126763	5127458	0.540228	1.23576e-07		Hypothetical protein
tetur01g16270	Chr. 2:12483694-12509203	trans	Chr. 1	5126763	5127458	-0.337279	0.00465783		Hypothetical protein
tetur01g16280	Chr. 1:8930152-8974031	trans	Chr. 1	5121320	5135327	-0.50183	1.66798e-06	ABC(ABCG01)	P-loop containing nucleoside triphosphate hydrolase
tetur01g16280	Chr. 3:20820066-20924614	trans	Chr. 1	5121320	5135327	-0.397659	0.00037552	ABC(ABCG01)	P-loop containing nucleoside triphosphate hydrolase
tetur01g16280	Chr. 2:18349848-18362294	trans	Chr. 1	5121320	5135327	0.36355	0.00178222	ABC(ABCG01)	P-loop containing nucleoside triphosphate hydrolase
tetur01g16290	Chr. 2:1474328-1580754	trans	Chr. 1	5145546	5150599	0.350117	0.00552669	ABC(ABCG02)	ABC-transporter; class G
tetur01g16290	Chr. 2:26329083-26346712	trans	Chr. 1	5145546	5150599	-0.42891	8.43185e-05	ABC(ABCG02)	ABC-transporter; class G
tetur01g16290	Chr. 2:15009255-15029092	trans	Chr. 1	5145546	5150599	-0.342731	0.00391281	ABC(ABCG02)	ABC-transporter; class G
tetur01g16290	Chr. 1:12375609-12426632	trans	Chr. 1	5145546	5150599	-0.470997	9.31174e-06	ABC(ABCG02)	ABC-transporter; class G
tetur01g16290	Chr. 1:426974-493486	trans	Chr. 1	5145546	5150599	0.339859	0.00426353	ABC(ABCG02)	ABC-transporter; class G
tetur01g16290	Chr. 3:17017810-17038748	trans	Chr. 1	5145546	5150599	-0.386199	0.000639069	ABC(ABCG02)	ABC-transporter; class G
tetur01g16290	Chr. 3:23217047-23259639	trans	Chr. 1	5145546	5150599	-0.560532	3.11366e-08	ABC(ABCG02)	ABC-transporter; class G
tetur01g16290	Chr. 1:31565450-31606325	trans	Chr. 1	5145546	5150599	0.511213	8.13904e-07	ABC(ABCG02)	ABC-transporter; class G
tetur01g16300	Chr. 1:30349731-30401402	trans	Chr. 1	5150905	5155076	0.340198	0.00415459		PREDICTED: similar to F-box/LRR-repeat protein 10
tetur01g16300	Chr. 1:5020917-5154900	cis	Chr. 1	5150905	5155076	1.39291	7.61878e-67		PREDICTED: similar to F-box/LRR-repeat protein 10
tetur01g16320	Chr. 2:1474328-1580754	trans	Chr. 1	5169069	5174904	-0.383785	0.00160215		Peptidase S1, trypsin family, active site
tetur01g16350	Chr. 2:1803876-1848567	trans	Chr. 1	5196709	5197098	-0.372989	0.00242297		Fibroin
tetur01g16361	Chr. 2:13128391-13203281	cis	Chr. 2	13059996	13060393	-0.490885	2.93512e-06	GST	Glutathione S-transferase; incomplete
tetur01g16361	Chr. 1:13342013-13350343	trans	Chr. 2	13059996	13060393	0.457312	2.11156e-05	GST	Glutathione S-transferase; incomplete
tetur01g16361	Chr. 2:6437822-6482718	trans	Chr. 2	13059996	13060393	0.453574	3.65625e-05	GST	Glutathione S-transferase; incomplete
tetur01g16371	Chr. 1:2318390-2331078	cis	Chr. 1	2379436	2381901	-1.03259	4.92363e-31	CCE(CCE02)	Carboxylesterase type B, conserved site
tetur01g16463	Chr. 1:12693496-12844658	trans	Chr. 2	14408248	14409428	0.451442	2.74047e-05		Peptidase C1A, papain C-terminal
tetur01g16463	Chr. 2:14312765-14428699	cis	Chr. 2	14408248	14409428	1.57796	1.44317e-97		Peptidase C1A, papain C-terminal
tetur01g16483	Chr. 2:16169075-16169927	cis	Chr. 2	16622215	16624904	-0.335021	0.00536543		hypothetical protein
tetur01g16503	Chr. 2:13006014-13128390	cis	Chr. 2	13115228	13116585	-1.57852	1.40497e-97		FAD/NAD(P)-binding domain
tetur01g16516	Chr. 2:16109807-16129317	cis	Chr. 2	16122799	16123797	-1.49306	7.99476e-81		Nucleotide-binding alpha-beta plait domain
tetur01g16517	Chr. 2:11994498-12043786	cis	Chr. 2	12002244	12002470	1.5845	1.32946e-99		nan
tetur01g16520	Chr. 2:16485997-16641954	cis	Chr. 2	16508311	16511555	1.57259	2.32404e-95		Secreted low complexity protein; putative
tetur01g16524	Chr. 1:2451995-2498734	cis	Chr. 1	2337855	2339094	-0.464113	1.1658e-05		nan
tetur01g16525	Chr. 2:15812219-15848832	trans	Chr. 1	2474518	2475828	-0.333001	0.00574101		hypothetical protein
tetur01g16525	Chr. 1:31433664-31468550	trans	Chr. 1	2474518	2475828	0.509224	9.11763e-07		hypothetical protein
tetur01g16526	Chr. 1:2575140-2616347	cis	Chr. 1	2476437	2476745	0.643515	6.02714e-11		Hypothetical protein
tetur01g16526	Chr. 1:31368280-31433663	trans	Chr. 1	2476437	2476745	0.749106	3.69105e-15		Hypothetical protein
tetur01g16526	Chr. 1:19289476-19311179	trans	Chr. 1	2476437	2476745	-0.329097	0.00627836		Hypothetical protein
tetur01g16529	Chr. 2:1399820-1474327	trans	Chr. 1	2779350	2783805	-0.352231	0.00495029		Antagonist of EGFR signalling, Argos
tetur01g16530	Chr. 2:1474328-1580754	trans	Chr. 1	3189471	3193079	-0.368286	0.0028868		secreted low complexity protein; putative
tetur01g16540	Chr. 1:4559421-4559594	cis	Chr. 1	4537009	4537399	0.369136	0.00132817		Sm-like protein Lsm6/SmF
tetur01g16543	Chr. 1:5020917-5154900	cis	Chr. 1	5110229	5111416	1.58487	1.35959e-99		tRNA intron endonuclease, N-terminal
tetur01g16543	Chr. 1:24061589-24098240	trans	Chr. 1	5110229	5111416	-0.381881	0.000827354		tRNA intron endonuclease, N-terminal
tetur01g16564	Chr. 2:15600355-15686678	cis	Chr. 2	15629696	15630561	-0.917474	1.78554e-23		Small Secreted Protein; Family F
tetur01g16564	Chr. 1:12375609-12426632	trans	Chr. 2	15629696	15630561	0.542109	1.18059e-07		Small Secreted Protein; Family F
tetur01g16794	Chr. 2:2915298-2931922	trans	Chr. 2	13680277	13682463	-0.405016	0.00110684		G protein-coupled receptor, rhodopsin-like
tetur01g16804	Chr. 2:1287333-1333220	trans	Chr. 1	3225772	3228057	-0.445691	8.01369e-05		G protein-coupled receptor, rhodopsin-like
tetur01g16814	Chr. 2:17042078-17043845	trans	Chr. 2	14852147	14853541	-0.447	3.83227e-05		G protein-coupled receptor, rhodopsin-like
tetur01g16814	Chr. 2:2931923-2966282	trans	Chr. 2	14852147	14853541	-0.56555	4.02526e-07		G protein-coupled receptor, rhodopsin-like
tetur01g16814	Chr. 1:20068052-20172701	trans	Chr. 2	14852147	14853541	0.328518	0.00635822		G protein-coupled receptor, rhodopsin-like
tetur01g16874	Chr. 2:1474328-1580754	trans	Chr. 1	4294930	4295736	-0.36059	0.00382031		Fibroin
tetur01g16884	Chr. 1:4124097-4124442	cis	Chr. 1	4328607	4342430	-0.376317	0.000932715		Fibroin
tetur01g17294	Chr. 1:2940175-3028751	cis	Chr. 1	2879360	2880998	-1.20071	6.27345e-45		Leucine-rich repeat domain, L domain-like
tetur01g17304	Chr. 2:15470940-15477957	cis	Chr. 2	15584495	15586927	-0.620607	4.92972e-10		Leucine-rich repeat domain, L domain-like
tetur01g91103	Chr. 1:2275894-2300189	cis	Chr. 1	2334430	2342026	0.352302	0.00263287		hypothetical protein
tetur01g91103	Chr. 2:2375523-2399439	trans	Chr. 1	2334430	2342026	-0.344268	0.00867291		hypothetical protein
tetur01g91106	Chr. 3:14578915-14590831	trans	Chr. 1	2543853	2544686	0.366523	0.00152575		hypothetical protein
tetur01g91106	Chr. 1:2385717-2385731	cis	Chr. 1	2543853	2544686	-0.446769	3.38053e-05		hypothetical protein
tetur01g91114	Chr. 1:27317002-27509065	trans	Chr. 1	2687816	2688028	-0.506775	1.1507e-06		hypothetical protein
tetur01g91114	Chr. 1:20023351-20063769	trans	Chr. 1	2687816	2688028	-0.352141	0.00261503		hypothetical protein
tetur01g91136	Chr. 1:3028752-3051702	cis	Chr. 1	3137538	3146947	-0.340001	0.00417993		hypothetical protein
tetur01g91136	Chr. 2:26702748-26788392	trans	Chr. 1	3137538	3146947	-0.337199	0.00465378		hypothetical protein
tetur01g91145	Chr. 2:3107951-3127768	trans	Chr. 1	3430164	3430373	-0.484319	2.25681e-05		hypothetical protein
tetur01g91145	Chr. 1:3351406-3434865	cis	Chr. 1	3430164	3430373	0.439323	4.90346e-05		hypothetical protein
tetur01g91154	Chr. 1:3785990-3844336	cis	Chr. 1	3771595	3772156	-1.42647	1.39852e-71		hypothetical protein
tetur01g91159	Chr. 1:3928960-3937026	cis	Chr. 1	4063175	4064203	0.553738	5.11112e-08		hypothetical protein
tetur01g91159	Chr. 1:29814440-29885086	trans	Chr. 1	4063175	4064203	-0.372089	0.0011598		hypothetical protein
tetur01g91159	Chr. 2:2574953-2586668	trans	Chr. 1	4063175	4064203	-0.380529	0.00262952		hypothetical protein
tetur01g91178	Chr. 1:11431948-11463821	trans	Chr. 1	4649567	4661610	0.352068	0.00273665		hypothetical protein
tetur01g91178	Chr. 1:27146882-27160181	trans	Chr. 1	4649567	4661610	-0.420745	0.000132843		hypothetical protein
tetur01g91182	Chr. 2:2845248-2915297	trans	Chr. 1	4890141	4895044	-0.403033	0.0011958		hypothetical protein
tetur01g91320	Chr. 1:5020917-5154900	cis	Chr. 1	4988645	4989324	-0.454886	2.1607e-05		hypothetical protein
tetur01g92295	Chr. 2:12190708-12289697	cis	Chr. 2	12225782	12226073	0.973362	4.05157e-27		hypothetical protein
tetur01g92298	Chr. 2:12289698-12404810	cis	Chr. 2	12372563	12372797	0.736095	1.35966e-14		hypothetical protein
tetur01g92309	Chr. 2:12446432-12462585	cis	Chr. 2	12829988	12830265	0.329835	0.00602298		hypothetical protein
tetur01g92310	Chr. 1:30493918-30512772	trans	Chr. 2	12952170	12952507	-0.419559	0.000132744		hypothetical protein
tetur01g92310	Chr. 3:5669252-5672021	trans	Chr. 2	12952170	12952507	0.324448	0.00742111		hypothetical protein
tetur01g92313	Chr. 3:803632-910583	trans	Chr. 2	12957860	12958618	-0.351128	0.00267674		hypothetical protein
tetur01g92315	Chr. 2:13006014-13128390	cis	Chr. 2	13071034	13071207	0.641015	8.0497e-11		hypothetical protein
tetur01g92322	Chr. 2:12483694-12509203	trans	Chr. 2	13363122	13364064	0.367959	0.00132356		hypothetical protein
tetur01g92344	Chr. 3:11817843-11939818	trans	Chr. 2	13851089	13851504	-0.326152	0.00696138		hypothetical protein
tetur01g92379	Chr. 1:27160182-27186878	trans	Chr. 2	14946874	14947248	-0.361929	0.00184897		hypothetical protein
tetur01g92407	Chr. 3:910584-987179	trans	Chr. 2	15718381	15718602	0.35137	0.00281201		hypothetical protein
tetur01g92407	Chr. 1:23934188-23937491	trans	Chr. 2	15718381	15718602	-0.489125	3.63913e-06		hypothetical protein
tetur01g92411	Chr. 2:12861549-12887923	trans	Chr. 2	15866667	15867152	-0.417806	0.000150396		hypothetical protein
tetur01g92411	Chr. 2:1-350482	trans	Chr. 2	15866667	15867152	0.345059	0.00539907		hypothetical protein
tetur01g92414	Chr. 2:5833084-5844766	trans	Chr. 2	15943076	15943372	-0.345455	0.00491942		hypothetical protein
tetur01g92422	Chr. 3:1156775-1180900	trans	Chr. 2	16276568	16277701	0.317669	0.00954118		hypothetical protein
tetur01g92428	Chr. 2:16450521-16485996	cis	Chr. 2	16488156	16488777	1.40721	2.70898e-84		hypothetical protein
tetur01g92432	Chr. 2:16409951-16450520	cis	Chr. 2	16554796	16555740	0.343562	0.00401571		hypothetical protein
tetur01g92432	Chr. 1:23492371-23502842	trans	Chr. 2	16554796	16555740	-0.343669	0.00397245		hypothetical protein
tetur01g92860	Chr. 1:30625019-30659643	trans	Chr. 1	2870238	2871531	-0.353537	0.00247522		hypothetical protein
tetur01g92860	Chr. 2:19241017-19316691	trans	Chr. 1	2870238	2871531	-0.389939	0.000576752		hypothetical protein
tetur02g00120	Chr. 2:21497882-21562326	cis	Chr. 2	21514944	21515207	1.539	3.6797e-90		hypothetical protein
tetur02g00130	Chr. 2:3107951-3127768	trans	Chr. 2	21512005	21513078	-0.341714	0.00852135		isoamyl acetate-hydrolyzing esterase 1
tetur02g00130	Chr. 1:11554133-11740985	trans	Chr. 2	21512005	21513078	-0.449576	3.1648e-05		isoamyl acetate-hydrolyzing esterase 1
tetur02g00130	Chr. 2:21497882-21562326	cis	Chr. 2	21512005	21513078	1.36941	1.6149e-63		isoamyl acetate-hydrolyzing esterase 1
tetur02g00190	Chr. 2:21431831-21437454	cis	Chr. 2	21502738	21504424	-0.506005	1.13903e-06		Chemosensory Receptor; Gustatory receptor family
tetur02g00200	Chr. 2:21468660-21497760	cis	Chr. 2	21496276	21498240	-1.1944	3.04616e-44		Zinc finger; C2H2-type
tetur02g00210	Chr. 2:21497761-21497881	cis	Chr. 2	21489780	21498516	1.16423	1.80028e-41		charlatan; isoform D
tetur02g00220	Chr. 2:21686855-21690548	cis	Chr. 2	21482559	21483766	-0.681015	2.70332e-12		GM2 activator protein
tetur02g00230	Chr. 2:1188576-1218673	trans	Chr. 2	21472485	21473008	-0.417509	0.000314946		hypothetical protein BRAFLDRAFT_84085
tetur02g00230	Chr. 3:14569535-14578914	trans	Chr. 2	21472485	21473008	0.401145	0.000337625		hypothetical protein BRAFLDRAFT_84085
tetur02g00230	Chr. 2:16045315-16059021	trans	Chr. 2	21472485	21473008	0.427876	0.000102597		hypothetical protein BRAFLDRAFT_84085
tetur02g00230	Chr. 2:24005479-24062326	trans	Chr. 2	21472485	21473008	0.358562	0.00205899		hypothetical protein BRAFLDRAFT_84085
tetur02g00270	Chr. 2:21437455-21468659	cis	Chr. 2	21454373	21455105	1.47018	2.5001e-137		Hypothetical protein
tetur02g00280	Chr. 2:21468660-21497760	cis	Chr. 2	21437329	21453580	-0.60973	8.87086e-10		Protein-tyrosine phosphatase; receptor/non-receptor type
tetur02g00300	Chr. 2:21468660-21497760	cis	Chr. 2	21434319	21437104	0.415299	0.000166466		hexokinase
tetur02g00310	Chr. 2:21261018-21285401	cis	Chr. 2	21430103	21431829	-0.63531	1.20531e-10		heat shock factor protein
tetur02g00320	Chr. 2:16641955-16707007	trans	Chr. 2	21427824	21429975	0.348056	0.00334343		mitochondrial import inner membrane translocase subunit tim44
tetur02g00320	Chr. 3:14945713-14951045	trans	Chr. 2	21427824	21429975	0.439476	5.3137e-05		mitochondrial import inner membrane translocase subunit tim44
tetur02g00340	Chr. 2:21497761-21497881	cis	Chr. 2	21425903	21426121	-1.06728	1.46568e-33		Hypothetical protein
tetur02g00350	Chr. 2:1474328-1580754	trans	Chr. 2	21418795	21420595	-0.428075	0.000249455		POU domain, class 4, transcription factor 3
tetur02g00360	Chr. 3:19322618-19412381	trans	Chr. 2	21404800	21406970	0.321771	0.00807718		serine palmitoyltransferase 1
tetur02g00360	Chr. 1:28716252-28740987	trans	Chr. 2	21404800	21406970	-0.367194	0.00143999		serine palmitoyltransferase 1
tetur02g00360	Chr. 2:20357539-20381122	trans	Chr. 2	21404800	21406970	0.732682	2.67614e-14		serine palmitoyltransferase 1
tetur02g00380	Chr. 2:2845248-2915297	trans	Chr. 2	21385638	21402397	-0.381171	0.00271231		PREDICTED: similar to CG31714 CG31714-PB
tetur02g00400	Chr. 3:14543514-14569534	trans	Chr. 2	21347239	21357859	0.353585	0.00256698		1-acylglycerol-3-phosphate O-acyltransferase 6
tetur02g00410	Chr. 2:21468660-21497760	cis	Chr. 2	21338906	21343206	-0.374494	0.00106596		phospholipase D
tetur02g00430	Chr. 2:21261018-21285401	cis	Chr. 2	21331255	21333113	-0.640725	7.76102e-11		PREDICTED: similar to zinc finger protein 31
tetur02g00430	Chr. 1:11229132-11320292	trans	Chr. 2	21331255	21333113	-0.41312	0.000188567		PREDICTED: similar to zinc finger protein 31
tetur02g00480	Chr. 3:8973262-8996800	trans	Chr. 2	21324203	21325026	0.468405	1.05352e-05		Hypothetical protein
tetur02g00480	Chr. 2:24507946-24514210	trans	Chr. 2	21324203	21325026	0.337744	0.00465772		Hypothetical protein
tetur02g00500	Chr. 2:21244014-21261017	cis	Chr. 2	21314657	21318233	0.336686	0.00482702		exportin 5
tetur02g00500	Chr. 1:27509066-27677355	trans	Chr. 2	21314657	21318233	0.59855	2.20108e-09		exportin 5
tetur02g00500	Chr. 3:9313755-9380535	trans	Chr. 2	21314657	21318233	-0.337011	0.00484255		exportin 5
tetur02g00510	Chr. 2:21261018-21285401	cis	Chr. 2	21313108	21314574	1.01506	8.52059e-30		neprilysin
tetur02g00520	Chr. 2:21437455-21468659	cis	Chr. 2	21301769	21305170	-1.13138	1.11258e-38		CG12234
tetur02g00530	Chr. 2:21285402-21334131	cis	Chr. 2	21289347	21300369	1.12334	5.42464e-38		PREDICTED: similar to zinc metalloprotease
tetur02g00530	Chr. 2:11204252-11220909	trans	Chr. 2	21289347	21300369	-0.322942	0.00773999		PREDICTED: similar to zinc metalloprotease
tetur02g00550	Chr. 1:8433895-8468921	trans	Chr. 2	21272696	21276267	0.33415	0.0054005		Heat shock protein Hsp70
tetur02g00560	Chr. 2:21334132-21431830	cis	Chr. 2	21271859	21272371	-0.505062	1.12176e-06		PREDICTED: hypothetical protein
tetur02g00560	Chr. 2:3294477-3305430	trans	Chr. 2	21271859	21272371	-0.379468	0.00205198		PREDICTED: hypothetical protein
tetur02g00560	Chr. 3:20400176-20433183	trans	Chr. 2	21271859	21272371	-0.423041	0.000108373		PREDICTED: hypothetical protein
tetur02g00570	Chr. 2:10649708-10747227	trans	Chr. 2	21267679	21268512	-0.471701	8.52274e-06		Hypothetical protein
tetur02g00570	Chr. 1:1876875-1898431	trans	Chr. 2	21267679	21268512	-0.394609	0.000436698		Hypothetical protein
tetur02g00570	Chr. 1:9549957-9576860	trans	Chr. 2	21267679	21268512	-0.353191	0.00264574		Hypothetical protein
tetur02g00570	Chr. 2:21104027-21158549	cis	Chr. 2	21267679	21268512	-0.842196	1.84314e-19		Hypothetical protein
tetur02g00630	Chr. 2:21334132-21431830	cis	Chr. 2	21224139	21225620	0.318097	0.00925216		suppressor of SWI4 1 homolog
tetur02g00640	Chr. 2:21468660-21497760	cis	Chr. 2	21217354	21223489	-0.335501	0.00499745		Pleckstrin homology
tetur02g00670	Chr. 1:19379462-19392461	trans	Chr. 2	21208998	21210470	-0.319048	0.0089367		myotrophin
tetur02g00670	Chr. 2:21285402-21334131	cis	Chr. 2	21208998	21210470	0.478859	5.75441e-06		myotrophin
tetur02g00670	Chr. 2:1580755-1707384	trans	Chr. 2	21208998	21210470	0.351215	0.0053213		myotrophin
tetur02g00680	Chr. 1:25145148-25159143	trans	Chr. 2	21204770	21207871	0.370975	0.00142853		Nucleotide-diphospho-sugar transferases
tetur02g00680	Chr. 2:21104027-21158549	cis	Chr. 2	21204770	21207871	1.06306	3.90744e-33		Nucleotide-diphospho-sugar transferases
tetur02g00690	Chr. 2:21158550-21244013	cis	Chr. 2	21203198	21204409	0.96338	2.38033e-26		Fuzzy protein
tetur02g00710	Chr. 2:2915298-2931922	trans	Chr. 2	21189596	21196632	-0.420023	0.000606564		Hypothetical protein
tetur02g00720	Chr. 2:21860709-21940688	cis	Chr. 2	21184322	21185135	0.480609	5.30839e-06		Hypothetical protein
tetur02g00730	Chr. 1:31433664-31468550	trans	Chr. 2	21168706	21177805	-0.385222	0.000658251		Thioredoxin-like fold
tetur02g00730	Chr. 2:21468660-21497760	cis	Chr. 2	21168706	21177805	0.32771	0.00662778		Thioredoxin-like fold
tetur02g00730	Chr. 1:8930152-8974031	trans	Chr. 2	21168706	21177805	-0.398453	0.000396119		Thioredoxin-like fold
tetur02g00790	Chr. 2:18111254-18135288	trans	Chr. 2	21153466	21156404	0.376242	0.00106104		MAP kinase; p38
tetur02g00800	Chr. 1:31168072-31188727	trans	Chr. 2	21148484	21153334	0.406437	0.000248665		glycogen debranching enzyme
tetur02g00800	Chr. 2:10243071-10309024	trans	Chr. 2	21148484	21153334	0.333906	0.0053823		glycogen debranching enzyme
tetur02g00800	Chr. 1:2340497-2342945	trans	Chr. 2	21148484	21153334	0.327735	0.0066387		glycogen debranching enzyme
tetur02g00810	Chr. 1:18678104-18795435	trans	Chr. 2	21103261	21148429	0.466861	1.10121e-05		Zinc finger, LIM-type
tetur02g00810	Chr. 2:20555764-20645684	cis	Chr. 2	21103261	21148429	-0.331457	0.0060089		Zinc finger, LIM-type
tetur02g00810	Chr. 2:27135186-27149384	trans	Chr. 2	21103261	21148429	-0.35584	0.00228942		Zinc finger, LIM-type
tetur02g00810	Chr. 1:7107620-7174022	trans	Chr. 2	21103261	21148429	0.442484	4.43192e-05		Zinc finger, LIM-type
tetur02g00830	Chr. 1:8433895-8468921	trans	Chr. 2	21100627	21102371	0.343797	0.00377596		Hypothetical protein
tetur02g00830	Chr. 1:18678104-18795435	trans	Chr. 2	21100627	21102371	0.361077	0.00182922		Hypothetical protein
tetur02g00840	Chr. 1:18678104-18795435	trans	Chr. 2	21099108	21100608	0.40334	0.000287675		Hypothetical protein
tetur02g00840	Chr. 1:5020917-5154900	trans	Chr. 2	21099108	21100608	0.333335	0.00537427		Hypothetical protein
tetur02g00870	Chr. 2:21431831-21437454	cis	Chr. 2	21078058	21083660	-0.362312	0.0017691		thymidylate synthase
tetur02g00920	Chr. 1:7288730-7340253	trans	Chr. 2	21061192	21061967	0.346477	0.00337997		Hypothetical protein
tetur02g00920	Chr. 2:21158550-21244013	cis	Chr. 2	21061192	21061967	-0.807883	8.99976e-18		Hypothetical protein
tetur02g00940	Chr. 1:1039112-1045223	trans	Chr. 2	21054385	21056538	0.320354	0.00851521		PH domain-like
tetur02g00940	Chr. 2:29029390-29215314	trans	Chr. 2	21054385	21056538	0.32743	0.00660735		PH domain-like
tetur02g00980	Chr. 3:21203005-21346715	trans	Chr. 2	21035369	21036442	-0.31613	0.00987477		hypothetical protein
tetur02g00980	Chr. 3:5650022-5669251	trans	Chr. 2	21035369	21036442	-0.457154	1.93625e-05		hypothetical protein
tetur02g00990	Chr. 1:29769113-29814439	trans	Chr. 2	21033363	21034114	-0.321161	0.00824421		Hypothetical protein
tetur02g00990	Chr. 2:2808579-2845247	trans	Chr. 2	21033363	21034114	-0.371994	0.00385554		Hypothetical protein
tetur02g00990	Chr. 2:18135289-18190686	trans	Chr. 2	21033363	21034114	-0.37405	0.00116394		Hypothetical protein
tetur02g01010	Chr. 2:20833111-20869590	cis	Chr. 2	21028811	21031862	0.356209	0.0023372		general vesicular transport factor p115
tetur02g01010	Chr. 2:9153125-9179818	trans	Chr. 2	21028811	21031862	0.360959	0.00199157		general vesicular transport factor p115
tetur02g01040	Chr. 2:20833111-20869590	cis	Chr. 2	21025776	21026629	0.342363	0.00398596		mitochondrial ribosomal protein L54
tetur02g01050	Chr. 2:1-350482	trans	Chr. 2	21019316	21024169	-0.332659	0.00827172		protein tyrosine phosphatase; non-receptor type 22
tetur02g01140	Chr. 2:20736324-20777000	cis	Chr. 2	21005340	21007168	0.364427	0.00167058		histone acetyltransferase type B catalytic subunit
tetur02g01150	Chr. 2:1803876-1848567	trans	Chr. 2	20952477	20997556	-0.517821	2.65247e-06		transmembrane and TPR repeat-containing protein 2
tetur02g01180	Chr. 2:20426195-20534578	cis	Chr. 2	20948545	20951509	-0.692327	1.08101e-12		Guanylate-binding protein; C-terminal
tetur02g01180	Chr. 1:11229132-11320292	trans	Chr. 2	20948545	20951509	0.34287	0.00384496		Guanylate-binding protein; C-terminal
tetur02g01190	Chr. 2:20869591-20924674	cis	Chr. 2	20947030	20948216	-0.598556	2.23154e-09		protein Dr1
tetur02g01200	Chr. 2:20813581-20823250	cis	Chr. 2	20945462	20946263	0.39091	0.000541172		GCN5-related N-acetyltransferase
tetur02g01210	Chr. 2:20924675-20965333	cis	Chr. 2	20944310	20944618	-1.13791	5.03159e-39		Hypothetical protein
tetur02g01210	Chr. 1:6352757-6364317	trans	Chr. 2	20944310	20944618	0.417883	0.000152743		Hypothetical protein
tetur02g01230	Chr. 1:6636845-6684260	trans	Chr. 2	20943339	20943950	0.470171	1.00157e-05		Hypothetical protein
tetur02g01230	Chr. 2:20869591-20924674	cis	Chr. 2	20943339	20943950	-1.19776	2.23445e-44		Hypothetical protein
tetur02g01240	Chr. 1:1786128-1802144	trans	Chr. 2	20939424	20944118	0.323973	0.00747775		Bicarbonate transporter; eukaryotic
tetur02g01250	Chr. 2:21104027-21158549	cis	Chr. 2	20938131	20940980	0.47373	8.05137e-06		SNF8; ESCRT-II complex subunit; homolog
tetur02g01270	Chr. 3:6049072-6092322	trans	Chr. 2	20924001	20924916	0.524272	3.54826e-07	SDR	short-chain dehydrogenase/reductase SDR
tetur02g01270	Chr. 2:21104027-21158549	cis	Chr. 2	20924001	20924916	-0.61654	5.65336e-10	SDR	short-chain dehydrogenase/reductase SDR
tetur02g01290	Chr. 2:3760102-3771844	trans	Chr. 2	20920687	20922552	-0.34627	0.00692283	SDR	3-oxoacyl-acyl-carrier-protein reductase
tetur02g01290	Chr. 2:21104027-21158549	cis	Chr. 2	20920687	20922552	-0.75215	3.32727e-15	SDR	3-oxoacyl-acyl-carrier-protein reductase
tetur02g01290	Chr. 3:1200994-1212370	trans	Chr. 2	20920687	20922552	0.374382	0.0010881	SDR	3-oxoacyl-acyl-carrier-protein reductase
tetur02g01310	Chr. 1:29814440-29885086	trans	Chr. 2	20915941	20917505	-0.397933	0.000370041	UGT(UGT201F1)	UDP-glycosyltransferase; teturUGT06
tetur02g01310	Chr. 2:20833111-20869590	cis	Chr. 2	20915941	20917505	-1.03362	5.91147e-31	UGT(UGT201F1)	UDP-glycosyltransferase; teturUGT06
tetur02g01330	Chr. 2:20869591-20924674	cis	Chr. 2	20914900	20915618	1.49767	8.17526e-118	SDR	short-chain dehydrogenase/reductase SDR
tetur02g01350	Chr. 2:20823251-20833110	cis	Chr. 2	20903556	20904340	-0.797823	3.06828e-17	SDR	short-chain dehydrogenase/reductase SDR
tetur02g01370	Chr. 2:20869591-20924674	cis	Chr. 2	20893855	20897557	1.50312	8.97328e-119		glycogen debranching enzyme
tetur02g01390	Chr. 3:1-441585	trans	Chr. 2	20878883	20879202	-0.347973	0.00323788		Hypothetical protein
tetur02g01410	Chr. 2:2632688-2636981	trans	Chr. 2	20855664	20869248	-0.447931	0.000216701		lachesin; putative
tetur02g01450	Chr. 2:20833111-20869590	cis	Chr. 2	20834267	20851809	-0.762806	1.1924e-15		guanine-nucleotide exchange factor c3g; putative
tetur02g01470	Chr. 2:26595604-26655326	trans	Chr. 2	20830329	20831675	0.366199	0.00149676		Hypothetical protein
tetur02g01500	Chr. 2:20534579-20555763	cis	Chr. 2	20820305	20823941	0.369906	0.00134818		Hypothetical protein
tetur02g01520	Chr. 1:3550641-3582375	trans	Chr. 2	20813430	20815030	0.343208	0.00372094		Aspartate carbamoyltransferase regulatory subunit; C-terminal
tetur02g01520	Chr. 2:20777001-20809376	cis	Chr. 2	20813430	20815030	0.44156	4.771e-05		Aspartate carbamoyltransferase regulatory subunit; C-terminal
tetur02g01530	Chr. 2:21497761-21497881	cis	Chr. 2	20805840	20811649	0.554599	4.93001e-08		androgen-induced gene 1 protein
tetur02g01530	Chr. 3:7528937-7542102	trans	Chr. 2	20805840	20811649	-0.363969	0.00162922		androgen-induced gene 1 protein
tetur02g01540	Chr. 2:20645685-20657294	cis	Chr. 2	20799802	20800896	-0.366684	0.00153156		Hypothetical protein
tetur02g01540	Chr. 1:870130-957756	trans	Chr. 2	20799802	20800896	0.364523	0.00161183		Hypothetical protein
tetur02g01550	Chr. 2:20777001-20809376	cis	Chr. 2	20797742	20798918	0.544894	1.05519e-07		Hypothetical protein
tetur02g01570	Chr. 2:21468660-21497760	cis	Chr. 2	20794316	20797118	-0.60723	1.07472e-09		dymeclin
tetur02g01580	Chr. 2:1-350482	trans	Chr. 2	20792534	20793629	0.377264	0.00161782		Cyclophilin-like
tetur02g01590	Chr. 2:2399440-2574952	trans	Chr. 2	20789772	20791927	0.391385	0.00170938		PLC-like phosphodiesterase, TIM beta/alpha-barrel domain
tetur02g01600	Chr. 2:20813581-20823250	cis	Chr. 2	20759528	20787887	0.379793	0.000881651		Major facilitator superfamily; general substrate transporter
tetur02g01630	Chr. 2:2931923-2966282	trans	Chr. 2	20746606	20747686	0.408661	0.000928628		hypothetical protein
tetur02g01630	Chr. 2:20736324-20777000	cis	Chr. 2	20746606	20747686	1.08818	5.20443e-35		hypothetical protein
tetur02g01630	Chr. 3:14148742-14215983	trans	Chr. 2	20746606	20747686	0.387849	0.000609354		hypothetical protein
tetur02g01630	Chr. 1:3051703-3166394	trans	Chr. 2	20746606	20747686	0.325032	0.00720379		hypothetical protein
tetur02g01640	Chr. 2:2845248-2915297	trans	Chr. 2	20743999	20744968	-0.380168	0.00281209		Serine protease
tetur02g01640	Chr. 2:20645685-20657294	cis	Chr. 2	20743999	20744968	-1.04946	4.37946e-32		Serine protease
tetur02g01650	Chr. 2:3854306-3903412	trans	Chr. 2	20734492	20743428	0.419222	0.000414241		Immunoglobulin-like fold
tetur02g01650	Chr. 1:30625019-30659643	trans	Chr. 2	20734492	20743428	-0.356866	0.00216806		Immunoglobulin-like fold
tetur02g01650	Chr. 1:19587870-19758251	trans	Chr. 2	20734492	20743428	0.356695	0.00218379		Immunoglobulin-like fold
tetur02g01650	Chr. 2:11895615-11912976	trans	Chr. 2	20734492	20743428	0.36766	0.00140574		Immunoglobulin-like fold
tetur02g01660	Chr. 2:22298460-22488086	trans	Chr. 2	20732339	20734168	-0.369442	0.00133367		Quinoprotein amine dehydrogenase; beta chain-like
tetur02g01710	Chr. 1:20068052-20172701	trans	Chr. 2	20681775	20682401	0.352935	0.00253738		Glycine-rich secreted protein
tetur02g01720	Chr. 1:24061589-24098240	trans	Chr. 2	20676890	20680385	0.32428	0.00782101		GRAM domain
tetur02g01720	Chr. 2:20686020-20736323	cis	Chr. 2	20676890	20680385	-0.599883	2.08386e-09		GRAM domain
tetur02g01730	Chr. 3:7528937-7542102	trans	Chr. 2	20675707	20676825	0.352092	0.00262545		PREDICTED: similar to lipid storage droplet protein 5
tetur02g01730	Chr. 1:1786128-1802144	trans	Chr. 2	20675707	20676825	-0.349888	0.00286161		PREDICTED: similar to lipid storage droplet protein 5
tetur02g01740	Chr. 2:20645685-20657294	cis	Chr. 2	20656494	20675122	-0.483529	4.68699e-06		Leucine-rich repeat; ribonuclease inhibitor subtype
tetur02g01740	Chr. 1:1039112-1045223	trans	Chr. 2	20656494	20675122	0.362596	0.0017311		Leucine-rich repeat; ribonuclease inhibitor subtype
tetur02g01740	Chr. 2:27214554-27301585	trans	Chr. 2	20656494	20675122	-0.386005	0.000640832		Leucine-rich repeat; ribonuclease inhibitor subtype
tetur02g01750	Chr. 2:2845248-2915297	trans	Chr. 2	20650148	20654967	-0.355966	0.00647517		Hypothetical protein
tetur02g01760	Chr. 2:2760442-2808578	trans	Chr. 2	20643538	20643788	-0.708375	4.13581e-11		Hypothetical protein
tetur02g01760	Chr. 1:22845097-22890843	trans	Chr. 2	20643538	20643788	0.358628	0.00215887		Hypothetical protein
tetur02g01760	Chr. 1:11229132-11320292	trans	Chr. 2	20643538	20643788	0.317073	0.00970595		Hypothetical protein
tetur02g01770	Chr. 2:20426195-20534578	cis	Chr. 2	20641392	20641917	-0.754984	2.79567e-15		p8 nuclear protein
tetur02g01780	Chr. 1:24061589-24098240	trans	Chr. 2	20631362	20640440	0.413518	0.000196002		PREDICTED: similar to neutral endopeptidase 24.11
tetur02g01820	Chr. 2:20555764-20645684	cis	Chr. 2	20615942	20616316	0.438188	5.6776e-05		Hypothetical protein
tetur02g01820	Chr. 3:19421497-19433170	trans	Chr. 2	20615942	20616316	0.324284	0.0074035		Hypothetical protein
tetur02g01820	Chr. 1:3434866-3497880	trans	Chr. 2	20615942	20616316	0.352792	0.00257604		Hypothetical protein
tetur02g01820	Chr. 3:8933257-8954219	trans	Chr. 2	20615942	20616316	0.343595	0.00374095		Hypothetical protein
tetur02g01840	Chr. 1:10475387-10499843	trans	Chr. 2	20613302	20614175	0.332802	0.00567118		Hypothetical protein
tetur02g01840	Chr. 3:14336733-14361623	trans	Chr. 2	20613302	20614175	0.381889	0.000796044		Hypothetical protein
tetur02g01850	Chr. 2:20555764-20645684	cis	Chr. 2	20599251	20601160	-1.55343	3.8244e-92		adenylyltransferase and sulfurtransferase MOCS3
tetur02g01870	Chr. 2:21468660-21497760	trans	Chr. 2	20592862	20594066	0.385466	0.000662414		Hypothetical protein
tetur02g01950	Chr. 1:24709703-24710029	trans	Chr. 2	20559080	20564019	-0.332366	0.00593995		glycoprotein-N-acetylgalactosamine 3-beta-galactosyltransferase 1
tetur02g01960	Chr. 2:20736324-20777000	cis	Chr. 2	20557996	20558791	-0.720551	7.4388e-14		nucleolar GTP-binding protein 1
tetur02g01980	Chr. 1:30308231-30318349	trans	Chr. 2	20556099	20557730	-0.400319	0.000333293		poly
tetur02g01980	Chr. 3:22762064-22836272	trans	Chr. 2	20556099	20557730	-0.394719	0.00043035		poly
tetur02g02000	Chr. 2:20426195-20534578	cis	Chr. 2	20551512	20552625	-0.74849	5.3501e-15		MMP37-like protein; mitochondrial precursor
tetur02g02000	Chr. 1:1561130-1584799	trans	Chr. 2	20551512	20552625	-0.350132	0.00283771		MMP37-like protein; mitochondrial precursor
tetur02g02010	Chr. 2:11586025-11654648	trans	Chr. 2	20549732	20550821	0.348407	0.00303096		RING finger protein 146
tetur02g02010	Chr. 1:2318390-2331078	trans	Chr. 2	20549732	20550821	-0.434392	6.47038e-05		RING finger protein 146
tetur02g02080	Chr. 2:20534579-20555763	cis	Chr. 2	20508655	20509405	1.43624	2.22442e-72		GJ13799
tetur02g02090	Chr. 2:20426195-20534578	cis	Chr. 2	20505378	20506423	-0.960948	4.31718e-26		Hypothetical protein
tetur02g02110	Chr. 1:1134190-1173859	trans	Chr. 2	20498057	20501035	-0.316383	0.00979026		Splicing factor; arginine/serine-rich 3
tetur02g02130	Chr. 3:2105413-2133398	trans	Chr. 2	20491522	20492210	0.350194	0.00282513		Hypothetical protein
tetur02g02140	Chr. 2:20555764-20645684	cis	Chr. 2	20485217	20491287	-0.490764	3.14322e-06		mesoderm-specific transcript homolog protein
tetur02g02180	Chr. 2:9628040-9684468	trans	Chr. 2	20467351	20467638	-1.01492	1.16992e-29		Hypothetical protein
tetur02g02180	Chr. 2:25980924-26012733	trans	Chr. 2	20467351	20467638	0.379047	0.000891279		Hypothetical protein
tetur02g02190	Chr. 2:20555764-20645684	cis	Chr. 2	20464365	20465934	-0.469838	1.04127e-05		tRNA
tetur02g02200	Chr. 1:15045030-15111359	trans	Chr. 2	20462674	20463879	0.387493	0.00061023		glutamate-cysteine ligase; modifier subunit
tetur02g02200	Chr. 3:14148742-14215983	trans	Chr. 2	20462674	20463879	-0.341064	0.00413153		glutamate-cysteine ligase; modifier subunit
tetur02g02220	Chr. 3:13928804-13965303	trans	Chr. 2	20425451	20461103	0.34613	0.00344023		hypothetical protein
tetur02g02260	Chr. 1:6684261-6687022	trans	Chr. 2	20390024	20398889	-0.350389	0.00292102		Tetratricopeptide repeat
tetur02g02260	Chr. 1:31892784-31898109	trans	Chr. 2	20390024	20398889	-0.331091	0.00579917		Tetratricopeptide repeat
tetur02g02260	Chr. 2:21431831-21437454	trans	Chr. 2	20390024	20398889	-0.347528	0.00317798		Tetratricopeptide repeat
tetur02g02260	Chr. 2:1580755-1707384	trans	Chr. 2	20390024	20398889	-0.365128	0.00324176		Tetratricopeptide repeat
tetur02g02270	Chr. 2:2931923-2966282	trans	Chr. 2	20376471	20387256	-0.458176	0.000111499		Calcium-binding EF-hand
tetur02g02300	Chr. 2:18556786-18631271	trans	Chr. 2	20367515	20369151	-0.465404	1.33156e-05		PREDICTED: UPF0550 protein C7orf28-like
tetur02g02300	Chr. 1:6965236-6982421	trans	Chr. 2	20367515	20369151	0.586673	5.30672e-09		PREDICTED: UPF0550 protein C7orf28-like
tetur02g02310	Chr. 2:1474328-1580754	trans	Chr. 2	20361611	20363275	-0.333723	0.00957231		Cold-shock protein, DNA-binding
tetur02g02320	Chr. 2:18135289-18190686	trans	Chr. 2	20358474	20362674	-0.403333	0.000319182		PREDICTED: similar to Uncharacterized protein KIAA0406
tetur02g02330	Chr. 2:2931923-2966282	trans	Chr. 2	20355778	20356821	-0.779643	6.47421e-14		lethal
tetur02g02330	Chr. 3:14148742-14215983	trans	Chr. 2	20355778	20356821	-0.342923	0.00385207		lethal
[truncated: 15,046 more rows]

## Sheet: Supplementary Data 4
	all genes (n=9740)	detoxification genes (n=537)
[truncated: 5 more rows]

[truncated: 18 more sheets: Supplementary Data 5, Supplementary Data 6, Supplementary Data 7, Supplementary Data 8, Supplementary Data 9, Supplementary Data 10, Supplementary Data 11, Supplementary Data 12, Supplementary Data 13, Supplementary Data 14, Supplementary Data 15, Supplementary Data 16, Supplementary Data 17, Supplementary Data 18, Supplementary Data 19, Supplementary Data 20, Supplementary Data 21, Supplementary Data 22]
