# Supplementary material for: A nuclear receptor HR96-related gene underlies large trans-driven differences in detoxification gene expression in a generalist herbivore
Source: Nat Commun. 2023 Aug 17;14:4990. doi: 10.1038/s41467-023-40778-w (PMC10435515; doi:10.1038/s41467-023-40778-w)
Supplement: Supplementary file 6 — Source Data [file 41467_2023_40778_MOESM6_ESM.xlsx]

## Sheet: Fig. 1a
Not applicable (a schematic is shown, no primary data)

## Sheet: Fig. 1b
Chromosome	Recombination events	Number of F3 families
Chr. 1	0	19
Chr. 1	1	85
Chr. 1	2	146
Chr. 1	3	122
Chr. 1	4	66
Chr. 1	5	18
Chr. 1	6	2
Chr. 2	0	30
Chr. 2	1	104
Chr. 2	2	155
Chr. 2	3	104
Chr. 2	4	49
Chr. 2	5	14
Chr. 2	6	2
Chr. 3	0	52
Chr. 3	1	141
Chr. 3	2	155
Chr. 3	3	83
Chr. 3	4	21
Chr. 3	5	6

## Sheet: Fig. 1c1
Chromosome	Win_start	Win_end	Recombination events
Chr. 1	0	200000	1
Chr. 1	100000	300000	1
Chr. 1	200000	400000	1
Chr. 1	300000	500000	4
Chr. 1	400000	600000	5
Chr. 1	500000	700000	4
Chr. 1	600000	800000	9
Chr. 1	700000	900000	8
Chr. 1	800000	1000000	3
Chr. 1	900000	1100000	5
Chr. 1	1000000	1200000	12
Chr. 1	1100000	1300000	11
Chr. 1	1200000	1400000	3
Chr. 1	1300000	1500000	2
Chr. 1	1400000	1600000	5
Chr. 1	1500000	1700000	5
Chr. 1	1600000	1800000	4
Chr. 1	1700000	1900000	9
Chr. 1	1800000	2000000	9
Chr. 1	1900000	2100000	5
Chr. 1	2000000	2200000	6
Chr. 1	2100000	2300000	7
Chr. 1	2200000	2400000	13
Chr. 1	2300000	2500000	13
Chr. 1	2400000	2600000	5
Chr. 1	2500000	2700000	5
Chr. 1	2600000	2800000	12
Chr. 1	2700000	2900000	18
Chr. 1	2800000	3000000	11
Chr. 1	2900000	3100000	4
Chr. 1	3000000	3200000	4
Chr. 1	3100000	3300000	3
Chr. 1	3200000	3400000	4
Chr. 1	3300000	3500000	9
Chr. 1	3400000	3600000	11
Chr. 1	3500000	3700000	6
Chr. 1	3600000	3800000	6
Chr. 1	3700000	3900000	7
Chr. 1	3800000	4000000	5
Chr. 1	3900000	4100000	6
Chr. 1	4000000	4200000	6
Chr. 1	4100000	4300000	4
Chr. 1	4200000	4400000	1
Chr. 1	4300000	4500000	5
Chr. 1	4400000	4600000	15
Chr. 1	4500000	4700000	30
Chr. 1	4600000	4800000	21
Chr. 1	4700000	4900000	9
Chr. 1	4800000	5000000	15
Chr. 1	4900000	5100000	11
Chr. 1	5000000	5200000	6
Chr. 1	5100000	5300000	2
Chr. 1	5200000	5400000	4
Chr. 1	5300000	5500000	9
Chr. 1	5400000	5600000	7
Chr. 1	5500000	5700000	3
Chr. 1	5600000	5800000	2
Chr. 1	5700000	5900000	4
Chr. 1	5800000	6000000	5
Chr. 1	5900000	6100000	2
Chr. 1	6000000	6200000	2
Chr. 1	6100000	6300000	4
Chr. 1	6200000	6400000	5
Chr. 1	6300000	6500000	10
Chr. 1	6400000	6600000	8
Chr. 1	6500000	6700000	7
Chr. 1	6600000	6800000	9
Chr. 1	6700000	6900000	5
Chr. 1	6800000	7000000	5
Chr. 1	6900000	7100000	3
Chr. 1	7000000	7200000	2
Chr. 1	7100000	7300000	4
Chr. 1	7200000	7400000	6
Chr. 1	7300000	7500000	6
Chr. 1	7400000	7600000	5
Chr. 1	7500000	7700000	6
Chr. 1	7600000	7800000	13
Chr. 1	7700000	7900000	14
Chr. 1	7800000	8000000	6
Chr. 1	7900000	8100000	5
Chr. 1	8000000	8200000	3
Chr. 1	8100000	8300000	6
Chr. 1	8200000	8400000	7
Chr. 1	8300000	8500000	6
Chr. 1	8400000	8600000	12
Chr. 1	8500000	8700000	22
Chr. 1	8600000	8800000	18
Chr. 1	8700000	8900000	3
Chr. 1	8800000	9000000	3
Chr. 1	8900000	9100000	5
Chr. 1	9000000	9200000	14
Chr. 1	9100000	9300000	12
Chr. 1	9200000	9400000	0
Chr. 1	9300000	9500000	0
Chr. 1	9400000	9600000	4
Chr. 1	9500000	9700000	5
Chr. 1	9600000	9800000	1
Chr. 1	9700000	9900000	3
Chr. 1	9800000	10000000	3
Chr. 1	9900000	10100000	0
Chr. 1	10000000	10200000	0
Chr. 1	10100000	10300000	0
Chr. 1	10200000	10400000	0
Chr. 1	10300000	10500000	2
Chr. 1	10400000	10600000	2
Chr. 1	10500000	10700000	0
Chr. 1	10600000	10800000	2
Chr. 1	10700000	10900000	2
Chr. 1	10800000	11000000	2
Chr. 1	10900000	11100000	4
Chr. 1	11000000	11200000	4
Chr. 1	11100000	11300000	5
Chr. 1	11200000	11400000	6
Chr. 1	11300000	11500000	10
Chr. 1	11400000	11600000	10
Chr. 1	11500000	11700000	3
Chr. 1	11600000	11800000	10
Chr. 1	11700000	11900000	20
Chr. 1	11800000	12000000	10
Chr. 1	11900000	12100000	1
Chr. 1	12000000	12200000	2
Chr. 1	12100000	12300000	4
Chr. 1	12200000	12400000	8
Chr. 1	12300000	12500000	8
Chr. 1	12400000	12600000	9
Chr. 1	12500000	12700000	10
Chr. 1	12600000	12800000	8
Chr. 1	12700000	12900000	8
Chr. 1	12800000	13000000	6
Chr. 1	12900000	13100000	6
Chr. 1	13000000	13200000	11
Chr. 1	13100000	13300000	9
Chr. 1	13200000	13400000	7
Chr. 1	13300000	13500000	6
Chr. 1	13400000	13600000	7
Chr. 1	13500000	13700000	7
Chr. 1	13600000	13800000	4
Chr. 1	13700000	13900000	8
Chr. 1	13800000	14000000	8
Chr. 1	13900000	14100000	12
Chr. 1	14000000	14200000	14
Chr. 1	14100000	14300000	17
Chr. 1	14200000	14400000	12
Chr. 1	14300000	14500000	10
Chr. 1	14400000	14600000	13
Chr. 1	14500000	14700000	4
Chr. 1	14600000	14800000	7
Chr. 1	14700000	14900000	8
Chr. 1	14800000	15000000	6
Chr. 1	14900000	15100000	15
Chr. 1	15000000	15200000	16
Chr. 1	15100000	15300000	9
Chr. 1	15200000	15400000	8
Chr. 1	15300000	15500000	5
Chr. 1	15400000	15600000	3
Chr. 1	15500000	15700000	5
Chr. 1	15600000	15800000	6
Chr. 1	15700000	15900000	6
Chr. 1	15800000	16000000	3
Chr. 1	15900000	16100000	4
Chr. 1	16000000	16200000	5
Chr. 1	16100000	16300000	7
Chr. 1	16200000	16400000	8
Chr. 1	16300000	16500000	5
Chr. 1	16400000	16600000	6
Chr. 1	16500000	16700000	3
Chr. 1	16600000	16800000	1
Chr. 1	16700000	16900000	3
Chr. 1	16800000	17000000	3
Chr. 1	16900000	17100000	1
Chr. 1	17000000	17200000	3
Chr. 1	17100000	17300000	4
Chr. 1	17200000	17400000	2
Chr. 1	17300000	17500000	3
Chr. 1	17400000	17600000	4
Chr. 1	17500000	17700000	8
Chr. 1	17600000	17800000	9
Chr. 1	17700000	17900000	24
Chr. 1	17800000	18000000	23
Chr. 1	17900000	18100000	5
Chr. 1	18000000	18200000	9
Chr. 1	18100000	18300000	7
Chr. 1	18200000	18400000	1
Chr. 1	18300000	18500000	0
Chr. 1	18400000	18600000	1
Chr. 1	18500000	18700000	3
Chr. 1	18600000	18800000	3
Chr. 1	18700000	18900000	6
Chr. 1	18800000	19000000	13
Chr. 1	18900000	19100000	10
Chr. 1	19000000	19200000	9
Chr. 1	19100000	19300000	8
Chr. 1	19200000	19400000	5
Chr. 1	19300000	19500000	8
Chr. 1	19400000	19600000	15
Chr. 1	19500000	19700000	11
Chr. 1	19600000	19800000	5
Chr. 1	19700000	19900000	5
Chr. 1	19800000	20000000	4
Chr. 1	19900000	20100000	10
Chr. 1	20000000	20200000	17
Chr. 1	20100000	20300000	11
Chr. 1	20200000	20400000	2
Chr. 1	20300000	20500000	7
Chr. 1	20400000	20600000	13
Chr. 1	20500000	20700000	17
Chr. 1	20600000	20800000	9
Chr. 1	20700000	20900000	2
Chr. 1	20800000	21000000	4
Chr. 1	20900000	21100000	3
Chr. 1	21000000	21200000	1
Chr. 1	21100000	21300000	0
Chr. 1	21200000	21400000	7
Chr. 1	21300000	21500000	8
Chr. 1	21400000	21600000	3
Chr. 1	21500000	21700000	6
Chr. 1	21600000	21800000	8
Chr. 1	21700000	21900000	8
Chr. 1	21800000	22000000	6
Chr. 1	21900000	22100000	7
Chr. 1	22000000	22200000	10
Chr. 1	22100000	22300000	9
Chr. 1	22200000	22400000	9
Chr. 1	22300000	22500000	6
Chr. 1	22400000	22600000	2
Chr. 1	22500000	22700000	9
Chr. 1	22600000	22800000	10
Chr. 1	22700000	22900000	5
Chr. 1	22800000	23000000	7
Chr. 1	22900000	23100000	4
Chr. 1	23000000	23200000	1
Chr. 1	23100000	23300000	2
Chr. 1	23200000	23400000	7
Chr. 1	23300000	23500000	12
Chr. 1	23400000	23600000	10
Chr. 1	23500000	23700000	11
Chr. 1	23600000	23800000	15
Chr. 1	23700000	23900000	11
Chr. 1	23800000	24000000	9
Chr. 1	23900000	24100000	9
Chr. 1	24000000	24200000	3
Chr. 1	24100000	24300000	3
Chr. 1	24200000	24400000	3
Chr. 1	24300000	24500000	0
Chr. 1	24400000	24600000	4
Chr. 1	24500000	24700000	9
Chr. 1	24600000	24800000	11
Chr. 1	24700000	24900000	13
Chr. 1	24800000	25000000	10
Chr. 1	24900000	25100000	11
Chr. 1	25000000	25200000	10
Chr. 1	25100000	25300000	5
Chr. 1	25200000	25400000	4
Chr. 1	25300000	25500000	1
Chr. 1	25400000	25600000	4
Chr. 1	25500000	25700000	7
Chr. 1	25600000	25800000	4
Chr. 1	25700000	25900000	7
Chr. 1	25800000	26000000	8
Chr. 1	25900000	26100000	9
Chr. 1	26000000	26200000	10
Chr. 1	26100000	26300000	5
Chr. 1	26200000	26400000	2
Chr. 1	26300000	26500000	5
Chr. 1	26400000	26600000	11
Chr. 1	26500000	26700000	7
Chr. 1	26600000	26800000	9
Chr. 1	26700000	26900000	14
Chr. 1	26800000	27000000	12
Chr. 1	26900000	27100000	11
Chr. 1	27000000	27200000	9
Chr. 1	27100000	27300000	5
Chr. 1	27200000	27400000	2
Chr. 1	27300000	27500000	1
Chr. 1	27400000	27600000	1
Chr. 1	27500000	27700000	2
Chr. 1	27600000	27800000	5
Chr. 1	27700000	27900000	4
Chr. 1	27800000	28000000	0
Chr. 1	27900000	28100000	0
Chr. 1	28000000	28200000	0
Chr. 1	28100000	28300000	7
Chr. 1	28200000	28400000	8
Chr. 1	28300000	28500000	3
Chr. 1	28400000	28600000	6
Chr. 1	28500000	28700000	9
Chr. 1	28600000	28800000	11
Chr. 1	28700000	28900000	9
Chr. 1	28800000	29000000	3
Chr. 1	28900000	29100000	2
Chr. 1	29000000	29200000	4
Chr. 1	29100000	29300000	4
Chr. 1	29200000	29400000	6
Chr. 1	29300000	29500000	7
Chr. 1	29400000	29600000	10
Chr. 1	29500000	29700000	10
Chr. 1	29600000	29800000	6
Chr. 1	29700000	29900000	7
Chr. 1	29800000	30000000	14
Chr. 1	29900000	30100000	14
Chr. 1	30000000	30200000	11
Chr. 1	30100000	30300000	10
Chr. 1	30200000	30400000	10
Chr. 1	30300000	30500000	14
Chr. 1	30400000	30600000	16
Chr. 1	30500000	30700000	14
Chr. 1	30600000	30800000	10
Chr. 1	30700000	30900000	10
Chr. 1	30800000	31000000	7
Chr. 1	30900000	31100000	8
Chr. 1	31000000	31200000	11
Chr. 1	31100000	31300000	10
Chr. 1	31200000	31400000	7
Chr. 1	31300000	31500000	4
Chr. 1	31400000	31600000	6
Chr. 1	31500000	31700000	8
Chr. 1	31600000	31800000	5
Chr. 1	31700000	31900000	6
Chr. 1	31800000	32000000	6
Chr. 1	31900000	32100000	5
Chr. 1	32000000	32200000	4
Chr. 1	32100000	32300000	2
Chr. 1	32200000	32400000	4
Chr. 1	32300000	32500000	4
Chr. 1	32400000	32600000	2
Chr. 1	32500000	32700000	0
Chr. 2	0	200000	0
Chr. 2	100000	300000	0
Chr. 2	200000	400000	2
Chr. 2	300000	500000	5
Chr. 2	400000	600000	11
Chr. 2	500000	700000	10
Chr. 2	600000	800000	3
Chr. 2	700000	900000	3
Chr. 2	800000	1000000	8
Chr. 2	900000	1100000	9
Chr. 2	1000000	1200000	7
Chr. 2	1100000	1300000	6
Chr. 2	1200000	1400000	17
Chr. 2	1300000	1500000	17
Chr. 2	1400000	1600000	6
Chr. 2	1500000	1700000	4
Chr. 2	1600000	1800000	5
Chr. 2	1700000	1900000	9
Chr. 2	1800000	2000000	5
Chr. 2	1900000	2100000	2
Chr. 2	2000000	2200000	8
Chr. 2	2100000	2300000	8
Chr. 2	2200000	2400000	8
Chr. 2	2300000	2500000	17
Chr. 2	2400000	2600000	12
Chr. 2	2500000	2700000	8
Chr. 2	2600000	2800000	9
Chr. 2	2700000	2900000	7
Chr. 2	2800000	3000000	11
Chr. 2	2900000	3100000	13
Chr. 2	3000000	3200000	15
Chr. 2	3100000	3300000	15
Chr. 2	3200000	3400000	8
Chr. 2	3300000	3500000	3
Chr. 2	3400000	3600000	3
Chr. 2	3500000	3700000	4
Chr. 2	3600000	3800000	10
Chr. 2	3700000	3900000	10
Chr. 2	3800000	4000000	6
Chr. 2	3900000	4100000	5
Chr. 2	4000000	4200000	2
Chr. 2	4100000	4300000	3
Chr. 2	4200000	4400000	7
Chr. 2	4300000	4500000	11
Chr. 2	4400000	4600000	14
Chr. 2	4500000	4700000	11
Chr. 2	4600000	4800000	6
Chr. 2	4700000	4900000	3
Chr. 2	4800000	5000000	5
Chr. 2	4900000	5100000	7
Chr. 2	5000000	5200000	9
Chr. 2	5100000	5300000	11
Chr. 2	5200000	5400000	5
Chr. 2	5300000	5500000	2
Chr. 2	5400000	5600000	3
Chr. 2	5500000	5700000	4
Chr. 2	5600000	5800000	5
Chr. 2	5700000	5900000	6
Chr. 2	5800000	6000000	6
Chr. 2	5900000	6100000	4
Chr. 2	6000000	6200000	2
Chr. 2	6100000	6300000	5
Chr. 2	6200000	6400000	6
Chr. 2	6300000	6500000	5
Chr. 2	6400000	6600000	5
Chr. 2	6500000	6700000	5
Chr. 2	6600000	6800000	4
Chr. 2	6700000	6900000	1
Chr. 2	6800000	7000000	4
Chr. 2	6900000	7100000	5
Chr. 2	7000000	7200000	3
Chr. 2	7100000	7300000	5
Chr. 2	7200000	7400000	3
Chr. 2	7300000	7500000	0
Chr. 2	7400000	7600000	0
Chr. 2	7500000	7700000	0
Chr. 2	7600000	7800000	1
Chr. 2	7700000	7900000	2
Chr. 2	7800000	8000000	1
Chr. 2	7900000	8100000	0
Chr. 2	8000000	8200000	1
Chr. 2	8100000	8300000	2
Chr. 2	8200000	8400000	3
Chr. 2	8300000	8500000	6
Chr. 2	8400000	8600000	11
Chr. 2	8500000	8700000	10
Chr. 2	8600000	8800000	7
Chr. 2	8700000	8900000	6
Chr. 2	8800000	9000000	4
Chr. 2	8900000	9100000	4
Chr. 2	9000000	9200000	10
Chr. 2	9100000	9300000	8
Chr. 2	9200000	9400000	5
Chr. 2	9300000	9500000	5
Chr. 2	9400000	9600000	5
Chr. 2	9500000	9700000	9
Chr. 2	9600000	9800000	15
Chr. 2	9700000	9900000	21
Chr. 2	9800000	10000000	13
Chr. 2	9900000	10100000	6
Chr. 2	10000000	10200000	5
Chr. 2	10100000	10300000	4
Chr. 2	10200000	10400000	5
Chr. 2	10300000	10500000	9
Chr. 2	10400000	10600000	9
Chr. 2	10500000	10700000	5
Chr. 2	10600000	10800000	8
Chr. 2	10700000	10900000	11
Chr. 2	10800000	11000000	8
Chr. 2	10900000	11100000	12
Chr. 2	11000000	11200000	9
Chr. 2	11100000	11300000	5
Chr. 2	11200000	11400000	9
Chr. 2	11300000	11500000	7
Chr. 2	11400000	11600000	8
Chr. 2	11500000	11700000	9
Chr. 2	11600000	11800000	11
Chr. 2	11700000	11900000	15
Chr. 2	11800000	12000000	11
Chr. 2	11900000	12100000	8
Chr. 2	12000000	12200000	7
Chr. 2	12100000	12300000	4
Chr. 2	12200000	12400000	2
Chr. 2	12300000	12500000	10
Chr. 2	12400000	12600000	11
Chr. 2	12500000	12700000	3
Chr. 2	12600000	12800000	3
Chr. 2	12700000	12900000	10
Chr. 2	12800000	13000000	11
Chr. 2	12900000	13100000	5
Chr. 2	13000000	13200000	4
Chr. 2	13100000	13300000	2
Chr. 2	13200000	13400000	2
Chr. 2	13300000	13500000	3
Chr. 2	13400000	13600000	7
Chr. 2	13500000	13700000	7
Chr. 2	13600000	13800000	4
Chr. 2	13700000	13900000	2
Chr. 2	13800000	14000000	4
Chr. 2	13900000	14100000	9
Chr. 2	14000000	14200000	6
Chr. 2	14100000	14300000	5
Chr. 2	14200000	14400000	5
Chr. 2	14300000	14500000	3
Chr. 2	14400000	14600000	5
Chr. 2	14500000	14700000	11
Chr. 2	14600000	14800000	8
Chr. 2	14700000	14900000	3
Chr. 2	14800000	15000000	5
Chr. 2	14900000	15100000	11
Chr. 2	15000000	15200000	13
Chr. 2	15100000	15300000	10
Chr. 2	15200000	15400000	13
Chr. 2	15300000	15500000	18
Chr. 2	15400000	15600000	11
Chr. 2	15500000	15700000	7
Chr. 2	15600000	15800000	11
Chr. 2	15700000	15900000	7
Chr. 2	15800000	16000000	9
Chr. 2	15900000	16100000	12
Chr. 2	16000000	16200000	12
Chr. 2	16100000	16300000	9
Chr. 2	16200000	16400000	5
Chr. 2	16300000	16500000	9
Chr. 2	16400000	16600000	7
Chr. 2	16500000	16700000	3
Chr. 2	16600000	16800000	8
Chr. 2	16700000	16900000	8
Chr. 2	16800000	17000000	13
Chr. 2	16900000	17100000	14
Chr. 2	17000000	17200000	8
Chr. 2	17100000	17300000	7
Chr. 2	17200000	17400000	6
Chr. 2	17300000	17500000	6
Chr. 2	17400000	17600000	6
Chr. 2	17500000	17700000	9
Chr. 2	17600000	17800000	9
Chr. 2	17700000	17900000	11
Chr. 2	17800000	18000000	12
Chr. 2	17900000	18100000	8
Chr. 2	18000000	18200000	8
Chr. 2	18100000	18300000	8
Chr. 2	18200000	18400000	11
Chr. 2	18300000	18500000	12
Chr. 2	18400000	18600000	11
Chr. 2	18500000	18700000	11
Chr. 2	18600000	18800000	6
Chr. 2	18700000	18900000	1
Chr. 2	18800000	19000000	3
Chr. 2	18900000	19100000	6
Chr. 2	19000000	19200000	3
Chr. 2	19100000	19300000	1
Chr. 2	19200000	19400000	3
Chr. 2	19300000	19500000	5
Chr. 2	19400000	19600000	4
Chr. 2	19500000	19700000	3
Chr. 2	19600000	19800000	3
Chr. 2	19700000	19900000	1
Chr. 2	19800000	20000000	2
Chr. 2	19900000	20100000	2
Chr. 2	20000000	20200000	1
Chr. 2	20100000	20300000	1
Chr. 2	20200000	20400000	2
Chr. 2	20300000	20500000	7
Chr. 2	20400000	20600000	7
Chr. 2	20500000	20700000	8
Chr. 2	20600000	20800000	10
Chr. 2	20700000	20900000	10
Chr. 2	20800000	21000000	9
Chr. 2	20900000	21100000	3
Chr. 2	21000000	21200000	2
Chr. 2	21100000	21300000	9
Chr. 2	21200000	21400000	8
Chr. 2	21300000	21500000	6
Chr. 2	21400000	21600000	7
Chr. 2	21500000	21700000	5
Chr. 2	21600000	21800000	9
Chr. 2	21700000	21900000	10
Chr. 2	21800000	22000000	9
Chr. 2	21900000	22100000	10
Chr. 2	22000000	22200000	8
Chr. 2	22100000	22300000	6
Chr. 2	22200000	22400000	3
Chr. 2	22300000	22500000	4
Chr. 2	22400000	22600000	7
Chr. 2	22500000	22700000	5
Chr. 2	22600000	22800000	2
Chr. 2	22700000	22900000	1
Chr. 2	22800000	23000000	6
Chr. 2	22900000	23100000	9
Chr. 2	23000000	23200000	7
Chr. 2	23100000	23300000	11
Chr. 2	23200000	23400000	12
Chr. 2	23300000	23500000	10
Chr. 2	23400000	23600000	11
Chr. 2	23500000	23700000	10
Chr. 2	23600000	23800000	8
Chr. 2	23700000	23900000	6
Chr. 2	23800000	24000000	6
Chr. 2	23900000	24100000	8
Chr. 2	24000000	24200000	16
Chr. 2	24100000	24300000	14
Chr. 2	24200000	24400000	4
Chr. 2	24300000	24500000	2
Chr. 2	24400000	24600000	8
Chr. 2	24500000	24700000	10
Chr. 2	24600000	24800000	4
Chr. 2	24700000	24900000	2
Chr. 2	24800000	25000000	1
Chr. 2	24900000	25100000	0
Chr. 2	25000000	25200000	1
Chr. 2	25100000	25300000	2
Chr. 2	25200000	25400000	4
Chr. 2	25300000	25500000	12
Chr. 2	25400000	25600000	11
Chr. 2	25500000	25700000	2
Chr. 2	25600000	25800000	4
Chr. 2	25700000	25900000	4
Chr. 2	25800000	26000000	3
Chr. 2	25900000	26100000	7
Chr. 2	26000000	26200000	10
Chr. 2	26100000	26300000	9
Chr. 2	26200000	26400000	15
Chr. 2	26300000	26500000	14
Chr. 2	26400000	26600000	6
Chr. 2	26500000	26700000	6
Chr. 2	26600000	26800000	5
Chr. 2	26700000	26900000	7
Chr. 2	26800000	27000000	7
Chr. 2	26900000	27100000	5
Chr. 2	27000000	27200000	6
Chr. 2	27100000	27300000	8
Chr. 2	27200000	27400000	6
Chr. 2	27300000	27500000	4
Chr. 2	27400000	27600000	9
Chr. 2	27500000	27700000	10
Chr. 2	27600000	27800000	7
Chr. 2	27700000	27900000	10
Chr. 2	27800000	28000000	13
Chr. 2	27900000	28100000	13
Chr. 2	28000000	28200000	19
Chr. 2	28100000	28300000	14
Chr. 2	28200000	28400000	8
Chr. 2	28300000	28500000	12
Chr. 2	28400000	28600000	7
Chr. 2	28500000	28700000	6
Chr. 2	28600000	28800000	7
Chr. 2	28700000	28900000	6
Chr. 2	28800000	29000000	4
Chr. 2	28900000	29100000	3
Chr. 2	29000000	29200000	2
Chr. 2	29100000	29300000	0
Chr. 3	0	200000	0
Chr. 3	100000	300000	0
Chr. 3	200000	400000	0
Chr. 3	300000	500000	4
Chr. 3	400000	600000	5
Chr. 3	500000	700000	4
Chr. 3	600000	800000	5
Chr. 3	700000	900000	3
Chr. 3	800000	1000000	3
Chr. 3	900000	1100000	5
Chr. 3	1000000	1200000	11
Chr. 3	1100000	1300000	12
Chr. 3	1200000	1400000	7
Chr. 3	1300000	1500000	4
Chr. 3	1400000	1600000	5
Chr. 3	1500000	1700000	6
Chr. 3	1600000	1800000	8
Chr. 3	1700000	1900000	13
Chr. 3	1800000	2000000	10
Chr. 3	1900000	2100000	6
Chr. 3	2000000	2200000	8
Chr. 3	2100000	2300000	10
Chr. 3	2200000	2400000	6
Chr. 3	2300000	2500000	3
Chr. 3	2400000	2600000	4
Chr. 3	2500000	2700000	4
Chr. 3	2600000	2800000	4
Chr. 3	2700000	2900000	3
Chr. 3	2800000	3000000	1
Chr. 3	2900000	3100000	1
Chr. 3	3000000	3200000	4
Chr. 3	3100000	3300000	6
Chr. 3	3200000	3400000	15
Chr. 3	3300000	3500000	14
Chr. 3	3400000	3600000	14
Chr. 3	3500000	3700000	18
Chr. 3	3600000	3800000	8
Chr. 3	3700000	3900000	2
Chr. 3	3800000	4000000	1
Chr. 3	3900000	4100000	1
Chr. 3	4000000	4200000	1
Chr. 3	4100000	4300000	2
Chr. 3	4200000	4400000	10
Chr. 3	4300000	4500000	14
Chr. 3	4400000	4600000	12
Chr. 3	4500000	4700000	13
Chr. 3	4600000	4800000	10
Chr. 3	4700000	4900000	7
Chr. 3	4800000	5000000	5
Chr. 3	4900000	5100000	8
Chr. 3	5000000	5200000	15
Chr. 3	5100000	5300000	13
Chr. 3	5200000	5400000	10
Chr. 3	5300000	5500000	6
Chr. 3	5400000	5600000	4
Chr. 3	5500000	5700000	13
Chr. 3	5600000	5800000	13
Chr. 3	5700000	5900000	7
Chr. 3	5800000	6000000	7
Chr. 3	5900000	6100000	7
Chr. 3	6000000	6200000	6
Chr. 3	6100000	6300000	5
Chr. 3	6200000	6400000	2
Chr. 3	6300000	6500000	2
Chr. 3	6400000	6600000	2
Chr. 3	6500000	6700000	0
Chr. 3	6600000	6800000	1
Chr. 3	6700000	6900000	8
Chr. 3	6800000	7000000	11
Chr. 3	6900000	7100000	12
Chr. 3	7000000	7200000	15
Chr. 3	7100000	7300000	10
Chr. 3	7200000	7400000	4
Chr. 3	7300000	7500000	1
Chr. 3	7400000	7600000	2
Chr. 3	7500000	7700000	9
Chr. 3	7600000	7800000	9
Chr. 3	7700000	7900000	4
Chr. 3	7800000	8000000	6
Chr. 3	7900000	8100000	8
Chr. 3	8000000	8200000	6
Chr. 3	8100000	8300000	7
Chr. 3	8200000	8400000	6
Chr. 3	8300000	8500000	3
Chr. 3	8400000	8600000	3
Chr. 3	8500000	8700000	3
Chr. 3	8600000	8800000	7
Chr. 3	8700000	8900000	9
Chr. 3	8800000	9000000	13
Chr. 3	8900000	9100000	15
Chr. 3	9000000	9200000	7
Chr. 3	9100000	9300000	6
Chr. 3	9200000	9400000	7
Chr. 3	9300000	9500000	2
Chr. 3	9400000	9600000	5
Chr. 3	9500000	9700000	9
Chr. 3	9600000	9800000	6
Chr. 3	9700000	9900000	2
Chr. 3	9800000	10000000	3
Chr. 3	9900000	10100000	8
Chr. 3	10000000	10200000	10
Chr. 3	10100000	10300000	6
Chr. 3	10200000	10400000	3
Chr. 3	10300000	10500000	2
Chr. 3	10400000	10600000	0
Chr. 3	10500000	10700000	0
Chr. 3	10600000	10800000	0
Chr. 3	10700000	10900000	2
Chr. 3	10800000	11000000	7
Chr. 3	10900000	11100000	5
Chr. 3	11000000	11200000	6
Chr. 3	11100000	11300000	7
Chr. 3	11200000	11400000	2
Chr. 3	11300000	11500000	4
Chr. 3	11400000	11600000	6
Chr. 3	11500000	11700000	7
Chr. 3	11600000	11800000	11
Chr. 3	11700000	11900000	12
Chr. 3	11800000	12000000	9
Chr. 3	11900000	12100000	6
Chr. 3	12000000	12200000	11
Chr. 3	12100000	12300000	11
Chr. 3	12200000	12400000	2
Chr. 3	12300000	12500000	2
Chr. 3	12400000	12600000	3
Chr. 3	12500000	12700000	4
Chr. 3	12600000	12800000	3
Chr. 3	12700000	12900000	5
Chr. 3	12800000	13000000	8
Chr. 3	12900000	13100000	10
Chr. 3	13000000	13200000	7
Chr. 3	13100000	13300000	1
Chr. 3	13200000	13400000	2
Chr. 3	13300000	13500000	4
Chr. 3	13400000	13600000	7
Chr. 3	13500000	13700000	4
Chr. 3	13600000	13800000	0
Chr. 3	13700000	13900000	1
Chr. 3	13800000	14000000	4
Chr. 3	13900000	14100000	7
Chr. 3	14000000	14200000	6
Chr. 3	14100000	14300000	12
Chr. 3	14200000	14400000	15
Chr. 3	14300000	14500000	9
Chr. 3	14400000	14600000	10
Chr. 3	14500000	14700000	13
Chr. 3	14600000	14800000	14
Chr. 3	14700000	14900000	10
Chr. 3	14800000	15000000	11
Chr. 3	14900000	15100000	11
Chr. 3	15000000	15200000	12
Chr. 3	15100000	15300000	10
Chr. 3	15200000	15400000	3
Chr. 3	15300000	15500000	6
Chr. 3	15400000	15600000	4
Chr. 3	15500000	15700000	1
Chr. 3	15600000	15800000	2
Chr. 3	15700000	15900000	2
Chr. 3	15800000	16000000	1
Chr. 3	15900000	16100000	1
Chr. 3	16000000	16200000	3
Chr. 3	16100000	16300000	5
Chr. 3	16200000	16400000	6
Chr. 3	16300000	16500000	7
Chr. 3	16400000	16600000	16
Chr. 3	16500000	16700000	21
Chr. 3	16600000	16800000	11
Chr. 3	16700000	16900000	2
Chr. 3	16800000	17000000	7
Chr. 3	16900000	17100000	17
Chr. 3	17000000	17200000	13
Chr. 3	17100000	17300000	13
Chr. 3	17200000	17400000	17
Chr. 3	17300000	17500000	9
Chr. 3	17400000	17600000	6
Chr. 3	17500000	17700000	5
Chr. 3	17600000	17800000	5
Chr. 3	17700000	17900000	5
Chr. 3	17800000	18000000	9
Chr. 3	17900000	18100000	15
Chr. 3	18000000	18200000	10
Chr. 3	18100000	18300000	10
Chr. 3	18200000	18400000	10
Chr. 3	18300000	18500000	10
Chr. 3	18400000	18600000	16
Chr. 3	18500000	18700000	21
Chr. 3	18600000	18800000	14
Chr. 3	18700000	18900000	5
Chr. 3	18800000	19000000	12
Chr. 3	18900000	19100000	15
Chr. 3	19000000	19200000	11
Chr. 3	19100000	19300000	10
Chr. 3	19200000	19400000	12
Chr. 3	19300000	19500000	12
Chr. 3	19400000	19600000	5
Chr. 3	19500000	19700000	2
Chr. 3	19600000	19800000	8
Chr. 3	19700000	19900000	8
Chr. 3	19800000	20000000	8
Chr. 3	19900000	20100000	10
Chr. 3	20000000	20200000	8
Chr. 3	20100000	20300000	4
Chr. 3	20200000	20400000	5
Chr. 3	20300000	20500000	12
Chr. 3	20400000	20600000	10
Chr. 3	20500000	20700000	5
Chr. 3	20600000	20800000	4
Chr. 3	20700000	20900000	5
Chr. 3	20800000	21000000	6
Chr. 3	20900000	21100000	7
Chr. 3	21000000	21200000	6
Chr. 3	21100000	21300000	3
Chr. 3	21200000	21400000	2
Chr. 3	21300000	21500000	2
Chr. 3	21400000	21600000	2
Chr. 3	21500000	21700000	8
Chr. 3	21600000	21800000	10
Chr. 3	21700000	21900000	3
Chr. 3	21800000	22000000	1
Chr. 3	21900000	22100000	4
Chr. 3	22000000	22200000	7
Chr. 3	22100000	22300000	8
Chr. 3	22200000	22400000	11
Chr. 3	22300000	22500000	8
Chr. 3	22400000	22600000	1
Chr. 3	22500000	22700000	1
Chr. 3	22600000	22800000	5
Chr. 3	22700000	22900000	6
Chr. 3	22800000	23000000	8
Chr. 3	22900000	23100000	7
Chr. 3	23000000	23200000	2
Chr. 3	23100000	23300000	6
Chr. 3	23200000	23400000	12
Chr. 3	23300000	23500000	10
Chr. 3	23400000	23600000	3
Chr. 3	23500000	23700000	6
Chr. 3	23600000	23800000	6
Chr. 3	23700000	23900000	0

## Sheet: Fig. 1c2
chromosome	position	homozygous (SS)	heterozygous (RS)	Chi-sqaured	p_value	padj_BH	padj_bonferroni
Chr. 1	1	218	240	1.05677	0.303953	0.447588	1
Chr. 1	50001	218	240	1.05677	0.303953	0.447588	1
Chr. 1	100001	218	240	1.05677	0.303953	0.447588	1
Chr. 1	150001	218	240	1.05677	0.303953	0.447588	1
Chr. 1	200001	217	241	1.25764	0.262098	0.40726	1
Chr. 1	250001	217	241	1.25764	0.262098	0.40726	1
Chr. 1	300001	217	241	1.25764	0.262098	0.40726	1
Chr. 1	350001	217	241	1.25764	0.262098	0.40726	1
Chr. 1	400001	216	242	1.47598	0.224404	0.371196	1
Chr. 1	450001	217	241	1.25764	0.262098	0.40726	1
Chr. 1	500001	219	239	0.873362	0.350026	0.493833	1
Chr. 1	550001	219	239	0.873362	0.350026	0.493833	1
Chr. 1	600001	219	239	0.873362	0.350026	0.493833	1
Chr. 1	650001	217	241	1.25764	0.262098	0.40726	1
Chr. 1	700001	217	241	1.25764	0.262098	0.40726	1
Chr. 1	750001	216	242	1.47598	0.224404	0.371196	1
Chr. 1	800001	220	238	0.707424	0.4003	0.541194	1
Chr. 1	850001	220	238	0.707424	0.4003	0.541194	1
Chr. 1	900001	219	239	0.873362	0.350026	0.493833	1
Chr. 1	950001	219	239	0.873362	0.350026	0.493833	1
Chr. 1	1000001	221	237	0.558952	0.454683	0.581303	1
Chr. 1	1050001	223	235	0.31441	0.574986	0.68798	1
Chr. 1	1100001	222	236	0.427948	0.512998	0.633681	1
Chr. 1	1150001	220	238	0.707424	0.4003	0.541194	1
Chr. 1	1200001	221	237	0.558952	0.454683	0.581303	1
Chr. 1	1250001	222	236	0.427948	0.512998	0.633681	1
Chr. 1	1300001	221	237	0.558952	0.454683	0.581303	1
Chr. 1	1350001	220	238	0.707424	0.4003	0.541194	1
Chr. 1	1400001	220	238	0.707424	0.4003	0.541194	1
Chr. 1	1450001	221	237	0.558952	0.454683	0.581303	1
Chr. 1	1500001	221	237	0.558952	0.454683	0.581303	1
Chr. 1	1550001	222	236	0.427948	0.512998	0.633681	1
Chr. 1	1600001	225	233	0.139738	0.708542	0.787421	1
Chr. 1	1650001	226	232	0.0786026	0.7792	0.836702	1
Chr. 1	1700001	226	232	0.0786026	0.7792	0.836702	1
Chr. 1	1750001	226	232	0.0786026	0.7792	0.836702	1
Chr. 1	1800001	225	233	0.139738	0.708542	0.787421	1
Chr. 1	1850001	222	236	0.427948	0.512998	0.633681	1
Chr. 1	1900001	221	237	0.558952	0.454683	0.581303	1
Chr. 1	1950001	221	237	0.558952	0.454683	0.581303	1
Chr. 1	2000001	222	236	0.427948	0.512998	0.633681	1
Chr. 1	2050001	222	236	0.427948	0.512998	0.633681	1
Chr. 1	2100001	224	234	0.218341	0.640307	0.736868	1
Chr. 1	2150001	222	236	0.427948	0.512998	0.633681	1
Chr. 1	2200001	222	236	0.427948	0.512998	0.633681	1
Chr. 1	2250001	220	238	0.707424	0.4003	0.541194	1
Chr. 1	2300001	219	239	0.873362	0.350026	0.493833	1
Chr. 1	2350001	216	242	1.47598	0.224404	0.371196	1
Chr. 1	2400001	219	239	0.873362	0.350026	0.493833	1
Chr. 1	2450001	219	239	0.873362	0.350026	0.493833	1
Chr. 1	2500001	220	238	0.707424	0.4003	0.541194	1
Chr. 1	2550001	220	238	0.707424	0.4003	0.541194	1
Chr. 1	2600001	218	240	1.05677	0.303953	0.447588	1
Chr. 1	2650001	221	237	0.558952	0.454683	0.581303	1
Chr. 1	2700001	221	237	0.558952	0.454683	0.581303	1
Chr. 1	2750001	223	235	0.31441	0.574986	0.68798	1
Chr. 1	2800001	222	236	0.427948	0.512998	0.633681	1
Chr. 1	2850001	220	238	0.707424	0.4003	0.541194	1
Chr. 1	2900001	221	237	0.558952	0.454683	0.581303	1
Chr. 1	2950001	223	235	0.31441	0.574986	0.68798	1
Chr. 1	3000001	223	235	0.31441	0.574986	0.68798	1
Chr. 1	3050001	224	234	0.218341	0.640307	0.736868	1
Chr. 1	3100001	225	233	0.139738	0.708542	0.787421	1
Chr. 1	3150001	225	233	0.139738	0.708542	0.787421	1
Chr. 1	3200001	225	233	0.139738	0.708542	0.787421	1
Chr. 1	3250001	224	234	0.218341	0.640307	0.736868	1
Chr. 1	3300001	224	234	0.218341	0.640307	0.736868	1
Chr. 1	3350001	222	236	0.427948	0.512998	0.633681	1
Chr. 1	3400001	223	235	0.31441	0.574986	0.68798	1
Chr. 1	3450001	220	238	0.707424	0.4003	0.541194	1
Chr. 1	3500001	221	237	0.558952	0.454683	0.581303	1
Chr. 1	3550001	220	238	0.707424	0.4003	0.541194	1
Chr. 1	3600001	224	234	0.218341	0.640307	0.736868	1
Chr. 1	3650001	224	234	0.218341	0.640307	0.736868	1
Chr. 1	3700001	223	235	0.31441	0.574986	0.68798	1
Chr. 1	3750001	220	238	0.707424	0.4003	0.541194	1
Chr. 1	3800001	220	238	0.707424	0.4003	0.541194	1
Chr. 1	3850001	221	237	0.558952	0.454683	0.581303	1
Chr. 1	3900001	220	238	0.707424	0.4003	0.541194	1
Chr. 1	3950001	221	237	0.558952	0.454683	0.581303	1
Chr. 1	4000001	221	237	0.558952	0.454683	0.581303	1
Chr. 1	4050001	221	237	0.558952	0.454683	0.581303	1
Chr. 1	4100001	220	238	0.707424	0.4003	0.541194	1
Chr. 1	4150001	221	237	0.558952	0.454683	0.581303	1
Chr. 1	4200001	221	237	0.558952	0.454683	0.581303	1
Chr. 1	4250001	221	237	0.558952	0.454683	0.581303	1
Chr. 1	4300001	220	238	0.707424	0.4003	0.541194	1
Chr. 1	4350001	220	238	0.707424	0.4003	0.541194	1
Chr. 1	4400001	220	238	0.707424	0.4003	0.541194	1
Chr. 1	4450001	220	238	0.707424	0.4003	0.541194	1
Chr. 1	4500001	221	237	0.558952	0.454683	0.581303	1
Chr. 1	4550001	222	236	0.427948	0.512998	0.633681	1
Chr. 1	4600001	217	241	1.25764	0.262098	0.40726	1
Chr. 1	4650001	223	235	0.31441	0.574986	0.68798	1
Chr. 1	4700001	223	235	0.31441	0.574986	0.68798	1
Chr. 1	4750001	222	236	0.427948	0.512998	0.633681	1
Chr. 1	4800001	222	236	0.427948	0.512998	0.633681	1
Chr. 1	4850001	224	234	0.218341	0.640307	0.736868	1
Chr. 1	4900001	224	234	0.218341	0.640307	0.736868	1
Chr. 1	4950001	224	234	0.218341	0.640307	0.736868	1
Chr. 1	5000001	225	233	0.139738	0.708542	0.787421	1
Chr. 1	5050001	221	237	0.558952	0.454683	0.581303	1
Chr. 1	5100001	221	237	0.558952	0.454683	0.581303	1
Chr. 1	5150001	221	237	0.558952	0.454683	0.581303	1
Chr. 1	5200001	221	237	0.558952	0.454683	0.581303	1
Chr. 1	5250001	221	237	0.558952	0.454683	0.581303	1
Chr. 1	5300001	221	237	0.558952	0.454683	0.581303	1
Chr. 1	5350001	218	240	1.05677	0.303953	0.447588	1
Chr. 1	5400001	219	239	0.873362	0.350026	0.493833	1
Chr. 1	5450001	218	240	1.05677	0.303953	0.447588	1
Chr. 1	5500001	218	240	1.05677	0.303953	0.447588	1
Chr. 1	5550001	218	240	1.05677	0.303953	0.447588	1
Chr. 1	5600001	218	240	1.05677	0.303953	0.447588	1
Chr. 1	5650001	218	240	1.05677	0.303953	0.447588	1
Chr. 1	5700001	217	241	1.25764	0.262098	0.40726	1
Chr. 1	5750001	218	240	1.05677	0.303953	0.447588	1
Chr. 1	5800001	218	240	1.05677	0.303953	0.447588	1
Chr. 1	5850001	217	241	1.25764	0.262098	0.40726	1
Chr. 1	5900001	215	243	1.71179	0.190753	0.3387	1
Chr. 1	5950001	214	244	1.96507	0.160973	0.306419	1
Chr. 1	6000001	215	243	1.71179	0.190753	0.3387	1
Chr. 1	6050001	215	243	1.71179	0.190753	0.3387	1
Chr. 1	6100001	215	243	1.71179	0.190753	0.3387	1
Chr. 1	6150001	215	243	1.71179	0.190753	0.3387	1
Chr. 1	6200001	213	245	2.23581	0.134846	0.280643	1
Chr. 1	6250001	212	246	2.52402	0.112125	0.260864	1
Chr. 1	6300001	213	245	2.23581	0.134846	0.280643	1
Chr. 1	6350001	212	246	2.52402	0.112125	0.260864	1
Chr. 1	6400001	210	248	3.15284	0.075795	0.224767	1
Chr. 1	6450001	211	247	2.82969	0.092536	0.240006	1
Chr. 1	6500001	211	247	2.82969	0.092536	0.240006	1
Chr. 1	6550001	211	247	2.82969	0.092536	0.240006	1
Chr. 1	6600001	212	246	2.52402	0.112125	0.260864	1
Chr. 1	6650001	210	248	3.15284	0.075795	0.224767	1
Chr. 1	6700001	212	246	2.52402	0.112125	0.260864	1
Chr. 1	6750001	210	248	3.15284	0.075795	0.224767	1
Chr. 1	6800001	211	247	2.82969	0.092536	0.240006	1
Chr. 1	6850001	211	247	2.82969	0.092536	0.240006	1
Chr. 1	6900001	211	247	2.82969	0.092536	0.240006	1
Chr. 1	6950001	212	246	2.52402	0.112125	0.260864	1
Chr. 1	7000001	212	246	2.52402	0.112125	0.260864	1
Chr. 1	7050001	212	246	2.52402	0.112125	0.260864	1
Chr. 1	7100001	212	246	2.52402	0.112125	0.260864	1
Chr. 1	7150001	211	247	2.82969	0.092536	0.240006	1
Chr. 1	7200001	212	246	2.52402	0.112125	0.260864	1
Chr. 1	7250001	212	246	2.52402	0.112125	0.260864	1
Chr. 1	7300001	212	246	2.52402	0.112125	0.260864	1
Chr. 1	7350001	211	247	2.82969	0.092536	0.240006	1
Chr. 1	7400001	210	248	3.15284	0.075795	0.224767	1
Chr. 1	7450001	211	247	2.82969	0.092536	0.240006	1
Chr. 1	7500001	210	248	3.15284	0.075795	0.224767	1
Chr. 1	7550001	211	247	2.82969	0.092536	0.240006	1
Chr. 1	7600001	211	247	2.82969	0.092536	0.240006	1
Chr. 1	7650001	210	248	3.15284	0.075795	0.224767	1
Chr. 1	7700001	210	248	3.15284	0.075795	0.224767	1
Chr. 1	7750001	209	249	3.49345	0.0616121	0.199977	1
Chr. 1	7800001	210	248	3.15284	0.075795	0.224767	1
Chr. 1	7850001	210	248	3.15284	0.075795	0.224767	1
Chr. 1	7900001	208	250	3.85153	0.0497007	0.190908	1
Chr. 1	7950001	208	250	3.85153	0.0497007	0.190908	1
Chr. 1	8000001	208	250	3.85153	0.0497007	0.190908	1
Chr. 1	8050001	208	250	3.85153	0.0497007	0.190908	1
Chr. 1	8100001	207	251	4.22707	0.039784	0.165397	1
Chr. 1	8150001	207	251	4.22707	0.039784	0.165397	1
Chr. 1	8200001	207	251	4.22707	0.039784	0.165397	1
Chr. 1	8250001	207	251	4.22707	0.039784	0.165397	1
Chr. 1	8300001	209	249	3.49345	0.0616121	0.199977	1
Chr. 1	8350001	210	248	3.15284	0.075795	0.224767	1
Chr. 1	8400001	210	248	3.15284	0.075795	0.224767	1
Chr. 1	8450001	210	248	3.15284	0.075795	0.224767	1
Chr. 1	8500001	211	247	2.82969	0.092536	0.240006	1
Chr. 1	8550001	214	244	1.96507	0.160973	0.306419	1
Chr. 1	8600001	212	246	2.52402	0.112125	0.260864	1
Chr. 1	8650001	208	250	3.85153	0.0497007	0.190908	1
Chr. 1	8700001	209	249	3.49345	0.0616121	0.199977	1
Chr. 1	8750001	207	251	4.22707	0.039784	0.165397	1
Chr. 1	8800001	206	252	4.62009	0.0315996	0.142033	1
Chr. 1	8850001	206	252	4.62009	0.0315996	0.142033	1
Chr. 1	8900001	206	252	4.62009	0.0315996	0.142033	1
Chr. 1	8950001	206	252	4.62009	0.0315996	0.142033	1
Chr. 1	9000001	207	251	4.22707	0.039784	0.165397	1
Chr. 1	9050001	208	250	3.85153	0.0497007	0.190908	1
Chr. 1	9100001	209	249	3.49345	0.0616121	0.199977	1
Chr. 1	9150001	209	249	3.49345	0.0616121	0.199977	1
Chr. 1	9200001	209	249	3.49345	0.0616121	0.199977	1
Chr. 1	9250001	209	249	3.49345	0.0616121	0.199977	1
Chr. 1	9300001	209	249	3.49345	0.0616121	0.199977	1
Chr. 1	9350001	209	249	3.49345	0.0616121	0.199977	1
Chr. 1	9400001	209	249	3.49345	0.0616121	0.199977	1
Chr. 1	9450001	209	249	3.49345	0.0616121	0.199977	1
Chr. 1	9500001	209	249	3.49345	0.0616121	0.199977	1
Chr. 1	9550001	209	249	3.49345	0.0616121	0.199977	1
Chr. 1	9600001	207	251	4.22707	0.039784	0.165397	1
Chr. 1	9650001	208	250	3.85153	0.0497007	0.190908	1
Chr. 1	9700001	208	250	3.85153	0.0497007	0.190908	1
Chr. 1	9750001	208	250	3.85153	0.0497007	0.190908	1
Chr. 1	9800001	208	250	3.85153	0.0497007	0.190908	1
Chr. 1	9850001	210	248	3.15284	0.075795	0.224767	1
Chr. 1	9900001	209	249	3.49345	0.0616121	0.199977	1
Chr. 1	9950001	209	249	3.49345	0.0616121	0.199977	1
Chr. 1	10000001	209	249	3.49345	0.0616121	0.199977	1
Chr. 1	10050001	209	249	3.49345	0.0616121	0.199977	1
Chr. 1	10100001	209	249	3.49345	0.0616121	0.199977	1
Chr. 1	10150001	209	249	3.49345	0.0616121	0.199977	1
Chr. 1	10200001	209	249	3.49345	0.0616121	0.199977	1
Chr. 1	10250001	209	249	3.49345	0.0616121	0.199977	1
Chr. 1	10300001	209	249	3.49345	0.0616121	0.199977	1
Chr. 1	10350001	209	249	3.49345	0.0616121	0.199977	1
Chr. 1	10400001	209	249	3.49345	0.0616121	0.199977	1
Chr. 1	10450001	209	249	3.49345	0.0616121	0.199977	1
Chr. 1	10500001	211	247	2.82969	0.092536	0.240006	1
Chr. 1	10550001	211	247	2.82969	0.092536	0.240006	1
Chr. 1	10600001	211	247	2.82969	0.092536	0.240006	1
Chr. 1	10650001	211	247	2.82969	0.092536	0.240006	1
Chr. 1	10700001	211	247	2.82969	0.092536	0.240006	1
Chr. 1	10750001	211	247	2.82969	0.092536	0.240006	1
Chr. 1	10800001	211	247	2.82969	0.092536	0.240006	1
Chr. 1	10850001	211	247	2.82969	0.092536	0.240006	1
Chr. 1	10900001	211	247	2.82969	0.092536	0.240006	1
Chr. 1	10950001	211	247	2.82969	0.092536	0.240006	1
Chr. 1	11000001	211	247	2.82969	0.092536	0.240006	1
Chr. 1	11050001	211	247	2.82969	0.092536	0.240006	1
Chr. 1	11100001	213	245	2.23581	0.134846	0.280643	1
Chr. 1	11150001	214	244	1.96507	0.160973	0.306419	1
Chr. 1	11200001	213	245	2.23581	0.134846	0.280643	1
Chr. 1	11250001	214	244	1.96507	0.160973	0.306419	1
Chr. 1	11300001	214	244	1.96507	0.160973	0.306419	1
Chr. 1	11350001	214	244	1.96507	0.160973	0.306419	1
Chr. 1	11400001	213	245	2.23581	0.134846	0.280643	1
Chr. 1	11450001	211	247	2.82969	0.092536	0.240006	1
Chr. 1	11500001	210	248	3.15284	0.075795	0.224767	1
Chr. 1	11550001	209	249	3.49345	0.0616121	0.199977	1
Chr. 1	11600001	207	251	4.22707	0.039784	0.165397	1
Chr. 1	11650001	207	251	4.22707	0.039784	0.165397	1
Chr. 1	11700001	207	251	4.22707	0.039784	0.165397	1
Chr. 1	11750001	208	250	3.85153	0.0497007	0.190908	1
Chr. 1	11800001	209	249	3.49345	0.0616121	0.199977	1
Chr. 1	11850001	207	251	4.22707	0.039784	0.165397	1
Chr. 1	11900001	209	249	3.49345	0.0616121	0.199977	1
Chr. 1	11950001	209	249	3.49345	0.0616121	0.199977	1
Chr. 1	12000001	209	249	3.49345	0.0616121	0.199977	1
Chr. 1	12050001	210	248	3.15284	0.075795	0.224767	1
Chr. 1	12100001	210	248	3.15284	0.075795	0.224767	1
Chr. 1	12150001	210	248	3.15284	0.075795	0.224767	1
Chr. 1	12200001	209	249	3.49345	0.0616121	0.199977	1
Chr. 1	12250001	209	249	3.49345	0.0616121	0.199977	1
Chr. 1	12300001	210	248	3.15284	0.075795	0.224767	1
Chr. 1	12350001	211	247	2.82969	0.092536	0.240006	1
Chr. 1	12400001	213	245	2.23581	0.134846	0.280643	1
Chr. 1	12450001	212	246	2.52402	0.112125	0.260864	1
Chr. 1	12500001	212	246	2.52402	0.112125	0.260864	1
Chr. 1	12550001	210	248	3.15284	0.075795	0.224767	1
Chr. 1	12600001	208	250	3.85153	0.0497007	0.190908	1
Chr. 1	12650001	209	249	3.49345	0.0616121	0.199977	1
Chr. 1	12700001	208	250	3.85153	0.0497007	0.190908	1
Chr. 1	12750001	212	246	2.52402	0.112125	0.260864	1
Chr. 1	12800001	212	246	2.52402	0.112125	0.260864	1
Chr. 1	12850001	213	245	2.23581	0.134846	0.280643	1
Chr. 1	12900001	212	246	2.52402	0.112125	0.260864	1
Chr. 1	12950001	211	247	2.82969	0.092536	0.240006	1
Chr. 1	13000001	210	248	3.15284	0.075795	0.224767	1
Chr. 1	13050001	209	249	3.49345	0.0616121	0.199977	1
Chr. 1	13100001	208	250	3.85153	0.0497007	0.190908	1
Chr. 1	13150001	206	252	4.62009	0.0315996	0.142033	1
Chr. 1	13200001	203	255	5.90393	0.0151071	0.0900658	1
Chr. 1	13250001	203	255	5.90393	0.0151071	0.0900658	1
Chr. 1	13300001	203	255	5.90393	0.0151071	0.0900658	1
Chr. 1	13350001	204	254	5.45852	0.0194732	0.10751	1
Chr. 1	13400001	204	254	5.45852	0.0194732	0.10751	1
Chr. 1	13450001	204	254	5.45852	0.0194732	0.10751	1
Chr. 1	13500001	205	253	5.03057	0.0249037	0.124664	1
Chr. 1	13550001	206	252	4.62009	0.0315996	0.142033	1
Chr. 1	13600001	205	253	5.03057	0.0249037	0.124664	1
Chr. 1	13650001	206	252	4.62009	0.0315996	0.142033	1
Chr. 1	13700001	206	252	4.62009	0.0315996	0.142033	1
Chr. 1	13750001	206	252	4.62009	0.0315996	0.142033	1
Chr. 1	13800001	205	253	5.03057	0.0249037	0.124664	1
Chr. 1	13850001	206	252	4.62009	0.0315996	0.142033	1
Chr. 1	13900001	208	250	3.85153	0.0497007	0.190908	1
Chr. 1	13950001	209	249	3.49345	0.0616121	0.199977	1
Chr. 1	14000001	207	251	4.22707	0.039784	0.165397	1
Chr. 1	14050001	202	256	6.36681	0.0116274	0.0742167	1
Chr. 1	14100001	202	256	6.36681	0.0116274	0.0742167	1
Chr. 1	14150001	205	253	5.03057	0.0249037	0.124664	1
Chr. 1	14200001	205	253	5.03057	0.0249037	0.124664	1
Chr. 1	14250001	205	253	5.03057	0.0249037	0.124664	1
Chr. 1	14300001	205	253	5.03057	0.0249037	0.124664	1
Chr. 1	14350001	205	253	5.03057	0.0249037	0.124664	1
Chr. 1	14400001	205	253	5.03057	0.0249037	0.124664	1
Chr. 1	14450001	205	253	5.03057	0.0249037	0.124664	1
Chr. 1	14500001	207	251	4.22707	0.039784	0.165397	1
Chr. 1	14550001	207	251	4.22707	0.039784	0.165397	1
Chr. 1	14600001	208	250	3.85153	0.0497007	0.190908	1
Chr. 1	14650001	207	251	4.22707	0.039784	0.165397	1
Chr. 1	14700001	207	251	4.22707	0.039784	0.165397	1
Chr. 1	14750001	208	250	3.85153	0.0497007	0.190908	1
Chr. 1	14800001	211	247	2.82969	0.092536	0.240006	1
Chr. 1	14850001	212	246	2.52402	0.112125	0.260864	1
Chr. 1	14900001	213	245	2.23581	0.134846	0.280643	1
Chr. 1	14950001	213	245	2.23581	0.134846	0.280643	1
Chr. 1	15000001	213	245	2.23581	0.134846	0.280643	1
Chr. 1	15050001	216	242	1.47598	0.224404	0.371196	1
Chr. 1	15100001	216	242	1.47598	0.224404	0.371196	1
Chr. 1	15150001	216	242	1.47598	0.224404	0.371196	1
Chr. 1	15200001	217	241	1.25764	0.262098	0.40726	1
Chr. 1	15250001	216	242	1.47598	0.224404	0.371196	1
Chr. 1	15300001	217	241	1.25764	0.262098	0.40726	1
Chr. 1	15350001	218	240	1.05677	0.303953	0.447588	1
Chr. 1	15400001	215	243	1.71179	0.190753	0.3387	1
Chr. 1	15450001	216	242	1.47598	0.224404	0.371196	1
Chr. 1	15500001	216	242	1.47598	0.224404	0.371196	1
Chr. 1	15550001	217	241	1.25764	0.262098	0.40726	1
Chr. 1	15600001	216	242	1.47598	0.224404	0.371196	1
Chr. 1	15650001	214	244	1.96507	0.160973	0.306419	1
Chr. 1	15700001	213	245	2.23581	0.134846	0.280643	1
Chr. 1	15750001	212	246	2.52402	0.112125	0.260864	1
Chr. 1	15800001	212	246	2.52402	0.112125	0.260864	1
Chr. 1	15850001	213	245	2.23581	0.134846	0.280643	1
Chr. 1	15900001	213	245	2.23581	0.134846	0.280643	1
Chr. 1	15950001	213	245	2.23581	0.134846	0.280643	1
Chr. 1	16000001	213	245	2.23581	0.134846	0.280643	1
Chr. 1	16050001	216	242	1.47598	0.224404	0.371196	1
Chr. 1	16100001	215	243	1.71179	0.190753	0.3387	1
Chr. 1	16150001	216	242	1.47598	0.224404	0.371196	1
Chr. 1	16200001	216	242	1.47598	0.224404	0.371196	1
Chr. 1	16250001	218	240	1.05677	0.303953	0.447588	1
Chr. 1	16300001	216	242	1.47598	0.224404	0.371196	1
Chr. 1	16350001	215	243	1.71179	0.190753	0.3387	1
Chr. 1	16400001	216	242	1.47598	0.224404	0.371196	1
Chr. 1	16450001	217	241	1.25764	0.262098	0.40726	1
Chr. 1	16500001	219	239	0.873362	0.350026	0.493833	1
Chr. 1	16550001	218	240	1.05677	0.303953	0.447588	1
Chr. 1	16600001	218	240	1.05677	0.303953	0.447588	1
Chr. 1	16650001	218	240	1.05677	0.303953	0.447588	1
Chr. 1	16700001	218	240	1.05677	0.303953	0.447588	1
Chr. 1	16750001	217	241	1.25764	0.262098	0.40726	1
Chr. 1	16800001	217	241	1.25764	0.262098	0.40726	1
Chr. 1	16850001	218	240	1.05677	0.303953	0.447588	1
Chr. 1	16900001	217	241	1.25764	0.262098	0.40726	1
Chr. 1	16950001	217	241	1.25764	0.262098	0.40726	1
Chr. 1	17000001	218	240	1.05677	0.303953	0.447588	1
Chr. 1	17050001	218	240	1.05677	0.303953	0.447588	1
Chr. 1	17100001	218	240	1.05677	0.303953	0.447588	1
Chr. 1	17150001	218	240	1.05677	0.303953	0.447588	1
Chr. 1	17200001	217	241	1.25764	0.262098	0.40726	1
Chr. 1	17250001	217	241	1.25764	0.262098	0.40726	1
Chr. 1	17300001	216	242	1.47598	0.224404	0.371196	1
Chr. 1	17350001	216	242	1.47598	0.224404	0.371196	1
Chr. 1	17400001	215	243	1.71179	0.190753	0.3387	1
Chr. 1	17450001	215	243	1.71179	0.190753	0.3387	1
Chr. 1	17500001	217	241	1.25764	0.262098	0.40726	1
Chr. 1	17550001	218	240	1.05677	0.303953	0.447588	1
Chr. 1	17600001	217	241	1.25764	0.262098	0.40726	1
Chr. 1	17650001	217	241	1.25764	0.262098	0.40726	1
Chr. 1	17700001	219	239	0.873362	0.350026	0.493833	1
Chr. 1	17750001	219	239	0.873362	0.350026	0.493833	1
Chr. 1	17800001	220	238	0.707424	0.4003	0.541194	1
Chr. 1	17850001	220	238	0.707424	0.4003	0.541194	1
Chr. 1	17900001	225	233	0.139738	0.708542	0.787421	1
Chr. 1	17950001	225	233	0.139738	0.708542	0.787421	1
Chr. 1	18000001	227	231	0.0349345	0.851733	0.88151	1
Chr. 1	18050001	228	230	0.00873362	0.925543	0.931511	1
Chr. 1	18100001	228	230	0.00873362	0.925543	0.931511	1
Chr. 1	18150001	228	230	0.00873362	0.925543	0.931511	1
Chr. 1	18200001	230	228	0.00873362	0.925543	0.931511	1
Chr. 1	18250001	230	228	0.00873362	0.925543	0.931511	1
Chr. 1	18300001	229	229	0	1	1	1
Chr. 1	18350001	229	229	0	1	1	1
Chr. 1	18400001	229	229	0	1	1	1
Chr. 1	18450001	229	229	0	1	1	1
Chr. 1	18500001	229	229	0	1	1	1
Chr. 1	18550001	228	230	0.00873362	0.925543	0.931511	1
Chr. 1	18600001	228	230	0.00873362	0.925543	0.931511	1
Chr. 1	18650001	228	230	0.00873362	0.925543	0.931511	1
Chr. 1	18700001	228	230	0.00873362	0.925543	0.931511	1
Chr. 1	18750001	228	230	0.00873362	0.925543	0.931511	1
Chr. 1	18800001	229	229	0	1	1	1
Chr. 1	18850001	228	230	0.00873362	0.925543	0.931511	1
Chr. 1	18900001	228	230	0.00873362	0.925543	0.931511	1
Chr. 1	18950001	226	232	0.0786026	0.7792	0.836702	1
Chr. 1	19000001	224	234	0.218341	0.640307	0.736868	1
Chr. 1	19050001	222	236	0.427948	0.512998	0.633681	1
Chr. 1	19100001	222	236	0.427948	0.512998	0.633681	1
Chr. 1	19150001	219	239	0.873362	0.350026	0.493833	1
Chr. 1	19200001	219	239	0.873362	0.350026	0.493833	1
Chr. 1	19250001	219	239	0.873362	0.350026	0.493833	1
Chr. 1	19300001	220	238	0.707424	0.4003	0.541194	1
Chr. 1	19350001	221	237	0.558952	0.454683	0.581303	1
Chr. 1	19400001	220	238	0.707424	0.4003	0.541194	1
Chr. 1	19450001	218	240	1.05677	0.303953	0.447588	1
Chr. 1	19500001	220	238	0.707424	0.4003	0.541194	1
Chr. 1	19550001	227	231	0.0349345	0.851733	0.88151	1
Chr. 1	19600001	227	231	0.0349345	0.851733	0.88151	1
Chr. 1	19650001	227	231	0.0349345	0.851733	0.88151	1
Chr. 1	19700001	227	231	0.0349345	0.851733	0.88151	1
Chr. 1	19750001	227	231	0.0349345	0.851733	0.88151	1
Chr. 1	19800001	230	228	0.00873362	0.925543	0.931511	1
Chr. 1	19850001	230	228	0.00873362	0.925543	0.931511	1
Chr. 1	19900001	230	228	0.00873362	0.925543	0.931511	1
Chr. 1	19950001	230	228	0.00873362	0.925543	0.931511	1
Chr. 1	20000001	232	226	0.0786026	0.7792	0.836702	1
Chr. 1	20050001	230	228	0.00873362	0.925543	0.931511	1
Chr. 1	20100001	226	232	0.0786026	0.7792	0.836702	1
Chr. 1	20150001	226	232	0.0786026	0.7792	0.836702	1
Chr. 1	20200001	235	223	0.31441	0.574986	0.68798	1
Chr. 1	20250001	235	223	0.31441	0.574986	0.68798	1
Chr. 1	20300001	235	223	0.31441	0.574986	0.68798	1
Chr. 1	20350001	235	223	0.31441	0.574986	0.68798	1
Chr. 1	20400001	237	221	0.558952	0.454683	0.581303	1
Chr. 1	20450001	237	221	0.558952	0.454683	0.581303	1
Chr. 1	20500001	240	218	1.05677	0.303953	0.447588	1
Chr. 1	20550001	240	218	1.05677	0.303953	0.447588	1
Chr. 1	20600001	244	214	1.96507	0.160973	0.306419	1
Chr. 1	20650001	244	214	1.96507	0.160973	0.306419	1
Chr. 1	20700001	247	211	2.82969	0.092536	0.240006	1
Chr. 1	20750001	247	211	2.82969	0.092536	0.240006	1
Chr. 1	20800001	247	211	2.82969	0.092536	0.240006	1
Chr. 1	20850001	247	211	2.82969	0.092536	0.240006	1
Chr. 1	20900001	245	213	2.23581	0.134846	0.280643	1
Chr. 1	20950001	245	213	2.23581	0.134846	0.280643	1
Chr. 1	21000001	243	215	1.71179	0.190753	0.3387	1
Chr. 1	21050001	244	214	1.96507	0.160973	0.306419	1
Chr. 1	21100001	244	214	1.96507	0.160973	0.306419	1
Chr. 1	21150001	244	214	1.96507	0.160973	0.306419	1
Chr. 1	21200001	244	214	1.96507	0.160973	0.306419	1
Chr. 1	21250001	244	214	1.96507	0.160973	0.306419	1
Chr. 1	21300001	244	214	1.96507	0.160973	0.306419	1
Chr. 1	21350001	244	214	1.96507	0.160973	0.306419	1
Chr. 1	21400001	243	215	1.71179	0.190753	0.3387	1
Chr. 1	21450001	242	216	1.47598	0.224404	0.371196	1
Chr. 1	21500001	242	216	1.47598	0.224404	0.371196	1
Chr. 1	21550001	244	214	1.96507	0.160973	0.306419	1
Chr. 1	21600001	244	214	1.96507	0.160973	0.306419	1
Chr. 1	21650001	244	214	1.96507	0.160973	0.306419	1
Chr. 1	21700001	244	214	1.96507	0.160973	0.306419	1
Chr. 1	21750001	242	216	1.47598	0.224404	0.371196	1
Chr. 1	21800001	240	218	1.05677	0.303953	0.447588	1
Chr. 1	21850001	239	219	0.873362	0.350026	0.493833	1
Chr. 1	21900001	242	216	1.47598	0.224404	0.371196	1
Chr. 1	21950001	242	216	1.47598	0.224404	0.371196	1
Chr. 1	22000001	244	214	1.96507	0.160973	0.306419	1
Chr. 1	22050001	246	212	2.52402	0.112125	0.260864	1
Chr. 1	22100001	245	213	2.23581	0.134846	0.280643	1
Chr. 1	22150001	245	213	2.23581	0.134846	0.280643	1
Chr. 1	22200001	244	214	1.96507	0.160973	0.306419	1
Chr. 1	22250001	246	212	2.52402	0.112125	0.260864	1
Chr. 1	22300001	244	214	1.96507	0.160973	0.306419	1
Chr. 1	22350001	245	213	2.23581	0.134846	0.280643	1
Chr. 1	22400001	245	213	2.23581	0.134846	0.280643	1
Chr. 1	22450001	246	212	2.52402	0.112125	0.260864	1
Chr. 1	22500001	246	212	2.52402	0.112125	0.260864	1
Chr. 1	22550001	247	211	2.82969	0.092536	0.240006	1
Chr. 1	22600001	247	211	2.82969	0.092536	0.240006	1
Chr. 1	22650001	249	209	3.49345	0.0616121	0.199977	1
Chr. 1	22700001	249	209	3.49345	0.0616121	0.199977	1
Chr. 1	22750001	250	208	3.85153	0.0497007	0.190908	1
Chr. 1	22800001	251	207	4.22707	0.039784	0.165397	1
Chr. 1	22850001	251	207	4.22707	0.039784	0.165397	1
Chr. 1	22900001	252	206	4.62009	0.0315996	0.142033	1
Chr. 1	22950001	256	202	6.36681	0.0116274	0.0742167	1
Chr. 1	23000001	256	202	6.36681	0.0116274	0.0742167	1
Chr. 1	23050001	256	202	6.36681	0.0116274	0.0742167	1
Chr. 1	23100001	256	202	6.36681	0.0116274	0.0742167	1
Chr. 1	23150001	255	203	5.90393	0.0151071	0.0900658	1
Chr. 1	23200001	255	203	5.90393	0.0151071	0.0900658	1
Chr. 1	23250001	256	202	6.36681	0.0116274	0.0742167	1
Chr. 1	23300001	256	202	6.36681	0.0116274	0.0742167	1
Chr. 1	23350001	256	202	6.36681	0.0116274	0.0742167	1
Chr. 1	23400001	256	202	6.36681	0.0116274	0.0742167	1
Chr. 1	23450001	256	202	6.36681	0.0116274	0.0742167	1
Chr. 1	23500001	256	202	6.36681	0.0116274	0.0742167	1
Chr. 1	23550001	255	203	5.90393	0.0151071	0.0900658	1
Chr. 1	23600001	256	202	6.36681	0.0116274	0.0742167	1
Chr. 1	23650001	256	202	6.36681	0.0116274	0.0742167	1
Chr. 1	23700001	257	201	6.84716	0.00887822	0.06405	1
Chr. 1	23750001	253	205	5.03057	0.0249037	0.124664	1
Chr. 1	23800001	253	205	5.03057	0.0249037	0.124664	1
Chr. 1	23850001	255	203	5.90393	0.0151071	0.0900658	1
Chr. 1	23900001	256	202	6.36681	0.0116274	0.0742167	1
Chr. 1	23950001	254	204	5.45852	0.0194732	0.10751	1
Chr. 1	24000001	252	206	4.62009	0.0315996	0.142033	1
Chr. 1	24050001	253	205	5.03057	0.0249037	0.124664	1
Chr. 1	24100001	253	205	5.03057	0.0249037	0.124664	1
Chr. 1	24150001	253	205	5.03057	0.0249037	0.124664	1
Chr. 1	24200001	253	205	5.03057	0.0249037	0.124664	1
Chr. 1	24250001	256	202	6.36681	0.0116274	0.0742167	1
Chr. 1	24300001	256	202	6.36681	0.0116274	0.0742167	1
Chr. 1	24350001	256	202	6.36681	0.0116274	0.0742167	1
Chr. 1	24400001	256	202	6.36681	0.0116274	0.0742167	1
Chr. 1	24450001	256	202	6.36681	0.0116274	0.0742167	1
Chr. 1	24500001	256	202	6.36681	0.0116274	0.0742167	1
Chr. 1	24550001	256	202	6.36681	0.0116274	0.0742167	1
Chr. 1	24600001	256	202	6.36681	0.0116274	0.0742167	1
Chr. 1	24650001	257	201	6.84716	0.00887822	0.06405	1
Chr. 1	24700001	255	203	5.90393	0.0151071	0.0900658	1
Chr. 1	24750001	255	203	5.90393	0.0151071	0.0900658	1
Chr. 1	24800001	255	203	5.90393	0.0151071	0.0900658	1
Chr. 1	24850001	254	204	5.45852	0.0194732	0.10751	1
Chr. 1	24900001	258	200	7.34498	0.00672503	0.0513195	1
Chr. 1	24950001	258	200	7.34498	0.00672503	0.0513195	1
Chr. 1	25000001	259	199	7.86026	0.00505331	0.041121	1
Chr. 1	25050001	260	198	8.39301	0.00376666	0.0333369	1
Chr. 1	25100001	261	197	8.94323	0.002785	0.0257088	1
Chr. 1	25150001	262	196	9.51092	0.00204253	0.0198137	1
Chr. 1	25200001	261	197	8.94323	0.002785	0.0257088	1
Chr. 1	25250001	259	199	7.86026	0.00505331	0.041121	1
Chr. 1	25300001	258	200	7.34498	0.00672503	0.0513195	1
Chr. 1	25350001	258	200	7.34498	0.00672503	0.0513195	1
Chr. 1	25400001	259	199	7.86026	0.00505331	0.041121	1
Chr. 1	25450001	259	199	7.86026	0.00505331	0.041121	1
Chr. 1	25500001	259	199	7.86026	0.00505331	0.041121	1
Chr. 1	25550001	261	197	8.94323	0.002785	0.0257088	1
Chr. 1	25600001	261	197	8.94323	0.002785	0.0257088	1
Chr. 1	25650001	261	197	8.94323	0.002785	0.0257088	1
Chr. 1	25700001	260	198	8.39301	0.00376666	0.0333369	1
Chr. 1	25750001	261	197	8.94323	0.002785	0.0257088	1
Chr. 1	25800001	261	197	8.94323	0.002785	0.0257088	1
Chr. 1	25850001	262	196	9.51092	0.00204253	0.0198137	1
Chr. 1	25900001	263	195	10.0961	0.00148586	0.0147469	1
Chr. 1	25950001	263	195	10.0961	0.00148586	0.0147469	1
Chr. 1	26000001	261	197	8.94323	0.002785	0.0257088	1
Chr. 1	26050001	259	199	7.86026	0.00505331	0.041121	1
Chr. 1	26100001	260	198	8.39301	0.00376666	0.0333369	1
Chr. 1	26150001	260	198	8.39301	0.00376666	0.0333369	1
Chr. 1	26200001	259	199	7.86026	0.00505331	0.041121	1
Chr. 1	26250001	260	198	8.39301	0.00376666	0.0333369	1
Chr. 1	26300001	259	199	7.86026	0.00505331	0.041121	1
Chr. 1	26350001	259	199	7.86026	0.00505331	0.041121	1
Chr. 1	26400001	259	199	7.86026	0.00505331	0.041121	1
Chr. 1	26450001	256	202	6.36681	0.0116274	0.0742167	1
Chr. 1	26500001	256	202	6.36681	0.0116274	0.0742167	1
Chr. 1	26550001	255	203	5.90393	0.0151071	0.0900658	1
Chr. 1	26600001	256	202	6.36681	0.0116274	0.0742167	1
Chr. 1	26650001	255	203	5.90393	0.0151071	0.0900658	1
Chr. 1	26700001	255	203	5.90393	0.0151071	0.0900658	1
Chr. 1	26750001	256	202	6.36681	0.0116274	0.0742167	1
Chr. 1	26800001	253	205	5.03057	0.0249037	0.124664	1
Chr. 1	26850001	250	208	3.85153	0.0497007	0.190908	1
Chr. 1	26900001	249	209	3.49345	0.0616121	0.199977	1
Chr. 1	26950001	247	211	2.82969	0.092536	0.240006	1
Chr. 1	27000001	247	211	2.82969	0.092536	0.240006	1
Chr. 1	27050001	245	213	2.23581	0.134846	0.280643	1
Chr. 1	27100001	248	210	3.15284	0.075795	0.224767	1
Chr. 1	27150001	247	211	2.82969	0.092536	0.240006	1
Chr. 1	27200001	246	212	2.52402	0.112125	0.260864	1
Chr. 1	27250001	246	212	2.52402	0.112125	0.260864	1
Chr. 1	27300001	247	211	2.82969	0.092536	0.240006	1
Chr. 1	27350001	246	212	2.52402	0.112125	0.260864	1
Chr. 1	27400001	246	212	2.52402	0.112125	0.260864	1
Chr. 1	27450001	246	212	2.52402	0.112125	0.260864	1
Chr. 1	27500001	246	212	2.52402	0.112125	0.260864	1
Chr. 1	27550001	245	213	2.23581	0.134846	0.280643	1
Chr. 1	27600001	245	213	2.23581	0.134846	0.280643	1
Chr. 1	27650001	245	213	2.23581	0.134846	0.280643	1
Chr. 1	27700001	246	212	2.52402	0.112125	0.260864	1
Chr. 1	27750001	244	214	1.96507	0.160973	0.306419	1
Chr. 1	27800001	244	214	1.96507	0.160973	0.306419	1
Chr. 1	27850001	244	214	1.96507	0.160973	0.306419	1
Chr. 1	27900001	244	214	1.96507	0.160973	0.306419	1
Chr. 1	27950001	244	214	1.96507	0.160973	0.306419	1
Chr. 1	28000001	244	214	1.96507	0.160973	0.306419	1
Chr. 1	28050001	244	214	1.96507	0.160973	0.306419	1
Chr. 1	28100001	244	214	1.96507	0.160973	0.306419	1
Chr. 1	28150001	244	214	1.96507	0.160973	0.306419	1
Chr. 1	28200001	244	214	1.96507	0.160973	0.306419	1
Chr. 1	28250001	245	213	2.23581	0.134846	0.280643	1
Chr. 1	28300001	241	217	1.25764	0.262098	0.40726	1
Chr. 1	28350001	241	217	1.25764	0.262098	0.40726	1
Chr. 1	28400001	240	218	1.05677	0.303953	0.447588	1
Chr. 1	28450001	239	219	0.873362	0.350026	0.493833	1
Chr. 1	28500001	238	220	0.707424	0.4003	0.541194	1
Chr. 1	28550001	239	219	0.873362	0.350026	0.493833	1
Chr. 1	28600001	240	218	1.05677	0.303953	0.447588	1
Chr. 1	28650001	238	220	0.707424	0.4003	0.541194	1
Chr. 1	28700001	237	221	0.558952	0.454683	0.581303	1
Chr. 1	28750001	237	221	0.558952	0.454683	0.581303	1
Chr. 1	28800001	237	221	0.558952	0.454683	0.581303	1
Chr. 1	28850001	234	224	0.218341	0.640307	0.736868	1
Chr. 1	28900001	234	224	0.218341	0.640307	0.736868	1
Chr. 1	28950001	234	224	0.218341	0.640307	0.736868	1
Chr. 1	29000001	234	224	0.218341	0.640307	0.736868	1
Chr. 1	29050001	234	224	0.218341	0.640307	0.736868	1
Chr. 1	29100001	236	222	0.427948	0.512998	0.633681	1
Chr. 1	29150001	235	223	0.31441	0.574986	0.68798	1
Chr. 1	29200001	236	222	0.427948	0.512998	0.633681	1
Chr. 1	29250001	236	222	0.427948	0.512998	0.633681	1
Chr. 1	29300001	234	224	0.218341	0.640307	0.736868	1
Chr. 1	29350001	232	226	0.0786026	0.7792	0.836702	1
Chr. 1	29400001	232	226	0.0786026	0.7792	0.836702	1
Chr. 1	29450001	232	226	0.0786026	0.7792	0.836702	1
Chr. 1	29500001	233	225	0.139738	0.708542	0.787421	1
Chr. 1	29550001	230	228	0.00873362	0.925543	0.931511	1
Chr. 1	29600001	230	228	0.00873362	0.925543	0.931511	1
Chr. 1	29650001	231	227	0.0349345	0.851733	0.88151	1
Chr. 1	29700001	233	225	0.139738	0.708542	0.787421	1
Chr. 1	29750001	232	226	0.0786026	0.7792	0.836702	1
Chr. 1	29800001	232	226	0.0786026	0.7792	0.836702	1
Chr. 1	29850001	231	227	0.0349345	0.851733	0.88151	1
Chr. 1	29900001	232	226	0.0786026	0.7792	0.836702	1
Chr. 1	29950001	230	228	0.00873362	0.925543	0.931511	1
Chr. 1	30000001	230	228	0.00873362	0.925543	0.931511	1
Chr. 1	30050001	232	226	0.0786026	0.7792	0.836702	1
Chr. 1	30100001	230	228	0.00873362	0.925543	0.931511	1
Chr. 1	30150001	226	232	0.0786026	0.7792	0.836702	1
Chr. 1	30200001	225	233	0.139738	0.708542	0.787421	1
Chr. 1	30250001	223	235	0.31441	0.574986	0.68798	1
Chr. 1	30300001	222	236	0.427948	0.512998	0.633681	1
Chr. 1	30350001	223	235	0.31441	0.574986	0.68798	1
Chr. 1	30400001	223	235	0.31441	0.574986	0.68798	1
Chr. 1	30450001	224	234	0.218341	0.640307	0.736868	1
Chr. 1	30500001	224	234	0.218341	0.640307	0.736868	1
Chr. 1	30550001	226	232	0.0786026	0.7792	0.836702	1
Chr. 1	30600001	227	231	0.0349345	0.851733	0.88151	1
Chr. 1	30650001	228	230	0.00873362	0.925543	0.931511	1
Chr. 1	30700001	226	232	0.0786026	0.7792	0.836702	1
Chr. 1	30750001	228	230	0.00873362	0.925543	0.931511	1
Chr. 1	30800001	227	231	0.0349345	0.851733	0.88151	1
Chr. 1	30850001	230	228	0.00873362	0.925543	0.931511	1
Chr. 1	30900001	230	228	0.00873362	0.925543	0.931511	1
Chr. 1	30950001	230	228	0.00873362	0.925543	0.931511	1
Chr. 1	31000001	230	228	0.00873362	0.925543	0.931511	1
Chr. 1	31050001	231	227	0.0349345	0.851733	0.88151	1
Chr. 1	31100001	232	226	0.0786026	0.7792	0.836702	1
Chr. 1	31150001	232	226	0.0786026	0.7792	0.836702	1
Chr. 1	31200001	229	229	0	1	1	1
Chr. 1	31250001	232	226	0.0786026	0.7792	0.836702	1
Chr. 1	31300001	230	228	0.00873362	0.925543	0.931511	1
Chr. 1	31350001	231	227	0.0349345	0.851733	0.88151	1
Chr. 1	31400001	232	226	0.0786026	0.7792	0.836702	1
Chr. 1	31450001	233	225	0.139738	0.708542	0.787421	1
Chr. 1	31500001	234	224	0.218341	0.640307	0.736868	1
Chr. 1	31550001	235	223	0.31441	0.574986	0.68798	1
Chr. 1	31600001	236	222	0.427948	0.512998	0.633681	1
Chr. 1	31650001	234	224	0.218341	0.640307	0.736868	1
Chr. 1	31700001	234	224	0.218341	0.640307	0.736868	1
Chr. 1	31750001	233	225	0.139738	0.708542	0.787421	1
Chr. 1	31800001	233	225	0.139738	0.708542	0.787421	1
Chr. 1	31850001	234	224	0.218341	0.640307	0.736868	1
Chr. 1	31900001	234	224	0.218341	0.640307	0.736868	1
Chr. 1	31950001	233	225	0.139738	0.708542	0.787421	1
Chr. 1	32000001	233	225	0.139738	0.708542	0.787421	1
Chr. 1	32050001	233	225	0.139738	0.708542	0.787421	1
Chr. 1	32100001	235	223	0.31441	0.574986	0.68798	1
Chr. 1	32150001	235	223	0.31441	0.574986	0.68798	1
Chr. 1	32200001	235	223	0.31441	0.574986	0.68798	1
Chr. 1	32250001	234	224	0.218341	0.640307	0.736868	1
Chr. 1	32300001	233	225	0.139738	0.708542	0.787421	1
Chr. 1	32350001	232	226	0.0786026	0.7792	0.836702	1
Chr. 1	32400001	231	227	0.0349345	0.851733	0.88151	1
Chr. 1	32450001	230	228	0.00873362	0.925543	0.931511	1
Chr. 1	32500001	231	227	0.0349345	0.851733	0.88151	1
Chr. 1	32550001	231	227	0.0349345	0.851733	0.88151	1
Chr. 1	32600001	231	227	0.0349345	0.851733	0.88151	1
Chr. 1	32650001	231	227	0.0349345	0.851733	0.88151	1
Chr. 2	1	169	289	31.441	2.05588e-08	3.39418e-07	3.52995e-05
Chr. 2	50001	169	289	31.441	2.05588e-08	3.39418e-07	3.52995e-05
Chr. 2	100001	169	289	31.441	2.05588e-08	3.39418e-07	3.52995e-05
Chr. 2	150001	169	289	31.441	2.05588e-08	3.39418e-07	3.52995e-05
Chr. 2	200001	169	289	31.441	2.05588e-08	3.39418e-07	3.52995e-05
Chr. 2	250001	169	289	31.441	2.05588e-08	3.39418e-07	3.52995e-05
Chr. 2	300001	169	289	31.441	2.05588e-08	3.39418e-07	3.52995e-05
Chr. 2	350001	169	289	31.441	2.05588e-08	3.39418e-07	3.52995e-05
Chr. 2	400001	171	287	29.3799	5.94911e-08	9.1202e-07	0.000102146
Chr. 2	450001	171	287	29.3799	5.94911e-08	9.1202e-07	0.000102146
Chr. 2	500001	170	288	30.4017	3.51212e-08	5.4821e-07	6.03031e-05
Chr. 2	550001	169	289	31.441	2.05588e-08	3.39418e-07	3.52995e-05
Chr. 2	600001	168	290	32.4978	1.19327e-08	2.227e-07	2.04884e-05
Chr. 2	650001	167	291	33.5721	6.86724e-09	1.42061e-07	1.1791e-05
Chr. 2	700001	168	290	32.4978	1.19327e-08	2.227e-07	2.04884e-05
Chr. 2	750001	168	290	32.4978	1.19327e-08	2.227e-07	2.04884e-05
Chr. 2	800001	167	291	33.5721	6.86724e-09	1.42061e-07	1.1791e-05
Chr. 2	850001	168	290	32.4978	1.19327e-08	2.227e-07	2.04884e-05
Chr. 2	900001	169	289	31.441	2.05588e-08	3.39418e-07	3.52995e-05
Chr. 2	950001	167	291	33.5721	6.86724e-09	1.42061e-07	1.1791e-05
Chr. 2	1000001	167	291	33.5721	6.86724e-09	1.42061e-07	1.1791e-05
Chr. 2	1050001	168	290	32.4978	1.19327e-08	2.227e-07	2.04884e-05
Chr. 2	1100001	170	288	30.4017	3.51212e-08	5.4821e-07	6.03031e-05
Chr. 2	1150001	168	290	32.4978	1.19327e-08	2.227e-07	2.04884e-05
Chr. 2	1200001	166	292	34.6638	3.9186e-09	9.09221e-08	6.72823e-06
Chr. 2	1250001	167	291	33.5721	6.86724e-09	1.42061e-07	1.1791e-05
Chr. 2	1300001	168	290	32.4978	1.19327e-08	2.227e-07	2.04884e-05
Chr. 2	1350001	161	297	40.3843	2.08613e-10	5.51059e-09	3.58188e-07
Chr. 2	1400001	159	299	42.7948	6.07948e-11	1.6569e-09	1.04385e-07
Chr. 2	1450001	159	299	42.7948	6.07948e-11	1.6569e-09	1.04385e-07
Chr. 2	1500001	159	299	42.7948	6.07948e-11	1.6569e-09	1.04385e-07
Chr. 2	1550001	157	301	45.2751	1.71211e-11	5.06845e-10	2.9397e-08
Chr. 2	1600001	157	301	45.2751	1.71211e-11	5.06845e-10	2.9397e-08
Chr. 2	1650001	157	301	45.2751	1.71211e-11	5.06845e-10	2.9397e-08
Chr. 2	1700001	157	301	45.2751	1.71211e-11	5.06845e-10	2.9397e-08
Chr. 2	1750001	155	303	47.8253	4.65934e-12	1.56864e-10	8.00008e-09
Chr. 2	1800001	156	302	46.5415	8.96992e-12	2.8521e-10	1.54014e-08
Chr. 2	1850001	156	302	46.5415	8.96992e-12	2.8521e-10	1.54014e-08
Chr. 2	1900001	154	304	49.1266	2.39959e-12	8.95674e-11	4.1201e-09
Chr. 2	1950001	153	305	50.4454	1.22526e-12	5.00897e-11	2.10377e-09
Chr. 2	2000001	153	305	50.4454	1.22526e-12	5.00897e-11	2.10377e-09
Chr. 2	2050001	152	306	51.7817	6.20285e-13	3.13244e-11	1.06503e-09
Chr. 2	2100001	152	306	51.7817	6.20285e-13	3.13244e-11	1.06503e-09
Chr. 2	2150001	148	310	57.3013	3.73906e-14	3.77645e-12	6.41997e-11
Chr. 2	2200001	149	309	55.8952	7.64391e-14	6.24981e-12	1.31246e-10
Chr. 2	2250001	150	308	54.5066	1.54931e-13	1.06406e-11	2.66016e-10
Chr. 2	2300001	150	308	54.5066	1.54931e-13	1.06406e-11	2.66016e-10
Chr. 2	2350001	146	312	60.1659	8.7188e-15	1.0693e-12	1.49702e-11
Chr. 2	2400001	145	313	61.6245	4.15625e-15	5.9469e-13	7.13627e-12
Chr. 2	2450001	146	312	60.1659	8.7188e-15	1.0693e-12	1.49702e-11
Chr. 2	2500001	143	315	64.5939	9.20405e-16	1.43667e-13	1.58034e-12
Chr. 2	2550001	143	315	64.5939	9.20405e-16	1.43667e-13	1.58034e-12
Chr. 2	2600001	141	317	67.6332	1.96925e-16	4.2265e-14	3.3812e-13
Chr. 2	2650001	135	323	77.1703	1.56834e-18	8.97613e-16	2.69284e-15
Chr. 2	2700001	135	323	77.1703	1.56834e-18	8.97613e-16	2.69284e-15
Chr. 2	2750001	135	323	77.1703	1.56834e-18	8.97613e-16	2.69284e-15
Chr. 2	2800001	136	322	75.5371	3.58602e-18	1.5393e-15	6.15719e-15
Chr. 2	2850001	140	318	69.179	8.99186e-17	2.57317e-14	1.5439e-13
Chr. 2	2900001	140	318	69.179	8.99186e-17	2.57317e-14	1.5439e-13
Chr. 2	2950001	141	317	67.6332	1.96925e-16	4.2265e-14	3.3812e-13
Chr. 2	3000001	143	315	64.5939	9.20405e-16	1.43667e-13	1.58034e-12
Chr. 2	3050001	147	311	58.7249	1.81333e-14	1.94593e-12	3.11349e-11
Chr. 2	3100001	147	311	58.7249	1.81333e-14	1.94593e-12	3.11349e-11
Chr. 2	3150001	150	308	54.5066	1.54931e-13	1.06406e-11	2.66016e-10
Chr. 2	3200001	152	306	51.7817	6.20285e-13	3.13244e-11	1.06503e-09
Chr. 2	3250001	151	307	53.1354	3.11335e-13	1.90915e-11	5.34563e-10
Chr. 2	3300001	152	306	51.7817	6.20285e-13	3.13244e-11	1.06503e-09
Chr. 2	3350001	152	306	51.7817	6.20285e-13	3.13244e-11	1.06503e-09
Chr. 2	3400001	152	306	51.7817	6.20285e-13	3.13244e-11	1.06503e-09
Chr. 2	3450001	151	307	53.1354	3.11335e-13	1.90915e-11	5.34563e-10
Chr. 2	3500001	151	307	53.1354	3.11335e-13	1.90915e-11	5.34563e-10
Chr. 2	3550001	150	308	54.5066	1.54931e-13	1.06406e-11	2.66016e-10
Chr. 2	3600001	149	309	55.8952	7.64391e-14	6.24981e-12	1.31246e-10
Chr. 2	3650001	149	309	55.8952	7.64391e-14	6.24981e-12	1.31246e-10
Chr. 2	3700001	149	309	55.8952	7.64391e-14	6.24981e-12	1.31246e-10
Chr. 2	3750001	153	305	50.4454	1.22526e-12	5.00897e-11	2.10377e-09
Chr. 2	3800001	153	305	50.4454	1.22526e-12	5.00897e-11	2.10377e-09
Chr. 2	3850001	153	305	50.4454	1.22526e-12	5.00897e-11	2.10377e-09
Chr. 2	3900001	153	305	50.4454	1.22526e-12	5.00897e-11	2.10377e-09
Chr. 2	3950001	153	305	50.4454	1.22526e-12	5.00897e-11	2.10377e-09
Chr. 2	4000001	153	305	50.4454	1.22526e-12	5.00897e-11	2.10377e-09
Chr. 2	4050001	154	304	49.1266	2.39959e-12	8.95674e-11	4.1201e-09
Chr. 2	4100001	154	304	49.1266	2.39959e-12	8.95674e-11	4.1201e-09
Chr. 2	4150001	154	304	49.1266	2.39959e-12	8.95674e-11	4.1201e-09
Chr. 2	4200001	155	303	47.8253	4.65934e-12	1.56864e-10	8.00008e-09
Chr. 2	4250001	155	303	47.8253	4.65934e-12	1.56864e-10	8.00008e-09
Chr. 2	4300001	155	303	47.8253	4.65934e-12	1.56864e-10	8.00008e-09
Chr. 2	4350001	155	303	47.8253	4.65934e-12	1.56864e-10	8.00008e-09
Chr. 2	4400001	156	302	46.5415	8.96992e-12	2.8521e-10	1.54014e-08
Chr. 2	4450001	158	300	44.0262	3.2401e-11	9.27207e-10	5.56324e-08
Chr. 2	4500001	158	300	44.0262	3.2401e-11	9.27207e-10	5.56324e-08
Chr. 2	4550001	161	297	40.3843	2.08613e-10	5.51059e-09	3.58188e-07
Chr. 2	4600001	164	294	36.8996	1.24374e-09	2.96597e-08	2.1355e-06
Chr. 2	4650001	164	294	36.8996	1.24374e-09	2.96597e-08	2.1355e-06
Chr. 2	4700001	163	295	38.0437	6.91789e-10	1.77284e-08	1.1878e-06
Chr. 2	4750001	163	295	38.0437	6.91789e-10	1.77284e-08	1.1878e-06
Chr. 2	4800001	164	294	36.8996	1.24374e-09	2.96597e-08	2.1355e-06
Chr. 2	4850001	164	294	36.8996	1.24374e-09	2.96597e-08	2.1355e-06
Chr. 2	4900001	164	294	36.8996	1.24374e-09	2.96597e-08	2.1355e-06
Chr. 2	4950001	167	291	33.5721	6.86724e-09	1.42061e-07	1.1791e-05
Chr. 2	5000001	165	293	35.7729	2.21708e-09	5.21468e-08	3.80672e-06
Chr. 2	5050001	167	291	33.5721	6.86724e-09	1.42061e-07	1.1791e-05
Chr. 2	5100001	167	291	33.5721	6.86724e-09	1.42061e-07	1.1791e-05
Chr. 2	5150001	167	291	33.5721	6.86724e-09	1.42061e-07	1.1791e-05
Chr. 2	5200001	170	288	30.4017	3.51212e-08	5.4821e-07	6.03031e-05
Chr. 2	5250001	170	288	30.4017	3.51212e-08	5.4821e-07	6.03031e-05
Chr. 2	5300001	168	290	32.4978	1.19327e-08	2.227e-07	2.04884e-05
Chr. 2	5350001	168	290	32.4978	1.19327e-08	2.227e-07	2.04884e-05
Chr. 2	5400001	169	289	31.441	2.05588e-08	3.39418e-07	3.52995e-05
Chr. 2	5450001	169	289	31.441	2.05588e-08	3.39418e-07	3.52995e-05
Chr. 2	5500001	170	288	30.4017	3.51212e-08	5.4821e-07	6.03031e-05
Chr. 2	5550001	170	288	30.4017	3.51212e-08	5.4821e-07	6.03031e-05
Chr. 2	5600001	172	286	28.3755	9.99195e-08	1.51825e-06	0.000171562
Chr. 2	5650001	173	285	27.3886	1.66405e-07	2.4845e-06	0.000285718
Chr. 2	5700001	174	284	26.4192	2.74793e-07	4.03265e-06	0.00047182
Chr. 2	5750001	174	284	26.4192	2.74793e-07	4.03265e-06	0.00047182
Chr. 2	5800001	173	285	27.3886	1.66405e-07	2.4845e-06	0.000285718
Chr. 2	5850001	175	283	25.4672	4.49957e-07	6.54725e-06	0.000772576
Chr. 2	5900001	176	282	24.5328	7.30574e-07	1.04533e-05	0.0012544
Chr. 2	5950001	176	282	24.5328	7.30574e-07	1.04533e-05	0.0012544
Chr. 2	6000001	177	281	23.6157	1.17623e-06	1.65539e-05	0.00201958
Chr. 2	6050001	177	281	23.6157	1.17623e-06	1.65539e-05	0.00201958
Chr. 2	6100001	178	280	22.7162	1.87782e-06	2.62132e-05	0.00322422
Chr. 2	6150001	179	279	21.8341	2.97276e-06	4.08338e-05	0.00510422
Chr. 2	6200001	179	279	21.8341	2.97276e-06	4.08338e-05	0.00510422
Chr. 2	6250001	181	277	20.1223	7.26458e-06	9.82149e-05	0.0124733
Chr. 2	6300001	181	277	20.1223	7.26458e-06	9.82149e-05	0.0124733
Chr. 2	6350001	182	276	19.2926	1.12142e-05	0.000150427	0.0192547
Chr. 2	6400001	183	275	18.4803	1.71665e-05	0.00022673	0.0294749
Chr. 2	6450001	183	275	18.4803	1.71665e-05	0.00022673	0.0294749
Chr. 2	6500001	184	274	17.6856	2.60593e-05	0.000338969	0.0447439
Chr. 2	6550001	184	274	17.6856	2.60593e-05	0.000338969	0.0447439
Chr. 2	6600001	186	272	16.1485	5.85658e-05	0.000756071	0.100557
Chr. 2	6650001	187	271	15.4061	8.67073e-05	0.00111102	0.148876
Chr. 2	6700001	189	269	13.9738	0.000185376	0.00235771	0.318291
Chr. 2	6750001	190	268	13.2838	0.000267703	0.00323695	0.459646
Chr. 2	6800001	190	268	13.2838	0.000267703	0.00323695	0.459646
Chr. 2	6850001	190	268	13.2838	0.000267703	0.00323695	0.459646
Chr. 2	6900001	190	268	13.2838	0.000267703	0.00323695	0.459646
Chr. 2	6950001	190	268	13.2838	0.000267703	0.00323695	0.459646
Chr. 2	7000001	190	268	13.2838	0.000267703	0.00323695	0.459646
Chr. 2	7050001	191	267	12.6114	0.000383411	0.00450902	0.658316
Chr. 2	7100001	191	267	12.6114	0.000383411	0.00450902	0.658316
Chr. 2	7150001	190	268	13.2838	0.000267703	0.00323695	0.459646
Chr. 2	7200001	191	267	12.6114	0.000383411	0.00450902	0.658316
Chr. 2	7250001	192	266	11.9563	0.00054462	0.00584445	0.935112
Chr. 2	7300001	192	266	11.9563	0.00054462	0.00584445	0.935112
Chr. 2	7350001	192	266	11.9563	0.00054462	0.00584445	0.935112
Chr. 2	7400001	192	266	11.9563	0.00054462	0.00584445	0.935112
Chr. 2	7450001	192	266	11.9563	0.00054462	0.00584445	0.935112
Chr. 2	7500001	192	266	11.9563	0.00054462	0.00584445	0.935112
Chr. 2	7550001	192	266	11.9563	0.00054462	0.00584445	0.935112
Chr. 2	7600001	192	266	11.9563	0.00054462	0.00584445	0.935112
Chr. 2	7650001	192	266	11.9563	0.00054462	0.00584445	0.935112
Chr. 2	7700001	192	266	11.9563	0.00054462	0.00584445	0.935112
Chr. 2	7750001	192	266	11.9563	0.00054462	0.00584445	0.935112
Chr. 2	7800001	193	265	11.3188	0.000767272	0.00798428	1
Chr. 2	7850001	193	265	11.3188	0.000767272	0.00798428	1
Chr. 2	7900001	194	264	10.6987	0.00107211	0.010765	1
Chr. 2	7950001	194	264	10.6987	0.00107211	0.010765	1
Chr. 2	8000001	194	264	10.6987	0.00107211	0.010765	1
Chr. 2	8050001	194	264	10.6987	0.00107211	0.010765	1
Chr. 2	8100001	194	264	10.6987	0.00107211	0.010765	1
Chr. 2	8150001	193	265	11.3188	0.000767272	0.00798428	1
Chr. 2	8200001	193	265	11.3188	0.000767272	0.00798428	1
Chr. 2	8250001	192	266	11.9563	0.00054462	0.00584445	0.935112
Chr. 2	8300001	192	266	11.9563	0.00054462	0.00584445	0.935112
Chr. 2	8350001	193	265	11.3188	0.000767272	0.00798428	1
Chr. 2	8400001	194	264	10.6987	0.00107211	0.010765	1
Chr. 2	8450001	191	267	12.6114	0.000383411	0.00450902	0.658316
Chr. 2	8500001	192	266	11.9563	0.00054462	0.00584445	0.935112
Chr. 2	8550001	196	262	9.51092	0.00204253	0.0198137	1
Chr. 2	8600001	197	261	8.94323	0.002785	0.0257088	1
Chr. 2	8650001	196	262	9.51092	0.00204253	0.0198137	1
Chr. 2	8700001	198	260	8.39301	0.00376666	0.0333369	1
Chr. 2	8750001	199	259	7.86026	0.00505331	0.041121	1
Chr. 2	8800001	198	260	8.39301	0.00376666	0.0333369	1
Chr. 2	8850001	199	259	7.86026	0.00505331	0.041121	1
Chr. 2	8900001	200	258	7.34498	0.00672503	0.0513195	1
Chr. 2	8950001	200	258	7.34498	0.00672503	0.0513195	1
Chr. 2	9000001	202	256	6.36681	0.0116274	0.0742167	1
Chr. 2	9050001	203	255	5.90393	0.0151071	0.0900658	1
Chr. 2	9100001	204	254	5.45852	0.0194732	0.10751	1
Chr. 2	9150001	204	254	5.45852	0.0194732	0.10751	1
Chr. 2	9200001	206	252	4.62009	0.0315996	0.142033	1
Chr. 2	9250001	206	252	4.62009	0.0315996	0.142033	1
Chr. 2	9300001	206	252	4.62009	0.0315996	0.142033	1
Chr. 2	9350001	207	251	4.22707	0.039784	0.165397	1
Chr. 2	9400001	209	249	3.49345	0.0616121	0.199977	1
Chr. 2	9450001	209	249	3.49345	0.0616121	0.199977	1
Chr. 2	9500001	209	249	3.49345	0.0616121	0.199977	1
Chr. 2	9550001	212	246	2.52402	0.112125	0.260864	1
Chr. 2	9600001	210	248	3.15284	0.075795	0.224767	1
Chr. 2	9650001	210	248	3.15284	0.075795	0.224767	1
Chr. 2	9700001	212	246	2.52402	0.112125	0.260864	1
Chr. 2	9750001	213	245	2.23581	0.134846	0.280643	1
Chr. 2	9800001	215	243	1.71179	0.190753	0.3387	1
Chr. 2	9850001	214	244	1.96507	0.160973	0.306419	1
Chr. 2	9900001	217	241	1.25764	0.262098	0.40726	1
Chr. 2	9950001	216	242	1.47598	0.224404	0.371196	1
Chr. 2	10000001	216	242	1.47598	0.224404	0.371196	1
Chr. 2	10050001	214	244	1.96507	0.160973	0.306419	1
Chr. 2	10100001	213	245	2.23581	0.134846	0.280643	1
Chr. 2	10150001	213	245	2.23581	0.134846	0.280643	1
Chr. 2	10200001	215	243	1.71179	0.190753	0.3387	1
Chr. 2	10250001	213	245	2.23581	0.134846	0.280643	1
Chr. 2	10300001	213	245	2.23581	0.134846	0.280643	1
Chr. 2	10350001	215	243	1.71179	0.190753	0.3387	1
Chr. 2	10400001	216	242	1.47598	0.224404	0.371196	1
Chr. 2	10450001	218	240	1.05677	0.303953	0.447588	1
Chr. 2	10500001	220	238	0.707424	0.4003	0.541194	1
Chr. 2	10550001	220	238	0.707424	0.4003	0.541194	1
Chr. 2	10600001	219	239	0.873362	0.350026	0.493833	1
Chr. 2	10650001	220	238	0.707424	0.4003	0.541194	1
Chr. 2	10700001	221	237	0.558952	0.454683	0.581303	1
Chr. 2	10750001	222	236	0.427948	0.512998	0.633681	1
Chr. 2	10800001	225	233	0.139738	0.708542	0.787421	1
Chr. 2	10850001	227	231	0.0349345	0.851733	0.88151	1
Chr. 2	10900001	226	232	0.0786026	0.7792	0.836702	1
Chr. 2	10950001	226	232	0.0786026	0.7792	0.836702	1
Chr. 2	11000001	225	233	0.139738	0.708542	0.787421	1
Chr. 2	11050001	224	234	0.218341	0.640307	0.736868	1
Chr. 2	11100001	226	232	0.0786026	0.7792	0.836702	1
Chr. 2	11150001	226	232	0.0786026	0.7792	0.836702	1
Chr. 2	11200001	226	232	0.0786026	0.7792	0.836702	1
Chr. 2	11250001	230	228	0.00873362	0.925543	0.931511	1
Chr. 2	11300001	229	229	0	1	1	1
Chr. 2	11350001	229	229	0	1	1	1
Chr. 2	11400001	233	225	0.139738	0.708542	0.787421	1
Chr. 2	11450001	230	228	0.00873362	0.925543	0.931511	1
Chr. 2	11500001	230	228	0.00873362	0.925543	0.931511	1
Chr. 2	11550001	232	226	0.0786026	0.7792	0.836702	1
Chr. 2	11600001	233	225	0.139738	0.708542	0.787421	1
Chr. 2	11650001	233	225	0.139738	0.708542	0.787421	1
Chr. 2	11700001	229	229	0	1	1	1
Chr. 2	11750001	233	225	0.139738	0.708542	0.787421	1
Chr. 2	11800001	234	224	0.218341	0.640307	0.736868	1
Chr. 2	11850001	235	223	0.31441	0.574986	0.68798	1
Chr. 2	11900001	236	222	0.427948	0.512998	0.633681	1
Chr. 2	11950001	235	223	0.31441	0.574986	0.68798	1
Chr. 2	12000001	235	223	0.31441	0.574986	0.68798	1
Chr. 2	12050001	236	222	0.427948	0.512998	0.633681	1
Chr. 2	12100001	234	224	0.218341	0.640307	0.736868	1
Chr. 2	12150001	235	223	0.31441	0.574986	0.68798	1
Chr. 2	12200001	234	224	0.218341	0.640307	0.736868	1
Chr. 2	12250001	234	224	0.218341	0.640307	0.736868	1
Chr. 2	12300001	234	224	0.218341	0.640307	0.736868	1
Chr. 2	12350001	234	224	0.218341	0.640307	0.736868	1
Chr. 2	12400001	234	224	0.218341	0.640307	0.736868	1
Chr. 2	12450001	239	219	0.873362	0.350026	0.493833	1
Chr. 2	12500001	238	220	0.707424	0.4003	0.541194	1
Chr. 2	12550001	237	221	0.558952	0.454683	0.581303	1
Chr. 2	12600001	237	221	0.558952	0.454683	0.581303	1
Chr. 2	12650001	237	221	0.558952	0.454683	0.581303	1
Chr. 2	12700001	239	219	0.873362	0.350026	0.493833	1
Chr. 2	12750001	240	218	1.05677	0.303953	0.447588	1
Chr. 2	12800001	240	218	1.05677	0.303953	0.447588	1
Chr. 2	12850001	241	217	1.25764	0.262098	0.40726	1
Chr. 2	12900001	245	213	2.23581	0.134846	0.280643	1
Chr. 2	12950001	244	214	1.96507	0.160973	0.306419	1
Chr. 2	13000001	245	213	2.23581	0.134846	0.280643	1
Chr. 2	13050001	246	212	2.52402	0.112125	0.260864	1
Chr. 2	13100001	246	212	2.52402	0.112125	0.260864	1
Chr. 2	13150001	247	211	2.82969	0.092536	0.240006	1
Chr. 2	13200001	247	211	2.82969	0.092536	0.240006	1
Chr. 2	13250001	248	210	3.15284	0.075795	0.224767	1
Chr. 2	13300001	248	210	3.15284	0.075795	0.224767	1
Chr. 2	13350001	248	210	3.15284	0.075795	0.224767	1
Chr. 2	13400001	247	211	2.82969	0.092536	0.240006	1
Chr. 2	13450001	249	209	3.49345	0.0616121	0.199977	1
Chr. 2	13500001	249	209	3.49345	0.0616121	0.199977	1
Chr. 2	13550001	247	211	2.82969	0.092536	0.240006	1
Chr. 2	13600001	246	212	2.52402	0.112125	0.260864	1
Chr. 2	13650001	246	212	2.52402	0.112125	0.260864	1
Chr. 2	13700001	246	212	2.52402	0.112125	0.260864	1
Chr. 2	13750001	244	214	1.96507	0.160973	0.306419	1
Chr. 2	13800001	244	214	1.96507	0.160973	0.306419	1
Chr. 2	13850001	244	214	1.96507	0.160973	0.306419	1
Chr. 2	13900001	244	214	1.96507	0.160973	0.306419	1
Chr. 2	13950001	243	215	1.71179	0.190753	0.3387	1
Chr. 2	14000001	246	212	2.52402	0.112125	0.260864	1
Chr. 2	14050001	245	213	2.23581	0.134846	0.280643	1
Chr. 2	14100001	245	213	2.23581	0.134846	0.280643	1
Chr. 2	14150001	245	213	2.23581	0.134846	0.280643	1
Chr. 2	14200001	246	212	2.52402	0.112125	0.260864	1
Chr. 2	14250001	245	213	2.23581	0.134846	0.280643	1
Chr. 2	14300001	246	212	2.52402	0.112125	0.260864	1
Chr. 2	14350001	245	213	2.23581	0.134846	0.280643	1
Chr. 2	14400001	245	213	2.23581	0.134846	0.280643	1
Chr. 2	14450001	246	212	2.52402	0.112125	0.260864	1
Chr. 2	14500001	245	213	2.23581	0.134846	0.280643	1
Chr. 2	14550001	245	213	2.23581	0.134846	0.280643	1
Chr. 2	14600001	244	214	1.96507	0.160973	0.306419	1
Chr. 2	14650001	242	216	1.47598	0.224404	0.371196	1
Chr. 2	14700001	242	216	1.47598	0.224404	0.371196	1
Chr. 2	14750001	242	216	1.47598	0.224404	0.371196	1
Chr. 2	14800001	242	216	1.47598	0.224404	0.371196	1
Chr. 2	14850001	243	215	1.71179	0.190753	0.3387	1
Chr. 2	14900001	243	215	1.71179	0.190753	0.3387	1
Chr. 2	14950001	243	215	1.71179	0.190753	0.3387	1
Chr. 2	15000001	245	213	2.23581	0.134846	0.280643	1
Chr. 2	15050001	249	209	3.49345	0.0616121	0.199977	1
Chr. 2	15100001	250	208	3.85153	0.0497007	0.190908	1
Chr. 2	15150001	249	209	3.49345	0.0616121	0.199977	1
Chr. 2	15200001	248	210	3.15284	0.075795	0.224767	1
Chr. 2	15250001	249	209	3.49345	0.0616121	0.199977	1
Chr. 2	15300001	252	206	4.62009	0.0315996	0.142033	1
Chr. 2	15350001	255	203	5.90393	0.0151071	0.0900658	1
Chr. 2	15400001	253	205	5.03057	0.0249037	0.124664	1
Chr. 2	15450001	253	205	5.03057	0.0249037	0.124664	1
Chr. 2	15500001	254	204	5.45852	0.0194732	0.10751	1
Chr. 2	15550001	254	204	5.45852	0.0194732	0.10751	1
Chr. 2	15600001	254	204	5.45852	0.0194732	0.10751	1
Chr. 2	15650001	251	207	4.22707	0.039784	0.165397	1
Chr. 2	15700001	253	205	5.03057	0.0249037	0.124664	1
Chr. 2	15750001	254	204	5.45852	0.0194732	0.10751	1
Chr. 2	15800001	253	205	5.03057	0.0249037	0.124664	1
Chr. 2	15850001	254	204	5.45852	0.0194732	0.10751	1
Chr. 2	15900001	254	204	5.45852	0.0194732	0.10751	1
Chr. 2	15950001	255	203	5.90393	0.0151071	0.0900658	1
Chr. 2	16000001	256	202	6.36681	0.0116274	0.0742167	1
Chr. 2	16050001	257	201	6.84716	0.00887822	0.06405	1
Chr. 2	16100001	254	204	5.45852	0.0194732	0.10751	1
Chr. 2	16150001	252	206	4.62009	0.0315996	0.142033	1
Chr. 2	16200001	254	204	5.45852	0.0194732	0.10751	1
Chr. 2	16250001	254	204	5.45852	0.0194732	0.10751	1
Chr. 2	16300001	257	201	6.84716	0.00887822	0.06405	1
Chr. 2	16350001	256	202	6.36681	0.0116274	0.0742167	1
Chr. 2	16400001	257	201	6.84716	0.00887822	0.06405	1
Chr. 2	16450001	257	201	6.84716	0.00887822	0.06405	1
Chr. 2	16500001	254	204	5.45852	0.0194732	0.10751	1
Chr. 2	16550001	254	204	5.45852	0.0194732	0.10751	1
Chr. 2	16600001	254	204	5.45852	0.0194732	0.10751	1
Chr. 2	16650001	255	203	5.90393	0.0151071	0.0900658	1
Chr. 2	16700001	255	203	5.90393	0.0151071	0.0900658	1
Chr. 2	16750001	258	200	7.34498	0.00672503	0.0513195	1
Chr. 2	16800001	258	200	7.34498	0.00672503	0.0513195	1
Chr. 2	16850001	258	200	7.34498	0.00672503	0.0513195	1
Chr. 2	16900001	259	199	7.86026	0.00505331	0.041121	1
Chr. 2	16950001	256	202	6.36681	0.0116274	0.0742167	1
Chr. 2	17000001	255	203	5.90393	0.0151071	0.0900658	1
Chr. 2	17050001	257	201	6.84716	0.00887822	0.06405	1
Chr. 2	17100001	257	201	6.84716	0.00887822	0.06405	1
Chr. 2	17150001	258	200	7.34498	0.00672503	0.0513195	1
Chr. 2	17200001	257	201	6.84716	0.00887822	0.06405	1
Chr. 2	17250001	257	201	6.84716	0.00887822	0.06405	1
Chr. 2	17300001	260	198	8.39301	0.00376666	0.0333369	1
Chr. 2	17350001	259	199	7.86026	0.00505331	0.041121	1
Chr. 2	17400001	259	199	7.86026	0.00505331	0.041121	1
Chr. 2	17450001	259	199	7.86026	0.00505331	0.041121	1
Chr. 2	17500001	258	200	7.34498	0.00672503	0.0513195	1
Chr. 2	17550001	258	200	7.34498	0.00672503	0.0513195	1
Chr. 2	17600001	257	201	6.84716	0.00887822	0.06405	1
Chr. 2	17650001	257	201	6.84716	0.00887822	0.06405	1
Chr. 2	17700001	257	201	6.84716	0.00887822	0.06405	1
Chr. 2	17750001	259	199	7.86026	0.00505331	0.041121	1
Chr. 2	17800001	258	200	7.34498	0.00672503	0.0513195	1
Chr. 2	17850001	258	200	7.34498	0.00672503	0.0513195	1
Chr. 2	17900001	252	206	4.62009	0.0315996	0.142033	1
Chr. 2	17950001	252	206	4.62009	0.0315996	0.142033	1
Chr. 2	18000001	250	208	3.85153	0.0497007	0.190908	1
Chr. 2	18050001	250	208	3.85153	0.0497007	0.190908	1
Chr. 2	18100001	252	206	4.62009	0.0315996	0.142033	1
Chr. 2	18150001	253	205	5.03057	0.0249037	0.124664	1
Chr. 2	18200001	252	206	4.62009	0.0315996	0.142033	1
Chr. 2	18250001	252	206	4.62009	0.0315996	0.142033	1
Chr. 2	18300001	252	206	4.62009	0.0315996	0.142033	1
Chr. 2	18350001	252	206	4.62009	0.0315996	0.142033	1
Chr. 2	18400001	253	205	5.03057	0.0249037	0.124664	1
Chr. 2	18450001	252	206	4.62009	0.0315996	0.142033	1
Chr. 2	18500001	250	208	3.85153	0.0497007	0.190908	1
Chr. 2	18550001	251	207	4.22707	0.039784	0.165397	1
Chr. 2	18600001	250	208	3.85153	0.0497007	0.190908	1
Chr. 2	18650001	250	208	3.85153	0.0497007	0.190908	1
Chr. 2	18700001	251	207	4.22707	0.039784	0.165397	1
Chr. 2	18750001	251	207	4.22707	0.039784	0.165397	1
Chr. 2	18800001	252	206	4.62009	0.0315996	0.142033	1
Chr. 2	18850001	252	206	4.62009	0.0315996	0.142033	1
Chr. 2	18900001	252	206	4.62009	0.0315996	0.142033	1
Chr. 2	18950001	252	206	4.62009	0.0315996	0.142033	1
Chr. 2	19000001	251	207	4.22707	0.039784	0.165397	1
Chr. 2	19050001	253	205	5.03057	0.0249037	0.124664	1
Chr. 2	19100001	252	206	4.62009	0.0315996	0.142033	1
Chr. 2	19150001	252	206	4.62009	0.0315996	0.142033	1
Chr. 2	19200001	252	206	4.62009	0.0315996	0.142033	1
Chr. 2	19250001	251	207	4.22707	0.039784	0.165397	1
Chr. 2	19300001	251	207	4.22707	0.039784	0.165397	1
Chr. 2	19350001	251	207	4.22707	0.039784	0.165397	1
Chr. 2	19400001	251	207	4.22707	0.039784	0.165397	1
Chr. 2	19450001	251	207	4.22707	0.039784	0.165397	1
Chr. 2	19500001	252	206	4.62009	0.0315996	0.142033	1
Chr. 2	19550001	252	206	4.62009	0.0315996	0.142033	1
Chr. 2	19600001	251	207	4.22707	0.039784	0.165397	1
Chr. 2	19650001	252	206	4.62009	0.0315996	0.142033	1
Chr. 2	19700001	253	205	5.03057	0.0249037	0.124664	1
Chr. 2	19750001	253	205	5.03057	0.0249037	0.124664	1
Chr. 2	19800001	254	204	5.45852	0.0194732	0.10751	1
Chr. 2	19850001	254	204	5.45852	0.0194732	0.10751	1
Chr. 2	19900001	254	204	5.45852	0.0194732	0.10751	1
Chr. 2	19950001	254	204	5.45852	0.0194732	0.10751	1
Chr. 2	20000001	252	206	4.62009	0.0315996	0.142033	1
Chr. 2	20050001	252	206	4.62009	0.0315996	0.142033	1
Chr. 2	20100001	252	206	4.62009	0.0315996	0.142033	1
Chr. 2	20150001	253	205	5.03057	0.0249037	0.124664	1
Chr. 2	20200001	253	205	5.03057	0.0249037	0.124664	1
Chr. 2	20250001	253	205	5.03057	0.0249037	0.124664	1
Chr. 2	20300001	253	205	5.03057	0.0249037	0.124664	1
Chr. 2	20350001	253	205	5.03057	0.0249037	0.124664	1
Chr. 2	20400001	253	205	5.03057	0.0249037	0.124664	1
Chr. 2	20450001	250	208	3.85153	0.0497007	0.190908	1
Chr. 2	20500001	250	208	3.85153	0.0497007	0.190908	1
Chr. 2	20550001	249	209	3.49345	0.0616121	0.199977	1
Chr. 2	20600001	250	208	3.85153	0.0497007	0.190908	1
Chr. 2	20650001	248	210	3.15284	0.075795	0.224767	1
Chr. 2	20700001	248	210	3.15284	0.075795	0.224767	1
Chr. 2	20750001	247	211	2.82969	0.092536	0.240006	1
Chr. 2	20800001	250	208	3.85153	0.0497007	0.190908	1
Chr. 2	20850001	248	210	3.15284	0.075795	0.224767	1
Chr. 2	20900001	246	212	2.52402	0.112125	0.260864	1
Chr. 2	20950001	247	211	2.82969	0.092536	0.240006	1
Chr. 2	21000001	247	211	2.82969	0.092536	0.240006	1
Chr. 2	21050001	247	211	2.82969	0.092536	0.240006	1
Chr. 2	21100001	247	211	2.82969	0.092536	0.240006	1
Chr. 2	21150001	246	212	2.52402	0.112125	0.260864	1
Chr. 2	21200001	245	213	2.23581	0.134846	0.280643	1
Chr. 2	21250001	243	215	1.71179	0.190753	0.3387	1
Chr. 2	21300001	240	218	1.05677	0.303953	0.447588	1
Chr. 2	21350001	239	219	0.873362	0.350026	0.493833	1
Chr. 2	21400001	239	219	0.873362	0.350026	0.493833	1
Chr. 2	21450001	239	219	0.873362	0.350026	0.493833	1
Chr. 2	21500001	242	216	1.47598	0.224404	0.371196	1
Chr. 2	21550001	242	216	1.47598	0.224404	0.371196	1
Chr. 2	21600001	244	214	1.96507	0.160973	0.306419	1
Chr. 2	21650001	245	213	2.23581	0.134846	0.280643	1
Chr. 2	21700001	245	213	2.23581	0.134846	0.280643	1
Chr. 2	21750001	243	215	1.71179	0.190753	0.3387	1
Chr. 2	21800001	243	215	1.71179	0.190753	0.3387	1
Chr. 2	21850001	243	215	1.71179	0.190753	0.3387	1
Chr. 2	21900001	243	215	1.71179	0.190753	0.3387	1
Chr. 2	21950001	243	215	1.71179	0.190753	0.3387	1
Chr. 2	22000001	242	216	1.47598	0.224404	0.371196	1
Chr. 2	22050001	243	215	1.71179	0.190753	0.3387	1
Chr. 2	22100001	243	215	1.71179	0.190753	0.3387	1
Chr. 2	22150001	243	215	1.71179	0.190753	0.3387	1
Chr. 2	22200001	244	214	1.96507	0.160973	0.306419	1
Chr. 2	22250001	244	214	1.96507	0.160973	0.306419	1
Chr. 2	22300001	243	215	1.71179	0.190753	0.3387	1
Chr. 2	22350001	243	215	1.71179	0.190753	0.3387	1
Chr. 2	22400001	243	215	1.71179	0.190753	0.3387	1
Chr. 2	22450001	243	215	1.71179	0.190753	0.3387	1
Chr. 2	22500001	243	215	1.71179	0.190753	0.3387	1
Chr. 2	22550001	244	214	1.96507	0.160973	0.306419	1
Chr. 2	22600001	244	214	1.96507	0.160973	0.306419	1
Chr. 2	22650001	245	213	2.23581	0.134846	0.280643	1
Chr. 2	22700001	246	212	2.52402	0.112125	0.260864	1
Chr. 2	22750001	246	212	2.52402	0.112125	0.260864	1
Chr. 2	22800001	246	212	2.52402	0.112125	0.260864	1
Chr. 2	22850001	246	212	2.52402	0.112125	0.260864	1
Chr. 2	22900001	245	213	2.23581	0.134846	0.280643	1
Chr. 2	22950001	245	213	2.23581	0.134846	0.280643	1
Chr. 2	23000001	246	212	2.52402	0.112125	0.260864	1
Chr. 2	23050001	246	212	2.52402	0.112125	0.260864	1
Chr. 2	23100001	244	214	1.96507	0.160973	0.306419	1
Chr. 2	23150001	243	215	1.71179	0.190753	0.3387	1
Chr. 2	23200001	243	215	1.71179	0.190753	0.3387	1
Chr. 2	23250001	242	216	1.47598	0.224404	0.371196	1
Chr. 2	23300001	247	211	2.82969	0.092536	0.240006	1
Chr. 2	23350001	247	211	2.82969	0.092536	0.240006	1
Chr. 2	23400001	245	213	2.23581	0.134846	0.280643	1
Chr. 2	23450001	243	215	1.71179	0.190753	0.3387	1
Chr. 2	23500001	245	213	2.23581	0.134846	0.280643	1
Chr. 2	23550001	245	213	2.23581	0.134846	0.280643	1
Chr. 2	23600001	244	214	1.96507	0.160973	0.306419	1
Chr. 2	23650001	243	215	1.71179	0.190753	0.3387	1
Chr. 2	23700001	243	215	1.71179	0.190753	0.3387	1
Chr. 2	23750001	241	217	1.25764	0.262098	0.40726	1
Chr. 2	23800001	240	218	1.05677	0.303953	0.447588	1
Chr. 2	23850001	242	216	1.47598	0.224404	0.371196	1
Chr. 2	23900001	241	217	1.25764	0.262098	0.40726	1
Chr. 2	23950001	242	216	1.47598	0.224404	0.371196	1
Chr. 2	24000001	242	216	1.47598	0.224404	0.371196	1
Chr. 2	24050001	240	218	1.05677	0.303953	0.447588	1
Chr. 2	24100001	241	217	1.25764	0.262098	0.40726	1
Chr. 2	24150001	242	216	1.47598	0.224404	0.371196	1
Chr. 2	24200001	242	216	1.47598	0.224404	0.371196	1
Chr. 2	24250001	242	216	1.47598	0.224404	0.371196	1
Chr. 2	24300001	241	217	1.25764	0.262098	0.40726	1
Chr. 2	24350001	242	216	1.47598	0.224404	0.371196	1
Chr. 2	24400001	242	216	1.47598	0.224404	0.371196	1
Chr. 2	24450001	243	215	1.71179	0.190753	0.3387	1
Chr. 2	24500001	243	215	1.71179	0.190753	0.3387	1
Chr. 2	24550001	243	215	1.71179	0.190753	0.3387	1
Chr. 2	24600001	240	218	1.05677	0.303953	0.447588	1
Chr. 2	24650001	242	216	1.47598	0.224404	0.371196	1
Chr. 2	24700001	243	215	1.71179	0.190753	0.3387	1
Chr. 2	24750001	242	216	1.47598	0.224404	0.371196	1
Chr. 2	24800001	242	216	1.47598	0.224404	0.371196	1
Chr. 2	24850001	243	215	1.71179	0.190753	0.3387	1
Chr. 2	24900001	243	215	1.71179	0.190753	0.3387	1
Chr. 2	24950001	243	215	1.71179	0.190753	0.3387	1
Chr. 2	25000001	243	215	1.71179	0.190753	0.3387	1
Chr. 2	25050001	243	215	1.71179	0.190753	0.3387	1
Chr. 2	25100001	243	215	1.71179	0.190753	0.3387	1
Chr. 2	25150001	243	215	1.71179	0.190753	0.3387	1
Chr. 2	25200001	244	214	1.96507	0.160973	0.306419	1
Chr. 2	25250001	245	213	2.23581	0.134846	0.280643	1
Chr. 2	25300001	245	213	2.23581	0.134846	0.280643	1
Chr. 2	25350001	244	214	1.96507	0.160973	0.306419	1
Chr. 2	25400001	246	212	2.52402	0.112125	0.260864	1
Chr. 2	25450001	248	210	3.15284	0.075795	0.224767	1
Chr. 2	25500001	245	213	2.23581	0.134846	0.280643	1
Chr. 2	25550001	247	211	2.82969	0.092536	0.240006	1
Chr. 2	25600001	247	211	2.82969	0.092536	0.240006	1
Chr. 2	25650001	247	211	2.82969	0.092536	0.240006	1
Chr. 2	25700001	247	211	2.82969	0.092536	0.240006	1
Chr. 2	25750001	246	212	2.52402	0.112125	0.260864	1
Chr. 2	25800001	247	211	2.82969	0.092536	0.240006	1
Chr. 2	25850001	247	211	2.82969	0.092536	0.240006	1
Chr. 2	25900001	247	211	2.82969	0.092536	0.240006	1
Chr. 2	25950001	247	211	2.82969	0.092536	0.240006	1
Chr. 2	26000001	244	214	1.96507	0.160973	0.306419	1
Chr. 2	26050001	244	214	1.96507	0.160973	0.306419	1
Chr. 2	26100001	244	214	1.96507	0.160973	0.306419	1
Chr. 2	26150001	241	217	1.25764	0.262098	0.40726	1
Chr. 2	26200001	242	216	1.47598	0.224404	0.371196	1
Chr. 2	26250001	242	216	1.47598	0.224404	0.371196	1
Chr. 2	26300001	241	217	1.25764	0.262098	0.40726	1
Chr. 2	26350001	236	222	0.427948	0.512998	0.633681	1
Chr. 2	26400001	235	223	0.31441	0.574986	0.68798	1
Chr. 2	26450001	236	222	0.427948	0.512998	0.633681	1
Chr. 2	26500001	235	223	0.31441	0.574986	0.68798	1
Chr. 2	26550001	236	222	0.427948	0.512998	0.633681	1
Chr. 2	26600001	237	221	0.558952	0.454683	0.581303	1
Chr. 2	26650001	237	221	0.558952	0.454683	0.581303	1
Chr. 2	26700001	237	221	0.558952	0.454683	0.581303	1
Chr. 2	26750001	236	222	0.427948	0.512998	0.633681	1
Chr. 2	26800001	236	222	0.427948	0.512998	0.633681	1
Chr. 2	26850001	236	222	0.427948	0.512998	0.633681	1
Chr. 2	26900001	236	222	0.427948	0.512998	0.633681	1
Chr. 2	26950001	236	222	0.427948	0.512998	0.633681	1
Chr. 2	27000001	237	221	0.558952	0.454683	0.581303	1
Chr. 2	27050001	238	220	0.707424	0.4003	0.541194	1
Chr. 2	27100001	239	219	0.873362	0.350026	0.493833	1
Chr. 2	27150001	237	221	0.558952	0.454683	0.581303	1
Chr. 2	27200001	237	221	0.558952	0.454683	0.581303	1
Chr. 2	27250001	237	221	0.558952	0.454683	0.581303	1
Chr. 2	27300001	237	221	0.558952	0.454683	0.581303	1
Chr. 2	27350001	236	222	0.427948	0.512998	0.633681	1
Chr. 2	27400001	235	223	0.31441	0.574986	0.68798	1
Chr. 2	27450001	233	225	0.139738	0.708542	0.787421	1
Chr. 2	27500001	233	225	0.139738	0.708542	0.787421	1
Chr. 2	27550001	233	225	0.139738	0.708542	0.787421	1
Chr. 2	27600001	232	226	0.0786026	0.7792	0.836702	1
Chr. 2	27650001	231	227	0.0349345	0.851733	0.88151	1
Chr. 2	27700001	231	227	0.0349345	0.851733	0.88151	1
Chr. 2	27750001	231	227	0.0349345	0.851733	0.88151	1
Chr. 2	27800001	231	227	0.0349345	0.851733	0.88151	1
Chr. 2	27850001	230	228	0.00873362	0.925543	0.931511	1
Chr. 2	27900001	229	229	0	1	1	1
Chr. 2	27950001	233	225	0.139738	0.708542	0.787421	1
Chr. 2	28000001	234	224	0.218341	0.640307	0.736868	1
Chr. 2	28050001	236	222	0.427948	0.512998	0.633681	1
Chr. 2	28100001	234	224	0.218341	0.640307	0.736868	1
Chr. 2	28150001	230	228	0.00873362	0.925543	0.931511	1
Chr. 2	28200001	227	231	0.0349345	0.851733	0.88151	1
Chr. 2	28250001	227	231	0.0349345	0.851733	0.88151	1
Chr. 2	28300001	228	230	0.00873362	0.925543	0.931511	1
Chr. 2	28350001	227	231	0.0349345	0.851733	0.88151	1
Chr. 2	28400001	227	231	0.0349345	0.851733	0.88151	1
Chr. 2	28450001	227	231	0.0349345	0.851733	0.88151	1
Chr. 2	28500001	228	230	0.00873362	0.925543	0.931511	1
Chr. 2	28550001	228	230	0.00873362	0.925543	0.931511	1
Chr. 2	28600001	230	228	0.00873362	0.925543	0.931511	1
Chr. 2	28650001	231	227	0.0349345	0.851733	0.88151	1
Chr. 2	28700001	232	226	0.0786026	0.7792	0.836702	1
Chr. 2	28750001	231	227	0.0349345	0.851733	0.88151	1
Chr. 2	28800001	231	227	0.0349345	0.851733	0.88151	1
Chr. 2	28850001	232	226	0.0786026	0.7792	0.836702	1
Chr. 2	28900001	232	226	0.0786026	0.7792	0.836702	1
Chr. 2	28950001	232	226	0.0786026	0.7792	0.836702	1
Chr. 2	29000001	231	227	0.0349345	0.851733	0.88151	1
Chr. 2	29050001	231	227	0.0349345	0.851733	0.88151	1
Chr. 2	29100001	231	227	0.0349345	0.851733	0.88151	1
Chr. 2	29150001	231	227	0.0349345	0.851733	0.88151	1
Chr. 2	29200001	231	227	0.0349345	0.851733	0.88151	1
Chr. 3	1	249	209	3.49345	0.0616121	0.199977	1
Chr. 3	50001	249	209	3.49345	0.0616121	0.199977	1
Chr. 3	100001	249	209	3.49345	0.0616121	0.199977	1
Chr. 3	150001	249	209	3.49345	0.0616121	0.199977	1
Chr. 3	200001	249	209	3.49345	0.0616121	0.199977	1
Chr. 3	250001	249	209	3.49345	0.0616121	0.199977	1
Chr. 3	300001	249	209	3.49345	0.0616121	0.199977	1
Chr. 3	350001	249	209	3.49345	0.0616121	0.199977	1
Chr. 3	400001	249	209	3.49345	0.0616121	0.199977	1
Chr. 3	450001	250	208	3.85153	0.0497007	0.190908	1
Chr. 3	500001	249	209	3.49345	0.0616121	0.199977	1
Chr. 3	550001	248	210	3.15284	0.075795	0.224767	1
Chr. 3	600001	248	210	3.15284	0.075795	0.224767	1
Chr. 3	650001	249	209	3.49345	0.0616121	0.199977	1
Chr. 3	700001	247	211	2.82969	0.092536	0.240006	1
Chr. 3	750001	245	213	2.23581	0.134846	0.280643	1
Chr. 3	800001	245	213	2.23581	0.134846	0.280643	1
Chr. 3	850001	246	212	2.52402	0.112125	0.260864	1
Chr. 3	900001	246	212	2.52402	0.112125	0.260864	1
Chr. 3	950001	247	211	2.82969	0.092536	0.240006	1
Chr. 3	1000001	248	210	3.15284	0.075795	0.224767	1
Chr. 3	1050001	248	210	3.15284	0.075795	0.224767	1
Chr. 3	1100001	247	211	2.82969	0.092536	0.240006	1
Chr. 3	1150001	248	210	3.15284	0.075795	0.224767	1
Chr. 3	1200001	245	213	2.23581	0.134846	0.280643	1
Chr. 3	1250001	243	215	1.71179	0.190753	0.3387	1
Chr. 3	1300001	245	213	2.23581	0.134846	0.280643	1
Chr. 3	1350001	244	214	1.96507	0.160973	0.306419	1
Chr. 3	1400001	244	214	1.96507	0.160973	0.306419	1
Chr. 3	1450001	244	214	1.96507	0.160973	0.306419	1
Chr. 3	1500001	245	213	2.23581	0.134846	0.280643	1
Chr. 3	1550001	243	215	1.71179	0.190753	0.3387	1
Chr. 3	1600001	243	215	1.71179	0.190753	0.3387	1
Chr. 3	1650001	244	214	1.96507	0.160973	0.306419	1
Chr. 3	1700001	245	213	2.23581	0.134846	0.280643	1
Chr. 3	1750001	242	216	1.47598	0.224404	0.371196	1
Chr. 3	1800001	241	217	1.25764	0.262098	0.40726	1
Chr. 3	1850001	240	218	1.05677	0.303953	0.447588	1
Chr. 3	1900001	238	220	0.707424	0.4003	0.541194	1
Chr. 3	1950001	235	223	0.31441	0.574986	0.68798	1
Chr. 3	2000001	235	223	0.31441	0.574986	0.68798	1
Chr. 3	2050001	234	224	0.218341	0.640307	0.736868	1
Chr. 3	2100001	234	224	0.218341	0.640307	0.736868	1
Chr. 3	2150001	232	226	0.0786026	0.7792	0.836702	1
Chr. 3	2200001	231	227	0.0349345	0.851733	0.88151	1
Chr. 3	2250001	230	228	0.00873362	0.925543	0.931511	1
Chr. 3	2300001	230	228	0.00873362	0.925543	0.931511	1
Chr. 3	2350001	230	228	0.00873362	0.925543	0.931511	1
Chr. 3	2400001	231	227	0.0349345	0.851733	0.88151	1
Chr. 3	2450001	231	227	0.0349345	0.851733	0.88151	1
Chr. 3	2500001	233	225	0.139738	0.708542	0.787421	1
Chr. 3	2550001	234	224	0.218341	0.640307	0.736868	1
Chr. 3	2600001	233	225	0.139738	0.708542	0.787421	1
Chr. 3	2650001	232	226	0.0786026	0.7792	0.836702	1
Chr. 3	2700001	233	225	0.139738	0.708542	0.787421	1
Chr. 3	2750001	233	225	0.139738	0.708542	0.787421	1
Chr. 3	2800001	235	223	0.31441	0.574986	0.68798	1
Chr. 3	2850001	236	222	0.427948	0.512998	0.633681	1
Chr. 3	2900001	236	222	0.427948	0.512998	0.633681	1
Chr. 3	2950001	236	222	0.427948	0.512998	0.633681	1
Chr. 3	3000001	236	222	0.427948	0.512998	0.633681	1
Chr. 3	3050001	235	223	0.31441	0.574986	0.68798	1
Chr. 3	3100001	235	223	0.31441	0.574986	0.68798	1
Chr. 3	3150001	236	222	0.427948	0.512998	0.633681	1
Chr. 3	3200001	238	220	0.707424	0.4003	0.541194	1
Chr. 3	3250001	239	219	0.873362	0.350026	0.493833	1
Chr. 3	3300001	239	219	0.873362	0.350026	0.493833	1
Chr. 3	3350001	244	214	1.96507	0.160973	0.306419	1
Chr. 3	3400001	245	213	2.23581	0.134846	0.280643	1
Chr. 3	3450001	244	214	1.96507	0.160973	0.306419	1
Chr. 3	3500001	245	213	2.23581	0.134846	0.280643	1
Chr. 3	3550001	248	210	3.15284	0.075795	0.224767	1
Chr. 3	3600001	249	209	3.49345	0.0616121	0.199977	1
Chr. 3	3650001	244	214	1.96507	0.160973	0.306419	1
Chr. 3	3700001	245	213	2.23581	0.134846	0.280643	1
Chr. 3	3750001	245	213	2.23581	0.134846	0.280643	1
Chr. 3	3800001	245	213	2.23581	0.134846	0.280643	1
Chr. 3	3850001	245	213	2.23581	0.134846	0.280643	1
Chr. 3	3900001	245	213	2.23581	0.134846	0.280643	1
Chr. 3	3950001	245	213	2.23581	0.134846	0.280643	1
Chr. 3	4000001	244	214	1.96507	0.160973	0.306419	1
Chr. 3	4050001	244	214	1.96507	0.160973	0.306419	1
Chr. 3	4100001	244	214	1.96507	0.160973	0.306419	1
Chr. 3	4150001	244	214	1.96507	0.160973	0.306419	1
Chr. 3	4200001	245	213	2.23581	0.134846	0.280643	1
Chr. 3	4250001	245	213	2.23581	0.134846	0.280643	1
Chr. 3	4300001	244	214	1.96507	0.160973	0.306419	1
Chr. 3	4350001	243	215	1.71179	0.190753	0.3387	1
Chr. 3	4400001	243	215	1.71179	0.190753	0.3387	1
Chr. 3	4450001	243	215	1.71179	0.190753	0.3387	1
Chr. 3	4500001	242	216	1.47598	0.224404	0.371196	1
Chr. 3	4550001	241	217	1.25764	0.262098	0.40726	1
Chr. 3	4600001	241	217	1.25764	0.262098	0.40726	1
Chr. 3	4650001	242	216	1.47598	0.224404	0.371196	1
Chr. 3	4700001	241	217	1.25764	0.262098	0.40726	1
Chr. 3	4750001	243	215	1.71179	0.190753	0.3387	1
Chr. 3	4800001	243	215	1.71179	0.190753	0.3387	1
Chr. 3	4850001	244	214	1.96507	0.160973	0.306419	1
Chr. 3	4900001	242	216	1.47598	0.224404	0.371196	1
Chr. 3	4950001	242	216	1.47598	0.224404	0.371196	1
Chr. 3	5000001	242	216	1.47598	0.224404	0.371196	1
Chr. 3	5050001	243	215	1.71179	0.190753	0.3387	1
Chr. 3	5100001	244	214	1.96507	0.160973	0.306419	1
Chr. 3	5150001	245	213	2.23581	0.134846	0.280643	1
Chr. 3	5200001	243	215	1.71179	0.190753	0.3387	1
Chr. 3	5250001	241	217	1.25764	0.262098	0.40726	1
Chr. 3	5300001	241	217	1.25764	0.262098	0.40726	1
Chr. 3	5350001	241	217	1.25764	0.262098	0.40726	1
Chr. 3	5400001	241	217	1.25764	0.262098	0.40726	1
Chr. 3	5450001	241	217	1.25764	0.262098	0.40726	1
Chr. 3	5500001	241	217	1.25764	0.262098	0.40726	1
Chr. 3	5550001	240	218	1.05677	0.303953	0.447588	1
Chr. 3	5600001	241	217	1.25764	0.262098	0.40726	1
Chr. 3	5650001	241	217	1.25764	0.262098	0.40726	1
Chr. 3	5700001	238	220	0.707424	0.4003	0.541194	1
Chr. 3	5750001	238	220	0.707424	0.4003	0.541194	1
Chr. 3	5800001	238	220	0.707424	0.4003	0.541194	1
Chr. 3	5850001	238	220	0.707424	0.4003	0.541194	1
Chr. 3	5900001	239	219	0.873362	0.350026	0.493833	1
Chr. 3	5950001	239	219	0.873362	0.350026	0.493833	1
Chr. 3	6000001	235	223	0.31441	0.574986	0.68798	1
Chr. 3	6050001	235	223	0.31441	0.574986	0.68798	1
Chr. 3	6100001	234	224	0.218341	0.640307	0.736868	1
Chr. 3	6150001	234	224	0.218341	0.640307	0.736868	1
Chr. 3	6200001	235	223	0.31441	0.574986	0.68798	1
Chr. 3	6250001	235	223	0.31441	0.574986	0.68798	1
Chr. 3	6300001	233	225	0.139738	0.708542	0.787421	1
Chr. 3	6350001	233	225	0.139738	0.708542	0.787421	1
Chr. 3	6400001	233	225	0.139738	0.708542	0.787421	1
Chr. 3	6450001	233	225	0.139738	0.708542	0.787421	1
Chr. 3	6500001	231	227	0.0349345	0.851733	0.88151	1
Chr. 3	6550001	231	227	0.0349345	0.851733	0.88151	1
Chr. 3	6600001	231	227	0.0349345	0.851733	0.88151	1
Chr. 3	6650001	231	227	0.0349345	0.851733	0.88151	1
Chr. 3	6700001	231	227	0.0349345	0.851733	0.88151	1
Chr. 3	6750001	231	227	0.0349345	0.851733	0.88151	1
Chr. 3	6800001	232	226	0.0786026	0.7792	0.836702	1
Chr. 3	6850001	230	228	0.00873362	0.925543	0.931511	1
Chr. 3	6900001	231	227	0.0349345	0.851733	0.88151	1
Chr. 3	6950001	227	231	0.0349345	0.851733	0.88151	1
Chr. 3	7000001	227	231	0.0349345	0.851733	0.88151	1
Chr. 3	7050001	226	232	0.0786026	0.7792	0.836702	1
Chr. 3	7100001	227	231	0.0349345	0.851733	0.88151	1
Chr. 3	7150001	226	232	0.0786026	0.7792	0.836702	1
Chr. 3	7200001	228	230	0.00873362	0.925543	0.931511	1
Chr. 3	7250001	227	231	0.0349345	0.851733	0.88151	1
Chr. 3	7300001	227	231	0.0349345	0.851733	0.88151	1
Chr. 3	7350001	226	232	0.0786026	0.7792	0.836702	1
Chr. 3	7400001	226	232	0.0786026	0.7792	0.836702	1
Chr. 3	7450001	226	232	0.0786026	0.7792	0.836702	1
Chr. 3	7500001	226	232	0.0786026	0.7792	0.836702	1
Chr. 3	7550001	224	234	0.218341	0.640307	0.736868	1
Chr. 3	7600001	224	234	0.218341	0.640307	0.736868	1
Chr. 3	7650001	224	234	0.218341	0.640307	0.736868	1
Chr. 3	7700001	221	237	0.558952	0.454683	0.581303	1
Chr. 3	7750001	219	239	0.873362	0.350026	0.493833	1
Chr. 3	7800001	219	239	0.873362	0.350026	0.493833	1
Chr. 3	7850001	221	237	0.558952	0.454683	0.581303	1
Chr. 3	7900001	221	237	0.558952	0.454683	0.581303	1
Chr. 3	7950001	221	237	0.558952	0.454683	0.581303	1
Chr. 3	8000001	217	241	1.25764	0.262098	0.40726	1
Chr. 3	8050001	216	242	1.47598	0.224404	0.371196	1
Chr. 3	8100001	217	241	1.25764	0.262098	0.40726	1
Chr. 3	8150001	217	241	1.25764	0.262098	0.40726	1
Chr. 3	8200001	219	239	0.873362	0.350026	0.493833	1
Chr. 3	8250001	219	239	0.873362	0.350026	0.493833	1
Chr. 3	8300001	220	238	0.707424	0.4003	0.541194	1
Chr. 3	8350001	221	237	0.558952	0.454683	0.581303	1
Chr. 3	8400001	221	237	0.558952	0.454683	0.581303	1
Chr. 3	8450001	223	235	0.31441	0.574986	0.68798	1
Chr. 3	8500001	223	235	0.31441	0.574986	0.68798	1
Chr. 3	8550001	223	235	0.31441	0.574986	0.68798	1
Chr. 3	8600001	222	236	0.427948	0.512998	0.633681	1
Chr. 3	8650001	221	237	0.558952	0.454683	0.581303	1
Chr. 3	8700001	222	236	0.427948	0.512998	0.633681	1
Chr. 3	8750001	221	237	0.558952	0.454683	0.581303	1
Chr. 3	8800001	219	239	0.873362	0.350026	0.493833	1
Chr. 3	8850001	218	240	1.05677	0.303953	0.447588	1
Chr. 3	8900001	215	243	1.71179	0.190753	0.3387	1
Chr. 3	8950001	214	244	1.96507	0.160973	0.306419	1
Chr. 3	9000001	216	242	1.47598	0.224404	0.371196	1
Chr. 3	9050001	213	245	2.23581	0.134846	0.280643	1
Chr. 3	9100001	214	244	1.96507	0.160973	0.306419	1
Chr. 3	9150001	214	244	1.96507	0.160973	0.306419	1
Chr. 3	9200001	213	245	2.23581	0.134846	0.280643	1
Chr. 3	9250001	212	246	2.52402	0.112125	0.260864	1
Chr. 3	9300001	212	246	2.52402	0.112125	0.260864	1
Chr. 3	9350001	211	247	2.82969	0.092536	0.240006	1
Chr. 3	9400001	212	246	2.52402	0.112125	0.260864	1
Chr. 3	9450001	212	246	2.52402	0.112125	0.260864	1
Chr. 3	9500001	212	246	2.52402	0.112125	0.260864	1
Chr. 3	9550001	210	248	3.15284	0.075795	0.224767	1
Chr. 3	9600001	213	245	2.23581	0.134846	0.280643	1
Chr. 3	9650001	212	246	2.52402	0.112125	0.260864	1
Chr. 3	9700001	211	247	2.82969	0.092536	0.240006	1
Chr. 3	9750001	211	247	2.82969	0.092536	0.240006	1
Chr. 3	9800001	211	247	2.82969	0.092536	0.240006	1
Chr. 3	9850001	211	247	2.82969	0.092536	0.240006	1
Chr. 3	9900001	211	247	2.82969	0.092536	0.240006	1
Chr. 3	9950001	212	246	2.52402	0.112125	0.260864	1
Chr. 3	10000001	212	246	2.52402	0.112125	0.260864	1
Chr. 3	10050001	211	247	2.82969	0.092536	0.240006	1
Chr. 3	10100001	213	245	2.23581	0.134846	0.280643	1
Chr. 3	10150001	210	248	3.15284	0.075795	0.224767	1
Chr. 3	10200001	210	248	3.15284	0.075795	0.224767	1
Chr. 3	10250001	209	249	3.49345	0.0616121	0.199977	1
Chr. 3	10300001	209	249	3.49345	0.0616121	0.199977	1
Chr. 3	10350001	209	249	3.49345	0.0616121	0.199977	1
Chr. 3	10400001	209	249	3.49345	0.0616121	0.199977	1
Chr. 3	10450001	209	249	3.49345	0.0616121	0.199977	1
Chr. 3	10500001	209	249	3.49345	0.0616121	0.199977	1
Chr. 3	10550001	209	249	3.49345	0.0616121	0.199977	1
Chr. 3	10600001	209	249	3.49345	0.0616121	0.199977	1
Chr. 3	10650001	209	249	3.49345	0.0616121	0.199977	1
Chr. 3	10700001	209	249	3.49345	0.0616121	0.199977	1
Chr. 3	10750001	209	249	3.49345	0.0616121	0.199977	1
Chr. 3	10800001	209	249	3.49345	0.0616121	0.199977	1
Chr. 3	10850001	209	249	3.49345	0.0616121	0.199977	1
Chr. 3	10900001	207	251	4.22707	0.039784	0.165397	1
Chr. 3	10950001	206	252	4.62009	0.0315996	0.142033	1
Chr. 3	11000001	208	250	3.85153	0.0497007	0.190908	1
Chr. 3	11050001	208	250	3.85153	0.0497007	0.190908	1
Chr. 3	11100001	208	250	3.85153	0.0497007	0.190908	1
Chr. 3	11150001	209	249	3.49345	0.0616121	0.199977	1
Chr. 3	11200001	210	248	3.15284	0.075795	0.224767	1
Chr. 3	11250001	209	249	3.49345	0.0616121	0.199977	1
Chr. 3	11300001	209	249	3.49345	0.0616121	0.199977	1
Chr. 3	11350001	210	248	3.15284	0.075795	0.224767	1
Chr. 3	11400001	210	248	3.15284	0.075795	0.224767	1
Chr. 3	11450001	210	248	3.15284	0.075795	0.224767	1
Chr. 3	11500001	209	249	3.49345	0.0616121	0.199977	1
Chr. 3	11550001	210	248	3.15284	0.075795	0.224767	1
Chr. 3	11600001	212	246	2.52402	0.112125	0.260864	1
Chr. 3	11650001	212	246	2.52402	0.112125	0.260864	1
Chr. 3	11700001	214	244	1.96507	0.160973	0.306419	1
Chr. 3	11750001	213	245	2.23581	0.134846	0.280643	1
Chr. 3	11800001	213	245	2.23581	0.134846	0.280643	1
Chr. 3	11850001	216	242	1.47598	0.224404	0.371196	1
Chr. 3	11900001	216	242	1.47598	0.224404	0.371196	1
Chr. 3	11950001	218	240	1.05677	0.303953	0.447588	1
Chr. 3	12000001	220	238	0.707424	0.4003	0.541194	1
Chr. 3	12050001	220	238	0.707424	0.4003	0.541194	1
Chr. 3	12100001	222	236	0.427948	0.512998	0.633681	1
Chr. 3	12150001	218	240	1.05677	0.303953	0.447588	1
Chr. 3	12200001	217	241	1.25764	0.262098	0.40726	1
Chr. 3	12250001	219	239	0.873362	0.350026	0.493833	1
Chr. 3	12300001	219	239	0.873362	0.350026	0.493833	1
Chr. 3	12350001	219	239	0.873362	0.350026	0.493833	1
Chr. 3	12400001	219	239	0.873362	0.350026	0.493833	1
Chr. 3	12450001	219	239	0.873362	0.350026	0.493833	1
Chr. 3	12500001	221	237	0.558952	0.454683	0.581303	1
Chr. 3	12550001	220	238	0.707424	0.4003	0.541194	1
Chr. 3	12600001	220	238	0.707424	0.4003	0.541194	1
Chr. 3	12650001	218	240	1.05677	0.303953	0.447588	1
Chr. 3	12700001	217	241	1.25764	0.262098	0.40726	1
Chr. 3	12750001	217	241	1.25764	0.262098	0.40726	1
Chr. 3	12800001	217	241	1.25764	0.262098	0.40726	1
Chr. 3	12850001	217	241	1.25764	0.262098	0.40726	1
Chr. 3	12900001	216	242	1.47598	0.224404	0.371196	1
Chr. 3	12950001	216	242	1.47598	0.224404	0.371196	1
Chr. 3	13000001	215	243	1.71179	0.190753	0.3387	1
Chr. 3	13050001	214	244	1.96507	0.160973	0.306419	1
Chr. 3	13100001	216	242	1.47598	0.224404	0.371196	1
Chr. 3	13150001	216	242	1.47598	0.224404	0.371196	1
Chr. 3	13200001	216	242	1.47598	0.224404	0.371196	1
Chr. 3	13250001	216	242	1.47598	0.224404	0.371196	1
Chr. 3	13300001	217	241	1.25764	0.262098	0.40726	1
Chr. 3	13350001	218	240	1.05677	0.303953	0.447588	1
Chr. 3	13400001	218	240	1.05677	0.303953	0.447588	1
Chr. 3	13450001	217	241	1.25764	0.262098	0.40726	1
Chr. 3	13500001	215	243	1.71179	0.190753	0.3387	1
Chr. 3	13550001	213	245	2.23581	0.134846	0.280643	1
Chr. 3	13600001	211	247	2.82969	0.092536	0.240006	1
Chr. 3	13650001	211	247	2.82969	0.092536	0.240006	1
Chr. 3	13700001	211	247	2.82969	0.092536	0.240006	1
Chr. 3	13750001	211	247	2.82969	0.092536	0.240006	1
Chr. 3	13800001	211	247	2.82969	0.092536	0.240006	1
Chr. 3	13850001	212	246	2.52402	0.112125	0.260864	1
Chr. 3	13900001	212	246	2.52402	0.112125	0.260864	1
Chr. 3	13950001	211	247	2.82969	0.092536	0.240006	1
Chr. 3	14000001	209	249	3.49345	0.0616121	0.199977	1
Chr. 3	14050001	210	248	3.15284	0.075795	0.224767	1
Chr. 3	14100001	211	247	2.82969	0.092536	0.240006	1
Chr. 3	14150001	213	245	2.23581	0.134846	0.280643	1
Chr. 3	14200001	213	245	2.23581	0.134846	0.280643	1
Chr. 3	14250001	216	242	1.47598	0.224404	0.371196	1
Chr. 3	14300001	213	245	2.23581	0.134846	0.280643	1
Chr. 3	14350001	212	246	2.52402	0.112125	0.260864	1
Chr. 3	14400001	212	246	2.52402	0.112125	0.260864	1
Chr. 3	14450001	211	247	2.82969	0.092536	0.240006	1
Chr. 3	14500001	210	248	3.15284	0.075795	0.224767	1
Chr. 3	14550001	212	246	2.52402	0.112125	0.260864	1
Chr. 3	14600001	212	246	2.52402	0.112125	0.260864	1
Chr. 3	14650001	209	249	3.49345	0.0616121	0.199977	1
Chr. 3	14700001	209	249	3.49345	0.0616121	0.199977	1
Chr. 3	14750001	211	247	2.82969	0.092536	0.240006	1
Chr. 3	14800001	212	246	2.52402	0.112125	0.260864	1
Chr. 3	14850001	211	247	2.82969	0.092536	0.240006	1
Chr. 3	14900001	209	249	3.49345	0.0616121	0.199977	1
Chr. 3	14950001	208	250	3.85153	0.0497007	0.190908	1
Chr. 3	15000001	209	249	3.49345	0.0616121	0.199977	1
Chr. 3	15050001	212	246	2.52402	0.112125	0.260864	1
Chr. 3	15100001	212	246	2.52402	0.112125	0.260864	1
Chr. 3	15150001	216	242	1.47598	0.224404	0.371196	1
Chr. 3	15200001	217	241	1.25764	0.262098	0.40726	1
Chr. 3	15250001	218	240	1.05677	0.303953	0.447588	1
Chr. 3	15300001	218	240	1.05677	0.303953	0.447588	1
Chr. 3	15350001	217	241	1.25764	0.262098	0.40726	1
Chr. 3	15400001	218	240	1.05677	0.303953	0.447588	1
Chr. 3	15450001	220	238	0.707424	0.4003	0.541194	1
Chr. 3	15500001	218	240	1.05677	0.303953	0.447588	1
Chr. 3	15550001	218	240	1.05677	0.303953	0.447588	1
Chr. 3	15600001	218	240	1.05677	0.303953	0.447588	1
Chr. 3	15650001	218	240	1.05677	0.303953	0.447588	1
Chr. 3	15700001	217	241	1.25764	0.262098	0.40726	1
Chr. 3	15750001	218	240	1.05677	0.303953	0.447588	1
Chr. 3	15800001	218	240	1.05677	0.303953	0.447588	1
Chr. 3	15850001	217	241	1.25764	0.262098	0.40726	1
Chr. 3	15900001	217	241	1.25764	0.262098	0.40726	1
Chr. 3	15950001	217	241	1.25764	0.262098	0.40726	1
Chr. 3	16000001	217	241	1.25764	0.262098	0.40726	1
Chr. 3	16050001	216	242	1.47598	0.224404	0.371196	1
Chr. 3	16100001	216	242	1.47598	0.224404	0.371196	1
Chr. 3	16150001	217	241	1.25764	0.262098	0.40726	1
Chr. 3	16200001	218	240	1.05677	0.303953	0.447588	1
Chr. 3	16250001	220	238	0.707424	0.4003	0.541194	1
Chr. 3	16300001	221	237	0.558952	0.454683	0.581303	1
Chr. 3	16350001	221	237	0.558952	0.454683	0.581303	1
Chr. 3	16400001	222	236	0.427948	0.512998	0.633681	1
Chr. 3	16450001	221	237	0.558952	0.454683	0.581303	1
Chr. 3	16500001	222	236	0.427948	0.512998	0.633681	1
Chr. 3	16550001	220	238	0.707424	0.4003	0.541194	1
Chr. 3	16600001	218	240	1.05677	0.303953	0.447588	1
Chr. 3	16650001	219	239	0.873362	0.350026	0.493833	1
Chr. 3	16700001	219	239	0.873362	0.350026	0.493833	1
Chr. 3	16750001	218	240	1.05677	0.303953	0.447588	1
Chr. 3	16800001	219	239	0.873362	0.350026	0.493833	1
Chr. 3	16850001	219	239	0.873362	0.350026	0.493833	1
Chr. 3	16900001	219	239	0.873362	0.350026	0.493833	1
Chr. 3	16950001	219	239	0.873362	0.350026	0.493833	1
Chr. 3	17000001	218	240	1.05677	0.303953	0.447588	1
Chr. 3	17050001	219	239	0.873362	0.350026	0.493833	1
Chr. 3	17100001	216	242	1.47598	0.224404	0.371196	1
Chr. 3	17150001	217	241	1.25764	0.262098	0.40726	1
Chr. 3	17200001	215	243	1.71179	0.190753	0.3387	1
Chr. 3	17250001	214	244	1.96507	0.160973	0.306419	1
Chr. 3	17300001	213	245	2.23581	0.134846	0.280643	1
Chr. 3	17350001	209	249	3.49345	0.0616121	0.199977	1
Chr. 3	17400001	212	246	2.52402	0.112125	0.260864	1
Chr. 3	17450001	212	246	2.52402	0.112125	0.260864	1
Chr. 3	17500001	210	248	3.15284	0.075795	0.224767	1
Chr. 3	17550001	211	247	2.82969	0.092536	0.240006	1
Chr. 3	17600001	210	248	3.15284	0.075795	0.224767	1
Chr. 3	17650001	211	247	2.82969	0.092536	0.240006	1
Chr. 3	17700001	211	247	2.82969	0.092536	0.240006	1
Chr. 3	17750001	210	248	3.15284	0.075795	0.224767	1
Chr. 3	17800001	211	247	2.82969	0.092536	0.240006	1
Chr. 3	17850001	211	247	2.82969	0.092536	0.240006	1
Chr. 3	17900001	212	246	2.52402	0.112125	0.260864	1
Chr. 3	17950001	211	247	2.82969	0.092536	0.240006	1
Chr. 3	18000001	214	244	1.96507	0.160973	0.306419	1
Chr. 3	18050001	213	245	2.23581	0.134846	0.280643	1
Chr. 3	18100001	213	245	2.23581	0.134846	0.280643	1
Chr. 3	18150001	213	245	2.23581	0.134846	0.280643	1
Chr. 3	18200001	214	244	1.96507	0.160973	0.306419	1
Chr. 3	18250001	214	244	1.96507	0.160973	0.306419	1
Chr. 3	18300001	213	245	2.23581	0.134846	0.280643	1
Chr. 3	18350001	213	245	2.23581	0.134846	0.280643	1
Chr. 3	18400001	216	242	1.47598	0.224404	0.371196	1
Chr. 3	18450001	216	242	1.47598	0.224404	0.371196	1
Chr. 3	18500001	217	241	1.25764	0.262098	0.40726	1
Chr. 3	18550001	215	243	1.71179	0.190753	0.3387	1
Chr. 3	18600001	216	242	1.47598	0.224404	0.371196	1
Chr. 3	18650001	217	241	1.25764	0.262098	0.40726	1
Chr. 3	18700001	214	244	1.96507	0.160973	0.306419	1
Chr. 3	18750001	215	243	1.71179	0.190753	0.3387	1
Chr. 3	18800001	216	242	1.47598	0.224404	0.371196	1
Chr. 3	18850001	218	240	1.05677	0.303953	0.447588	1
Chr. 3	18900001	219	239	0.873362	0.350026	0.493833	1
Chr. 3	18950001	219	239	0.873362	0.350026	0.493833	1
Chr. 3	19000001	218	240	1.05677	0.303953	0.447588	1
Chr. 3	19050001	219	239	0.873362	0.350026	0.493833	1
Chr. 3	19100001	224	234	0.218341	0.640307	0.736868	1
Chr. 3	19150001	224	234	0.218341	0.640307	0.736868	1
Chr. 3	19200001	227	231	0.0349345	0.851733	0.88151	1
Chr. 3	19250001	225	233	0.139738	0.708542	0.787421	1
Chr. 3	19300001	228	230	0.00873362	0.925543	0.931511	1
Chr. 3	19350001	225	233	0.139738	0.708542	0.787421	1
Chr. 3	19400001	225	233	0.139738	0.708542	0.787421	1
Chr. 3	19450001	225	233	0.139738	0.708542	0.787421	1
Chr. 3	19500001	226	232	0.0786026	0.7792	0.836702	1
Chr. 3	19550001	226	232	0.0786026	0.7792	0.836702	1
Chr. 3	19600001	226	232	0.0786026	0.7792	0.836702	1
Chr. 3	19650001	225	233	0.139738	0.708542	0.787421	1
Chr. 3	19700001	226	232	0.0786026	0.7792	0.836702	1
Chr. 3	19750001	223	235	0.31441	0.574986	0.68798	1
Chr. 3	19800001	224	234	0.218341	0.640307	0.736868	1
Chr. 3	19850001	225	233	0.139738	0.708542	0.787421	1
Chr. 3	19900001	224	234	0.218341	0.640307	0.736868	1
Chr. 3	19950001	221	237	0.558952	0.454683	0.581303	1
Chr. 3	20000001	220	238	0.707424	0.4003	0.541194	1
Chr. 3	20050001	221	237	0.558952	0.454683	0.581303	1
Chr. 3	20100001	222	236	0.427948	0.512998	0.633681	1
Chr. 3	20150001	219	239	0.873362	0.350026	0.493833	1
Chr. 3	20200001	220	238	0.707424	0.4003	0.541194	1
Chr. 3	20250001	220	238	0.707424	0.4003	0.541194	1
Chr. 3	20300001	220	238	0.707424	0.4003	0.541194	1
Chr. 3	20350001	219	239	0.873362	0.350026	0.493833	1
Chr. 3	20400001	217	241	1.25764	0.262098	0.40726	1
Chr. 3	20450001	221	237	0.558952	0.454683	0.581303	1
Chr. 3	20500001	220	238	0.707424	0.4003	0.541194	1
Chr. 3	20550001	221	237	0.558952	0.454683	0.581303	1
Chr. 3	20600001	221	237	0.558952	0.454683	0.581303	1
Chr. 3	20650001	221	237	0.558952	0.454683	0.581303	1
Chr. 3	20700001	221	237	0.558952	0.454683	0.581303	1
Chr. 3	20750001	223	235	0.31441	0.574986	0.68798	1
Chr. 3	20800001	223	235	0.31441	0.574986	0.68798	1
Chr. 3	20850001	224	234	0.218341	0.640307	0.736868	1
Chr. 3	20900001	226	232	0.0786026	0.7792	0.836702	1
Chr. 3	20950001	225	233	0.139738	0.708542	0.787421	1
Chr. 3	21000001	223	235	0.31441	0.574986	0.68798	1
Chr. 3	21050001	221	237	0.558952	0.454683	0.581303	1
Chr. 3	21100001	221	237	0.558952	0.454683	0.581303	1
Chr. 3	21150001	221	237	0.558952	0.454683	0.581303	1
Chr. 3	21200001	221	237	0.558952	0.454683	0.581303	1
Chr. 3	21250001	220	238	0.707424	0.4003	0.541194	1
Chr. 3	21300001	220	238	0.707424	0.4003	0.541194	1
Chr. 3	21350001	221	237	0.558952	0.454683	0.581303	1
Chr. 3	21400001	221	237	0.558952	0.454683	0.581303	1
Chr. 3	21450001	221	237	0.558952	0.454683	0.581303	1
Chr. 3	21500001	220	238	0.707424	0.4003	0.541194	1
Chr. 3	21550001	221	237	0.558952	0.454683	0.581303	1
Chr. 3	21600001	221	237	0.558952	0.454683	0.581303	1
Chr. 3	21650001	222	236	0.427948	0.512998	0.633681	1
Chr. 3	21700001	224	234	0.218341	0.640307	0.736868	1
Chr. 3	21750001	226	232	0.0786026	0.7792	0.836702	1
Chr. 3	21800001	227	231	0.0349345	0.851733	0.88151	1
Chr. 3	21850001	227	231	0.0349345	0.851733	0.88151	1
Chr. 3	21900001	227	231	0.0349345	0.851733	0.88151	1
Chr. 3	21950001	227	231	0.0349345	0.851733	0.88151	1
Chr. 3	22000001	226	232	0.0786026	0.7792	0.836702	1
Chr. 3	22050001	226	232	0.0786026	0.7792	0.836702	1
Chr. 3	22100001	223	235	0.31441	0.574986	0.68798	1
Chr. 3	22150001	222	236	0.427948	0.512998	0.633681	1
Chr. 3	22200001	221	237	0.558952	0.454683	0.581303	1
Chr. 3	22250001	222	236	0.427948	0.512998	0.633681	1
Chr. 3	22300001	223	235	0.31441	0.574986	0.68798	1
Chr. 3	22350001	221	237	0.558952	0.454683	0.581303	1
Chr. 3	22400001	224	234	0.218341	0.640307	0.736868	1
Chr. 3	22450001	225	233	0.139738	0.708542	0.787421	1
Chr. 3	22500001	225	233	0.139738	0.708542	0.787421	1
Chr. 3	22550001	225	233	0.139738	0.708542	0.787421	1
Chr. 3	22600001	225	233	0.139738	0.708542	0.787421	1
Chr. 3	22650001	224	234	0.218341	0.640307	0.736868	1
Chr. 3	22700001	224	234	0.218341	0.640307	0.736868	1
Chr. 3	22750001	224	234	0.218341	0.640307	0.736868	1
Chr. 3	22800001	224	234	0.218341	0.640307	0.736868	1
Chr. 3	22850001	224	234	0.218341	0.640307	0.736868	1
Chr. 3	22900001	224	234	0.218341	0.640307	0.736868	1
Chr. 3	22950001	224	234	0.218341	0.640307	0.736868	1
Chr. 3	23000001	226	232	0.0786026	0.7792	0.836702	1
Chr. 3	23050001	226	232	0.0786026	0.7792	0.836702	1
Chr. 3	23100001	225	233	0.139738	0.708542	0.787421	1
Chr. 3	23150001	225	233	0.139738	0.708542	0.787421	1
Chr. 3	23200001	224	234	0.218341	0.640307	0.736868	1
Chr. 3	23250001	226	232	0.0786026	0.7792	0.836702	1
Chr. 3	23300001	227	231	0.0349345	0.851733	0.88151	1
Chr. 3	23350001	227	231	0.0349345	0.851733	0.88151	1
Chr. 3	23400001	228	230	0.00873362	0.925543	0.931511	1
Chr. 3	23450001	230	228	0.00873362	0.925543	0.931511	1
Chr. 3	23500001	231	227	0.0349345	0.851733	0.88151	1
Chr. 3	23550001	231	227	0.0349345	0.851733	0.88151	1
Chr. 3	23600001	231	227	0.0349345	0.851733	0.88151	1
Chr. 3	23650001	232	226	0.0786026	0.7792	0.836702	1
Chr. 3	23700001	233	225	0.139738	0.708542	0.787421	1
Chr. 3	23750001	233	225	0.139738	0.708542	0.787421	1
Chr. 3	23800001	233	225	0.139738	0.708542	0.787421	1
Chr. 3	23850001	233	225	0.139738	0.708542	0.787421	1

## Sheet: Fig. 2ab
eQTL_chromosome	eQTL_start	eQTL_end	eQTL_position	gene_chromosome	gene_start	gene_end	gene	adj-p	eQTL_label	gene_label
chromosome_2	11956097	11994497	11975297	chromosome_2	11964918	11980456	tetur01g00010	1.64592e-65	cis	non-detox
chromosome_3	8973262	8996800	8985031	chromosome_2	11981560	11985097	tetur01g00030	0.00736031	trans	non-detox
chromosome_1	30493918	30512772	30503345	chromosome_2	11987260	11988897	tetur01g00040	0.0014482	trans	non-detox
chromosome_2	2931923	2966282	2949102	chromosome_2	11987260	11988897	tetur01g00040	0.000700193	trans	non-detox
chromosome_2	11404357	11449079	11426718	chromosome_2	11987260	11988897	tetur01g00040	0.000133724	cis	non-detox
chromosome_1	13388286	13483531	13435908	chromosome_2	11989809	11990375	tetur01g00050	8.44884e-06	trans	non-detox
chromosome_1	1275821	1317999	1296910	chromosome_2	11989809	11990375	tetur01g00050	0.00348411	trans	non-detox
chromosome_2	12483694	12509203	12496448	chromosome_2	11989809	11990375	tetur01g00050	3.04471e-15	cis	non-detox
chromosome_3	3316834	3368538	3342686	chromosome_2	11989809	11990375	tetur01g00050	3.73533e-07	trans	non-detox
chromosome_1	31607814	31652175	31629994	chromosome_2	11989809	11990375	tetur01g00050	5.29173e-07	trans	non-detox
chromosome_2	26702748	26788392	26745570	chromosome_2	11989809	11990375	tetur01g00050	0.00610888	trans	non-detox
chromosome_3	22762064	22836272	22799168	chromosome_2	11989809	11990375	tetur01g00050	0.00418872	trans	non-detox
chromosome_1	31265414	31300461	31282937	chromosome_2	11998994	12003832	tetur01g00080	0.0051109	trans	non-detox
chromosome_2	11994498	12043786	12019142	chromosome_2	11998994	12003832	tetur01g00080	6.67882e-58	cis	non-detox
chromosome_2	11994498	12043786	12019142	chromosome_2	12005335	12005754	tetur01g00090	1.20446e-19	cis	non-detox
chromosome_3	7098743	7107072	7102907	chromosome_2	12005335	12005754	tetur01g00090	0.00154722	trans	non-detox
chromosome_2	3058927	3063374	3061150	chromosome_2	12005335	12005754	tetur01g00090	5.4041e-10	trans	non-detox
chromosome_2	11994498	12043786	12019142	chromosome_2	12006500	12007943	tetur01g00100	2.26776e-55	cis	non-detox
chromosome_1	23623264	23668696	23645980	chromosome_2	12006500	12007943	tetur01g00100	0.00288323	trans	non-detox
chromosome_2	9134820	9153124	9143972	chromosome_2	12014520	12015618	tetur01g00130	0.00108069	trans	non-detox
chromosome_1	12154440	12267979	12211209	chromosome_2	12014520	12015618	tetur01g00130	2.99017e-05	trans	non-detox
chromosome_1	8433895	8468921	8451408	chromosome_2	12029693	12032749	tetur01g00160	0.00809655	trans	non-detox
chromosome_2	531545	553418	542481	chromosome_2	12029693	12032749	tetur01g00160	0.00819608	trans	non-detox
chromosome_2	15686679	15699494	15693086	chromosome_2	12029693	12032749	tetur01g00160	9.12925e-05	trans	non-detox
chromosome_2	12043787	12058747	12051267	chromosome_2	12034207	12036453	tetur01g00170	3.46035e-10	cis	non-detox
chromosome_2	11826449	11847830	11837139	chromosome_2	12043678	12045014	tetur01g00220	0.00053144	cis	non-detox
chromosome_2	26702748	26788392	26745570	chromosome_2	12045510	12051873	tetur01g00230	0.00232988	trans	non-detox
chromosome_2	11242081	11286453	11264267	chromosome_2	12045510	12051873	tetur01g00230	0.00777817	cis	non-detox
chromosome_2	12043787	12058747	12051267	chromosome_2	12053615	12054548	tetur01g00240	2.61847e-08	cis	non-detox
chromosome_3	742514	747875	745194	chromosome_2	12056619	12063080	tetur01g00260	8.7969e-05	trans	non-detox
chromosome_2	2915298	2931922	2923610	chromosome_2	12075542	12077744	tetur01g00300	0.00967287	trans	non-detox
chromosome_2	12043787	12058747	12051267	chromosome_2	12075542	12077744	tetur01g00300	0.000958297	cis	non-detox
chromosome_2	12690978	12726130	12708554	chromosome_2	12079409	12080522	tetur01g00310	0.00301182	cis	non-detox
chromosome_1	11762966	11763558	11763262	chromosome_2	12079409	12080522	tetur01g00310	0.00416136	trans	non-detox
chromosome_3	7682602	7689071	7685836	chromosome_2	12079409	12080522	tetur01g00310	0.000153084	trans	non-detox
chromosome_2	11404357	11449079	11426718	chromosome_2	12081202	12088623	tetur01g00320	6.47099e-09	cis	non-detox
chromosome_2	23550319	23575446	23562882	chromosome_2	12081202	12088623	tetur01g00320	0.00100715	trans	non-detox
chromosome_2	14186541	14201094	14193817	chromosome_2	12088923	12089521	tetur01g00330	0.00947631	trans	non-detox
chromosome_1	3785990	3844336	3815163	chromosome_2	12089719	12093370	tetur01g00340	0.000642729	trans	non-detox
chromosome_3	14740489	14743985	14742237	chromosome_2	12089719	12093370	tetur01g00340	0.00478061	trans	non-detox
chromosome_2	14201095	14261635	14231365	chromosome_2	12094235	12096411	tetur01g00350	2.68068e-05	trans	non-detox
chromosome_1	1188435	1217377	1202906	chromosome_2	12094235	12096411	tetur01g00350	1.19977e-08	trans	non-detox
chromosome_2	2931923	2966282	2949102	chromosome_2	12097597	12099334	tetur01g00360	6.92984e-10	trans	non-detox
chromosome_1	8921344	8930151	8925747	chromosome_2	12097597	12099334	tetur01g00360	1.73823e-05	trans	non-detox
chromosome_2	12071952	12135589	12103770	chromosome_2	12100870	12109318	tetur01g00370	6.75553e-21	cis	non-detox
chromosome_1	23590561	23623263	23606912	chromosome_2	12118557	12122115	tetur01g00400	0.00102559	trans	non-detox
chromosome_2	12424887	12435119	12430003	chromosome_2	12123150	12125282	tetur01g00410	2.29919e-07	cis	non-detox
chromosome_2	12071952	12135589	12103770	chromosome_2	12125561	12127626	tetur01g00420	2.20361e-34	cis	non-detox
chromosome_2	11586025	11654648	11620336	chromosome_2	12128945	12131393	tetur01g00430	5.13522e-07	cis	non-detox
chromosome_2	11994498	12043786	12019142	chromosome_2	12134158	12136394	tetur01g00440	1.01396e-21	cis	non-detox
chromosome_2	3063375	3107950	3085662	chromosome_2	12139968	12140307	tetur01g00450	0.00905297	trans	non-detox
chromosome_1	1969508	2072797	2021152	chromosome_2	12139968	12140307	tetur01g00450	0.000266884	trans	non-detox
chromosome_2	27921607	27950211	27935909	chromosome_2	12139968	12140307	tetur01g00450	0.00121141	trans	non-detox
chromosome_3	9210430	9221280	9215855	chromosome_2	12139968	12140307	tetur01g00450	0.00337802	trans	non-detox
chromosome_2	15087599	15090925	15089262	chromosome_2	12139968	12140307	tetur01g00450	2.13385e-05	trans	non-detox
chromosome_1	12491974	12522696	12507335	chromosome_2	12148063	12148827	tetur01g00490	3.21941e-19	trans	detox
chromosome_2	11449080	11509680	11479380	chromosome_2	12148063	12148827	tetur01g00490	0.000117671	cis	detox
chromosome_2	11826449	11847830	11837139	chromosome_2	12151078	12151645	tetur01g00510	7.27953e-05	cis	non-detox
chromosome_3	6480826	6775327	6628076	chromosome_2	12151078	12151645	tetur01g00510	0.00900191	trans	non-detox
chromosome_2	12190708	12289697	12240202	chromosome_2	12159362	12162463	tetur01g00530	2.74493e-58	cis	non-detox
chromosome_1	27709057	27722487	27715772	chromosome_2	12159362	12162463	tetur01g00530	3.15982e-05	trans	non-detox
chromosome_1	8930152	8974031	8952091	chromosome_2	12172198	12177803	tetur01g00580	0.00153067	trans	detox
chromosome_2	12424887	12435119	12430003	chromosome_2	12172198	12177803	tetur01g00580	0.000128606	cis	detox
chromosome_2	12071952	12135589	12103770	chromosome_2	12178099	12178452	tetur01g00590	1.04309e-05	cis	non-detox
chromosome_2	11404357	11449079	11426718	chromosome_2	12179146	12180595	tetur01g00600	0.000448471	cis	non-detox
chromosome_2	12190708	12289697	12240202	chromosome_2	12181761	12182527	tetur01g00610	1.5587e-58	cis	non-detox
chromosome_2	12135590	12190707	12163148	chromosome_2	12183268	12185966	tetur01g00620	1.15084e-43	cis	non-detox
chromosome_2	14038966	14186540	14112753	chromosome_2	12187290	12188939	tetur01g00630	2.39639e-07	trans	non-detox
chromosome_1	20415182	20471309	20443245	chromosome_2	12187290	12188939	tetur01g00630	0.00663125	trans	non-detox
chromosome_3	22836273	22901197	22868735	chromosome_2	12187290	12188939	tetur01g00630	0.000134616	trans	non-detox
chromosome_2	27920218	27921606	27920912	chromosome_2	12190801	12192996	tetur01g00650	0.00893117	trans	detox
chromosome_2	12190708	12289697	12240202	chromosome_2	12190801	12192996	tetur01g00650	1.20977e-80	cis	detox
chromosome_2	12135590	12190707	12163148	chromosome_2	12199281	12206439	tetur01g00660	1.43146e-52	cis	non-detox
chromosome_2	26329083	26346712	26337897	chromosome_2	12199281	12206439	tetur01g00660	0.0028692	trans	non-detox
chromosome_3	4582347	4593113	4587730	chromosome_2	12199281	12206439	tetur01g00660	0.00130191	trans	non-detox
chromosome_1	29296794	29328801	29312797	chromosome_2	12199281	12206439	tetur01g00660	0.0065853	trans	non-detox
chromosome_2	13712498	13904948	13808723	chromosome_2	12217837	12218891	tetur01g00680	1.76242e-09	trans	non-detox
chromosome_1	24037305	24061588	24049446	chromosome_2	12220560	12221130	tetur01g00690	9.67325e-05	trans	non-detox
chromosome_2	12424887	12435119	12430003	chromosome_2	12220560	12221130	tetur01g00690	3.53425e-31	cis	non-detox
chromosome_1	5428752	5489078	5458915	chromosome_2	12220560	12221130	tetur01g00690	0.000152069	trans	non-detox
chromosome_2	12190708	12289697	12240202	chromosome_2	12234546	12241626	tetur01g00710	2.41695e-90	cis	non-detox
chromosome_2	15213930	15256555	15235242	chromosome_2	12244427	12246024	tetur01g00720	0.00364634	trans	non-detox
chromosome_2	350483	476551	413517	chromosome_2	12244427	12246024	tetur01g00720	0.00530268	trans	non-detox
chromosome_2	12483694	12509203	12496448	chromosome_2	12246859	12247134	tetur01g00730	1.12266e-08	cis	non-detox
chromosome_2	22149271	22172029	22160650	chromosome_2	12246859	12247134	tetur01g00730	0.00510498	trans	non-detox
chromosome_1	27160182	27186878	27173530	chromosome_2	12255791	12257131	tetur01g00760	2.16786e-05	trans	non-detox
chromosome_2	12424887	12435119	12430003	chromosome_2	12255791	12257131	tetur01g00760	0.000677052	cis	non-detox
chromosome_3	17061153	17073212	17067182	chromosome_2	12255791	12257131	tetur01g00760	0.00538989	trans	non-detox
chromosome_2	11404357	11449079	11426718	chromosome_2	12259282	12260305	tetur01g00780	0.00210116	trans	non-detox
chromosome_2	12190708	12289697	12240202	chromosome_2	12260694	12263889	tetur01g00790	3.75541e-67	cis	non-detox
chromosome_3	1200994	1212370	1206682	chromosome_2	12260694	12263889	tetur01g00790	0.00895798	trans	non-detox
chromosome_2	2966283	3005954	2986118	chromosome_2	12273712	12274341	tetur01g00830	0.000924376	trans	non-detox
chromosome_2	12190708	12289697	12240202	chromosome_2	12273712	12274341	tetur01g00830	0.000121206	cis	non-detox
chromosome_2	12190708	12289697	12240202	chromosome_2	12276014	12277979	tetur01g00840	1.14216e-97	cis	non-detox
chromosome_2	12135590	12190707	12163148	chromosome_2	12278672	12281490	tetur01g00850	5.18186e-33	cis	non-detox
chromosome_2	20645685	20657294	20651489	chromosome_2	12278672	12281490	tetur01g00850	0.000888171	trans	non-detox
chromosome_3	20309525	20373300	20341412	chromosome_2	12289708	12290570	tetur01g00870	0.00516116	trans	non-detox
chromosome_2	12887924	12911367	12899645	chromosome_2	12289708	12290570	tetur01g00870	0.00364375	cis	non-detox
chromosome_2	12135590	12190707	12163148	chromosome_2	12290625	12291528	tetur01g00880	2.61711e-59	cis	non-detox
chromosome_1	26252543	26416125	26334334	chromosome_2	12298650	12301735	tetur01g00900	0.00712561	trans	non-detox
chromosome_2	11717593	11776748	11747170	chromosome_2	12298650	12301735	tetur01g00900	9.59886e-08	cis	non-detox
chromosome_1	27160182	27186878	27173530	chromosome_2	12305955	12306378	tetur01g00920	0.00168274	trans	non-detox
chromosome_2	11912977	11956096	11934536	chromosome_2	12307232	12307799	tetur01g00930	1.22345e-10	cis	non-detox
chromosome_2	11404357	11449079	11426718	chromosome_2	12311437	12312382	tetur01g00940	0.000118683	trans	non-detox
chromosome_2	11001709	11051216	11026462	chromosome_2	12313000	12313888	tetur01g00950	0.000693435	trans	non-detox
chromosome_2	11526606	11547602	11537104	chromosome_2	12316978	12320418	tetur01g00980	9.21046e-09	cis	non-detox
chromosome_2	12190708	12289697	12240202	chromosome_2	12320790	12324569	tetur01g00990	2.07263e-12	cis	non-detox
chromosome_2	11001709	11051216	11026462	chromosome_2	12335228	12336052	tetur01g01000	3.48289e-05	trans	non-detox
chromosome_2	11369846	11404356	11387101	chromosome_2	12336758	12337655	tetur01g01010	5.11433e-06	trans	non-detox
chromosome_2	12424887	12435119	12430003	chromosome_2	12392726	12394435	tetur01g01140	7.41296e-22	cis	non-detox
chromosome_2	12289698	12404810	12347254	chromosome_2	12395740	12397514	tetur01g01150	4.48872e-07	cis	non-detox
chromosome_2	12289698	12404810	12347254	chromosome_2	12398885	12400615	tetur01g01160	4.41038e-14	cis	non-detox
chromosome_3	14148742	14215983	14182362	chromosome_2	12398885	12400615	tetur01g01160	0.00446765	trans	non-detox
chromosome_2	12424887	12435119	12430003	chromosome_2	12410149	12412424	tetur01g01170	0.00209178	cis	non-detox
chromosome_1	14926898	14939813	14933355	chromosome_2	12414315	12421568	tetur01g01180	0.00809924	trans	non-detox
chromosome_2	2808579	2845247	2826913	chromosome_2	12414315	12421568	tetur01g01180	1.10732e-06	trans	non-detox
chromosome_2	12404811	12424886	12414848	chromosome_2	12424163	12428522	tetur01g01200	9.81463e-29	cis	non-detox
chromosome_2	12424887	12435119	12430003	chromosome_2	12431076	12431607	tetur01g01210	8.58044e-80	cis	non-detox
chromosome_2	12424887	12435119	12430003	chromosome_2	12432074	12432671	tetur01g01220	2.5274e-87	cis	non-detox
chromosome_2	12424887	12435119	12430003	chromosome_2	12434341	12434866	tetur01g01230	2.62517e-87	cis	non-detox
chromosome_2	12424887	12435119	12430003	chromosome_2	12446809	12447024	tetur01g01280	1.97304e-92	cis	non-detox
chromosome_2	12135590	12190707	12163148	chromosome_2	12447636	12447946	tetur01g01290	5.08536e-26	cis	non-detox
chromosome_1	25033984	25060524	25047254	chromosome_2	12447636	12447946	tetur01g01290	0.00361783	trans	non-detox
chromosome_2	12404811	12424886	12414848	chromosome_2	12448330	12448970	tetur01g01300	1.06691e-08	cis	non-detox
chromosome_2	15745411	15772085	15758748	chromosome_2	12457799	12478768	tetur01g01320	0.00547912	trans	non-detox
chromosome_2	12483694	12509203	12496448	chromosome_2	12488862	12489631	tetur01g01340	4.19338e-61	cis	non-detox
chromosome_2	12843147	12861548	12852347	chromosome_2	12489933	12501983	tetur01g01350	2.29347e-17	cis	non-detox
chromosome_2	2745349	2760441	2752895	chromosome_2	12489933	12501983	tetur01g01350	5.20161e-08	trans	non-detox
chromosome_1	20404358	20415181	20409769	chromosome_2	12489933	12501983	tetur01g01350	0.00188434	trans	non-detox
chromosome_3	8933257	8954219	8943738	chromosome_2	12489933	12501983	tetur01g01350	0.000354072	trans	non-detox
chromosome_1	30567905	30625018	30596461	chromosome_2	12489933	12501983	tetur01g01350	0.00324785	trans	non-detox
chromosome_2	4995145	5001187	4998166	chromosome_2	12507698	12536972	tetur01g01380	0.00378431	trans	non-detox
chromosome_2	12861549	12887923	12874736	chromosome_2	12507698	12536972	tetur01g01380	2.46977e-05	cis	non-detox
chromosome_2	20426195	20534578	20480386	chromosome_2	12518383	12520209	tetur01g01390	0.00285957	trans	non-detox
chromosome_2	11717593	11776748	11747170	chromosome_2	12538693	12538964	tetur01g01460	4.64317e-05	cis	non-detox
chromosome_1	14115425	14273078	14194251	chromosome_2	12538693	12538964	tetur01g01460	0.00157985	trans	non-detox
chromosome_2	11717593	11776748	11747170	chromosome_2	12539021	12541100	tetur01g01470	1.14859e-09	cis	non-detox
chromosome_2	2915298	2931922	2923610	chromosome_2	12539021	12541100	tetur01g01470	2.5481e-10	trans	non-detox
chromosome_2	12446432	12462585	12454508	chromosome_2	12542260	12544047	tetur01g01480	7.51991e-08	cis	non-detox
chromosome_2	27135186	27149384	27142285	chromosome_2	12551187	12551999	tetur01g01510	0.000235633	trans	detox
chromosome_2	12446432	12462585	12454508	chromosome_2	12551187	12551999	tetur01g01510	2.78863e-15	cis	detox
chromosome_2	14978991	15003310	14991150	chromosome_2	12553351	12554159	tetur01g01520	6.69721e-07	trans	detox
chromosome_2	27135186	27149384	27142285	chromosome_2	12553351	12554159	tetur01g01520	0.000301687	trans	detox
chromosome_2	1803876	1848567	1826221	chromosome_2	12555983	12556434	tetur01g01530	0.0020554	trans	non-detox
chromosome_2	29000624	29029389	29015006	chromosome_2	12555983	12556434	tetur01g01530	0.00858341	trans	non-detox
chromosome_1	18678104	18795435	18736769	chromosome_2	12623010	12627612	tetur01g01570	7.58226e-05	trans	non-detox
chromosome_2	12806978	12817989	12812483	chromosome_2	12630692	12631291	tetur01g01590	2.71794e-15	cis	non-detox
chromosome_2	12690978	12726130	12708554	chromosome_2	12632775	12640175	tetur01g01600	0.00782749	cis	non-detox
chromosome_2	12446432	12462585	12454508	chromosome_2	12640699	12641132	tetur01g01610	1.94699e-05	cis	non-detox
chromosome_2	12509204	12662196	12585700	chromosome_2	12643300	12643506	tetur01g01620	2.74646e-26	cis	non-detox
chromosome_1	18873110	18929478	18901294	chromosome_2	12643300	12643506	tetur01g01620	0.00149894	trans	non-detox
chromosome_2	12509204	12662196	12585700	chromosome_2	12643877	12644201	tetur01g01630	3.2234e-79	cis	non-detox
chromosome_2	12509204	12662196	12585700	chromosome_2	12650544	12652368	tetur01g01670	3.6354e-11	cis	non-detox
chromosome_1	4400079	4406450	4403264	chromosome_2	12650544	12652368	tetur01g01670	0.000538874	trans	non-detox
chromosome_3	6253593	6258037	6255815	chromosome_2	12652998	12655870	tetur01g01680	0.000172877	trans	non-detox
chromosome_2	553419	576427	564923	chromosome_2	12661183	12662514	tetur01g01700	0.000309485	trans	non-detox
chromosome_3	19166259	19177342	19171800	chromosome_2	12668537	12669995	tetur01g01710	0.00217224	trans	non-detox
chromosome_2	20686020	20736323	20711171	chromosome_2	12671594	12680155	tetur01g01720	0.00179191	trans	non-detox
chromosome_3	10241620	10301314	10271467	chromosome_2	12671594	12680155	tetur01g01720	8.9421e-07	trans	non-detox
chromosome_2	553419	576427	564923	chromosome_2	12680567	12696158	tetur01g01730	0.00659167	trans	non-detox
chromosome_2	11586025	11654648	11620336	chromosome_2	12697870	12698895	tetur01g01740	1.16902e-05	trans	non-detox
chromosome_2	12690978	12726130	12708554	chromosome_2	12699169	12700924	tetur01g01750	0.000688206	cis	non-detox
chromosome_2	12446432	12462585	12454508	chromosome_2	12702564	12702728	tetur01g01770	7.54072e-35	cis	non-detox
chromosome_1	3718354	3739193	3728773	chromosome_2	12702564	12702728	tetur01g01770	0.00601796	trans	non-detox
chromosome_1	9027332	9093989	9060660	chromosome_2	12702863	12703264	tetur01g01780	0.00276667	trans	non-detox
chromosome_2	12690978	12726130	12708554	chromosome_2	12704359	12704881	tetur01g01790	2.95701e-36	cis	non-detox
chromosome_2	12483694	12509203	12496448	chromosome_2	12705937	12712192	tetur01g01800	1.54253e-10	cis	non-detox
chromosome_2	13513009	13531810	13522409	chromosome_2	12712490	12713421	tetur01g01810	6.97726e-05	trans	non-detox
chromosome_2	12662197	12690977	12676587	chromosome_2	12714381	12752352	tetur01g01830	8.59569e-20	cis	non-detox
chromosome_2	11654649	11717592	11686120	chromosome_2	12756589	12757627	tetur01g01870	0.000199624	trans	non-detox
chromosome_2	2931923	2966282	2949102	chromosome_2	12756589	12757627	tetur01g01870	2.35264e-08	trans	non-detox
chromosome_2	12483694	12509203	12496448	chromosome_2	12759082	12759759	tetur01g01880	1.05509e-10	cis	non-detox
chromosome_2	12726131	12806977	12766554	chromosome_2	12760150	12761601	tetur01g01890	4.84671e-36	cis	non-detox
chromosome_1	19999799	20023350	20011574	chromosome_2	12760150	12761601	tetur01g01890	0.0016063	trans	non-detox
chromosome_2	12843147	12861548	12852347	chromosome_2	12763109	12766989	tetur01g01900	5.22231e-20	cis	non-detox
chromosome_1	30625019	30659643	30642331	chromosome_2	12763109	12766989	tetur01g01900	0.00350269	trans	non-detox
chromosome_2	2704669	2745348	2725008	chromosome_2	12763109	12766989	tetur01g01900	0.00242659	trans	non-detox
chromosome_1	3550641	3582375	3566508	chromosome_2	12763109	12766989	tetur01g01900	1.01668e-05	trans	non-detox
chromosome_2	12483694	12509203	12496448	chromosome_2	12784540	12790900	tetur01g01940	1.94347e-12	cis	non-detox
chromosome_2	12690978	12726130	12708554	chromosome_2	12793033	12797306	tetur01g01950	4.6444e-16	cis	non-detox
chromosome_1	31606326	31607813	31607069	chromosome_2	12793033	12797306	tetur01g01950	1.43368e-05	trans	non-detox
chromosome_1	11100035	11157855	11128945	chromosome_2	12805380	12805662	tetur01g01980	0.00441106	trans	non-detox
chromosome_1	3550641	3582375	3566508	chromosome_2	12805380	12805662	tetur01g01980	0.00158632	trans	non-detox
chromosome_2	2931923	2966282	2949102	chromosome_2	12805380	12805662	tetur01g01980	9.35398e-06	trans	non-detox
chromosome_2	12726131	12806977	12766554	chromosome_2	12805380	12805662	tetur01g01980	8.50376e-07	cis	non-detox
chromosome_2	13712498	13904948	13808723	chromosome_2	12806003	12806632	tetur01g01990	8.77896e-09	trans	non-detox
chromosome_1	18269529	18528326	18398927	chromosome_2	12806003	12806632	tetur01g01990	0.00930834	trans	non-detox
chromosome_2	3040411	3058926	3049668	chromosome_2	12806003	12806632	tetur01g01990	0.000887075	trans	non-detox
chromosome_1	22777144	22807126	22792135	chromosome_2	12807600	12809891	tetur01g02000	0.00010762	trans	non-detox
chromosome_2	350483	476551	413517	chromosome_2	12807600	12809891	tetur01g02000	0.00858721	trans	non-detox
chromosome_2	15168058	15178466	15173262	chromosome_2	12807600	12809891	tetur01g02000	0.000278707	trans	non-detox
chromosome_2	12289698	12404810	12347254	chromosome_2	12825688	12826543	tetur01g02020	1.42601e-08	cis	non-detox
chromosome_1	27160182	27186878	27173530	chromosome_2	12825688	12826543	tetur01g02020	1.08124e-09	trans	non-detox
chromosome_2	3005955	3007443	3006699	chromosome_2	12834277	12834876	tetur01g02060	0.00150273	trans	non-detox
chromosome_1	7107620	7174022	7140821	chromosome_2	12836661	12837904	tetur01g02070	0.00159684	trans	non-detox
chromosome_2	12817990	12843146	12830568	chromosome_2	12836661	12837904	tetur01g02070	7.76994e-23	cis	non-detox
chromosome_2	1474328	1580754	1527541	chromosome_2	12847947	12901227	tetur01g02110	0.00116147	trans	non-detox
chromosome_1	1561130	1584799	1572964	chromosome_2	12903700	12904592	tetur01g02140	0.000934216	trans	non-detox
chromosome_2	12887924	12911367	12899645	chromosome_2	12904918	12907377	tetur01g02160	3.25161e-22	cis	non-detox
chromosome_1	11357964	11400071	11379017	chromosome_2	12912666	12914706	tetur01g02200	0.00174638	trans	non-detox
chromosome_2	12911368	12977338	12944353	chromosome_2	12915275	12918397	tetur01g02210	1.85451e-09	cis	non-detox
chromosome_2	21431831	21437454	21434642	chromosome_2	12915275	12918397	tetur01g02210	9.17119e-07	trans	non-detox
chromosome_1	1761236	1771979	1766607	chromosome_2	12915275	12918397	tetur01g02210	9.41139e-19	trans	non-detox
chromosome_1	24651238	24696073	24673655	chromosome_2	12915275	12918397	tetur01g02210	5.7499e-06	trans	non-detox
chromosome_3	803632	910583	857107	chromosome_2	12915275	12918397	tetur01g02210	2.20787e-09	trans	non-detox
chromosome_2	5203882	5222762	5213322	chromosome_2	12943721	12944631	tetur01g02230	0.00036616	trans	detox
chromosome_2	12861549	12887923	12874736	chromosome_2	12945601	12947623	tetur01g02240	4.58589e-34	cis	non-detox
chromosome_1	28558407	28565054	28561730	chromosome_2	12951668	12951906	tetur01g02270	2.43296e-06	trans	non-detox
chromosome_2	2915298	2931922	2923610	chromosome_2	12953462	12954838	tetur01g02280	0.00199928	trans	non-detox
chromosome_2	13128391	13203281	13165836	chromosome_2	12953462	12954838	tetur01g02280	2.59733e-18	cis	non-detox
chromosome_3	17201092	17215893	17208492	chromosome_2	12958778	12960755	tetur01g02300	0.00143137	trans	non-detox
chromosome_2	15144228	15168057	15156142	chromosome_2	12960874	12962460	tetur01g02310	0.000489209	trans	non-detox
chromosome_1	18988776	19030539	19009657	chromosome_2	12960874	12962460	tetur01g02310	0.00970921	trans	non-detox
chromosome_3	7528937	7542102	7535519	chromosome_2	12963089	12964221	tetur01g02320	0.00158722	trans	detox
chromosome_2	21497761	21497881	21497821	chromosome_2	12963089	12964221	tetur01g02320	0.00223896	trans	detox
chromosome_2	3196397	3213697	3205047	chromosome_2	12969598	12983661	tetur01g02330	0.00714264	trans	non-detox
chromosome_2	12911368	12977338	12944353	chromosome_2	12991184	12991609	tetur01g02350	9.00729e-07	cis	non-detox
chromosome_2	18135289	18190686	18162987	chromosome_2	13022332	13024433	tetur01g02400	2.70388e-06	trans	non-detox
chromosome_1	12015694	12154439	12085066	chromosome_2	13027034	13027499	tetur01g02420	0.00225289	trans	non-detox
chromosome_2	12726131	12806977	12766554	chromosome_2	13027034	13027499	tetur01g02420	0.000897741	cis	non-detox
chromosome_2	12843147	12861548	12852347	chromosome_2	13031619	13032027	tetur01g02430	3.5569e-08	cis	non-detox
chromosome_2	13006014	13128390	13067202	chromosome_2	13033496	13034234	tetur01g02440	6.17458e-74	cis	non-detox
chromosome_1	8613053	8619349	8616201	chromosome_2	13033496	13034234	tetur01g02440	0.00125874	trans	non-detox
chromosome_2	13006014	13128390	13067202	chromosome_2	13038664	13052692	tetur01g02460	9.08143e-15	cis	non-detox
chromosome_1	12674190	12693495	12683842	chromosome_2	13057216	13059661	tetur01g02470	5.67756e-13	trans	detox
chromosome_2	12977339	13006013	12991676	chromosome_2	13057216	13059661	tetur01g02470	1.58949e-56	cis	detox
chromosome_2	13438297	13513008	13475652	chromosome_2	13060985	13062650	tetur01g02480	1.96924e-19	cis	detox
chromosome_1	12286273	12308661	12297467	chromosome_2	13060985	13062650	tetur01g02480	7.81401e-13	trans	detox
chromosome_2	5679942	5718433	5699187	chromosome_2	13060985	13062650	tetur01g02480	7.4633e-35	trans	detox
chromosome_1	12375609	12426632	12401120	chromosome_2	13064816	13066881	tetur01g02500	4.17914e-39	trans	detox
chromosome_2	4995145	5001187	4998166	chromosome_2	13064816	13066881	tetur01g02500	9.53784e-07	trans	detox
chromosome_2	13006014	13128390	13067202	chromosome_2	13068202	13070273	tetur01g02510	8.62223e-64	cis	detox
chromosome_2	18556786	18631271	18594028	chromosome_2	13073979	13074847	tetur01g02540	1.43179e-06	trans	non-detox
chromosome_2	12806978	12817989	12812483	chromosome_2	13083323	13085578	tetur01g02570	0.000188882	cis	non-detox
chromosome_2	13587366	13660306	13623836	chromosome_2	13087127	13087923	tetur01g02580	8.11928e-09	cis	non-detox
chromosome_2	23637446	23737744	23687595	chromosome_2	13089971	13102985	tetur01g02590	0.00061299	trans	non-detox
chromosome_1	31606326	31607813	31607069	chromosome_2	13089971	13102985	tetur01g02590	0.000481466	trans	non-detox
chromosome_2	13587366	13660306	13623836	chromosome_2	13089971	13102985	tetur01g02590	7.47854e-21	cis	non-detox
chromosome_1	12491974	12522696	12507335	chromosome_2	13105087	13105875	tetur01g02610	3.09654e-78	trans	non-detox
chromosome_2	11586025	11654648	11620336	chromosome_2	13105087	13105875	tetur01g02610	1.45995e-06	trans	non-detox
chromosome_2	5163124	5188569	5175846	chromosome_2	13113036	13113816	tetur01g02650	7.15953e-26	trans	non-detox
chromosome_1	22702003	22777143	22739573	chromosome_2	13113036	13113816	tetur01g02650	0.00985508	trans	non-detox
chromosome_2	14312765	14428699	14370732	chromosome_2	13113036	13113816	tetur01g02650	4.09306e-07	trans	non-detox
chromosome_2	1	350482	175241	chromosome_2	13119092	13119963	tetur01g02670	0.000408888	trans	non-detox
chromosome_2	13513009	13531810	13522409	chromosome_2	13121262	13123777	tetur01g02680	3.77263e-22	cis	non-detox
chromosome_1	8613053	8619349	8616201	chromosome_2	13121262	13123777	tetur01g02680	0.000612178	trans	non-detox
chromosome_2	3903413	3944794	3924103	chromosome_2	13124114	13132931	tetur01g02690	5.06911e-05	trans	non-detox
chromosome_2	27519943	27549868	27534905	chromosome_2	13124114	13132931	tetur01g02690	0.00199551	trans	non-detox
chromosome_2	13712498	13904948	13808723	chromosome_2	13135220	13136742	tetur01g02700	1.0395e-05	cis	non-detox
chromosome_2	350483	476551	413517	chromosome_2	13140494	13142286	tetur01g02720	0.00278024	trans	non-detox
chromosome_1	23945763	23950526	23948144	chromosome_2	13147153	13147584	tetur01g02750	0.00701208	trans	non-detox
chromosome_2	13513009	13531810	13522409	chromosome_2	13147153	13147584	tetur01g02750	0.00341314	cis	non-detox
chromosome_2	15144228	15168057	15156142	chromosome_2	13157249	13157805	tetur01g02770	0.000449189	trans	non-detox
chromosome_2	12887924	12911367	12899645	chromosome_2	13160339	13160972	tetur01g02780	1.66078e-68	cis	non-detox
chromosome_1	8930152	8974031	8952091	chromosome_2	13165942	13166802	tetur01g02800	2.25803e-07	trans	non-detox
chromosome_2	14201095	14261635	14231365	chromosome_2	13168913	13170601	tetur01g02810	0.00775003	trans	non-detox
chromosome_3	13281119	13342335	13311727	chromosome_2	13168913	13170601	tetur01g02810	6.73189e-13	trans	non-detox
chromosome_1	24709703	24710029	24709866	chromosome_2	13173746	13177436	tetur01g02840	0.000474137	trans	non-detox
chromosome_2	12887924	12911367	12899645	chromosome_2	13173746	13177436	tetur01g02840	1.11003e-13	cis	non-detox
chromosome_2	13203282	13372786	13288034	chromosome_2	13177864	13178643	tetur01g02850	1.30394e-36	cis	non-detox
chromosome_2	13203282	13372786	13288034	chromosome_2	13178951	13181360	tetur01g02860	0.00262749	cis	non-detox
chromosome_2	553419	576427	564923	chromosome_2	13182294	13183340	tetur01g02870	0.000253667	trans	non-detox
chromosome_2	1474328	1580754	1527541	chromosome_2	13184507	13185228	tetur01g02880	2.92891e-05	trans	non-detox
chromosome_2	13203282	13372786	13288034	chromosome_2	13184507	13185228	tetur01g02880	3.51104e-06	cis	non-detox
chromosome_2	13128391	13203281	13165836	chromosome_2	13197971	13200692	tetur01g02900	8.18478e-63	cis	non-detox
chromosome_1	29951967	29978181	29965074	chromosome_2	13209236	13216257	tetur01g02910	0.00102299	trans	non-detox
chromosome_3	4476708	4513049	4494878	chromosome_2	13209236	13216257	tetur01g02910	0.000146389	trans	non-detox
chromosome_2	13513009	13531810	13522409	chromosome_2	13214651	13216257	tetur01g02920	3.8965e-10	cis	non-detox
chromosome_2	13203282	13372786	13288034	chromosome_2	13224319	13225912	tetur01g02960	7.63869e-15	cis	non-detox
chromosome_3	7652932	7682601	7667766	chromosome_2	13224319	13225912	tetur01g02960	0.00898054	trans	non-detox
chromosome_1	18849153	18873109	18861131	chromosome_2	13245491	13248052	tetur01g02990	0.00272316	trans	non-detox
chromosome_2	12843147	12861548	12852347	chromosome_2	13245491	13248052	tetur01g02990	5.34408e-10	cis	non-detox
chromosome_2	13006014	13128390	13067202	chromosome_2	13250848	13251058	tetur01g03000	7.01178e-35	cis	non-detox
chromosome_2	12911368	12977338	12944353	chromosome_2	13254304	13255420	tetur01g03010	2.43144e-12	cis	non-detox
chromosome_2	4451854	4471147	4461500	chromosome_2	13254304	13255420	tetur01g03010	2.66753e-05	trans	non-detox
chromosome_2	13203282	13372786	13288034	chromosome_2	13260862	13263427	tetur01g03020	4.6945e-99	cis	non-detox
chromosome_2	13203282	13372786	13288034	chromosome_2	13264392	13267040	tetur01g03030	1.51785e-23	cis	non-detox
chromosome_2	13712498	13904948	13808723	chromosome_2	13267197	13268166	tetur01g03040	0.000204612	cis	non-detox
chromosome_2	13712498	13904948	13808723	chromosome_2	13268980	13270177	tetur01g03050	1.15757e-12	cis	non-detox
chromosome_2	13418348	13438296	13428322	chromosome_2	13272196	13273468	tetur01g03060	0.00498947	cis	non-detox
chromosome_2	13438297	13513008	13475652	chromosome_2	13275875	13278606	tetur01g03080	3.62706e-05	cis	non-detox
chromosome_2	14800199	14852710	14826454	chromosome_2	13280762	13281129	tetur01g03100	3.82342e-10	trans	non-detox
chromosome_1	19154001	19182456	19168228	chromosome_2	13282474	13283879	tetur01g03120	0.00117717	trans	non-detox
chromosome_1	31112737	31124104	31118420	chromosome_2	13282474	13283879	tetur01g03120	0.00130706	trans	non-detox
chromosome_2	2375523	2399439	2387481	chromosome_2	13282474	13283879	tetur01g03120	0.00356106	trans	non-detox
chromosome_2	15909690	15942755	15926222	chromosome_2	13282474	13283879	tetur01g03120	0.00662401	trans	non-detox
chromosome_2	13203282	13372786	13288034	chromosome_2	13284304	13286767	tetur01g03130	1.74921e-30	cis	non-detox
chromosome_2	1474328	1580754	1527541	chromosome_2	13286926	13291329	tetur01g03140	0.00381868	trans	non-detox
chromosome_2	14038966	14186540	14112753	chromosome_2	13296468	13298048	tetur01g03170	1.01561e-05	trans	non-detox
chromosome_3	13928804	13965303	13947053	chromosome_2	13298135	13299341	tetur01g03180	6.05753e-08	trans	non-detox
chromosome_2	13372787	13418347	13395567	chromosome_2	13300509	13302465	tetur01g03190	1.08908e-11	cis	non-detox
chromosome_2	13569095	13587365	13578230	chromosome_2	13303211	13304516	tetur01g03200	1.03513e-32	cis	non-detox
chromosome_2	18631272	18690478	18660875	chromosome_2	13305148	13305770	tetur01g03210	0.00377578	trans	non-detox
chromosome_2	13128391	13203281	13165836	chromosome_2	13305148	13305770	tetur01g03210	0.000617316	cis	non-detox
chromosome_2	3107951	3127768	3117859	chromosome_2	13306404	13306640	tetur01g03220	0.000138801	trans	non-detox
chromosome_2	19987598	20114716	20051157	chromosome_2	13306404	13306640	tetur01g03220	0.000549906	trans	non-detox
chromosome_2	10954189	11001708	10977948	chromosome_2	13306404	13306640	tetur01g03220	0.00470837	trans	non-detox
chromosome_2	13203282	13372786	13288034	chromosome_2	13307773	13308327	tetur01g03230	1.32381e-10	cis	non-detox
chromosome_1	5020917	5154900	5087908	chromosome_2	13308400	13310482	tetur01g03240	0.00496778	trans	non-detox
chromosome_2	13531811	13569094	13550452	chromosome_2	13308400	13310482	tetur01g03240	0.00300777	cis	non-detox
chromosome_3	7528937	7542102	7535519	chromosome_2	13311504	13314131	tetur01g03250	0.00467213	trans	non-detox
chromosome_2	24400092	24507945	24454018	chromosome_2	13311504	13314131	tetur01g03250	4.27441e-05	trans	non-detox
chromosome_2	12861549	12887923	12874736	chromosome_2	13311504	13314131	tetur01g03250	0.00893024	cis	non-detox
chromosome_2	13513009	13531810	13522409	chromosome_2	13314391	13316494	tetur01g03260	1.41149e-11	cis	non-detox
chromosome_3	14078824	14143996	14111410	chromosome_2	13314391	13316494	tetur01g03260	0.00738339	trans	non-detox
chromosome_1	8613053	8619349	8616201	chromosome_2	13314391	13316494	tetur01g03260	0.00620048	trans	non-detox
chromosome_1	1217378	1275820	1246599	chromosome_2	13317257	13318270	tetur01g03280	0.00100885	trans	non-detox
chromosome_2	13203282	13372786	13288034	chromosome_2	13317257	13318270	tetur01g03280	3.99647e-29	cis	non-detox
chromosome_2	13203282	13372786	13288034	chromosome_2	13318415	13319050	tetur01g03290	4.09995e-16	cis	non-detox
chromosome_2	2931923	2966282	2949102	chromosome_2	13320841	13322052	tetur01g03300	0.00153592	trans	non-detox
chromosome_2	13372787	13418347	13395567	chromosome_2	13320841	13322052	tetur01g03300	2.66419e-14	cis	non-detox
chromosome_1	1875519	1876874	1876196	chromosome_2	13324555	13325218	tetur01g03320	0.00689109	trans	non-detox
chromosome_2	13203282	13372786	13288034	chromosome_2	13325784	13326278	tetur01g03330	8.62392e-33	cis	non-detox
chromosome_2	13203282	13372786	13288034	chromosome_2	13326652	13327958	tetur01g03340	2.10459e-84	cis	non-detox
chromosome_3	18495464	18532275	18513869	chromosome_2	13330576	13331131	tetur01g03360	0.000105169	trans	non-detox
chromosome_2	13203282	13372786	13288034	chromosome_2	13340969	13342660	tetur01g03390	2.59881e-27	cis	non-detox
chromosome_2	11404357	11449079	11426718	chromosome_2	13346443	13348045	tetur01g03410	0.00171726	trans	non-detox
chromosome_2	7232246	7790746	7511496	chromosome_2	13357149	13359400	tetur01g03420	0.00551633	trans	non-detox
chromosome_3	12455404	12459142	12457273	chromosome_2	13357149	13359400	tetur01g03420	0.00837344	trans	non-detox
chromosome_2	13128391	13203281	13165836	chromosome_2	13360078	13361309	tetur01g03430	1.62847e-12	cis	non-detox
chromosome_2	13203282	13372786	13288034	chromosome_2	13383931	13391236	tetur01g03490	1.23245e-26	cis	non-detox
chromosome_2	553419	576427	564923	chromosome_2	13404413	13406896	tetur01g03530	0.0082721	trans	detox
chromosome_2	13513009	13531810	13522409	chromosome_2	13404413	13406896	tetur01g03530	1.03348e-12	cis	detox
chromosome_1	18827001	18849152	18838076	chromosome_2	13404413	13406896	tetur01g03530	0.00496495	trans	detox
chromosome_2	3107951	3127768	3117859	chromosome_2	13406976	13411635	tetur01g03540	8.47982e-05	trans	non-detox
chromosome_2	13128391	13203281	13165836	chromosome_2	13406976	13411635	tetur01g03540	7.87552e-08	cis	non-detox
chromosome_2	24594604	24596923	24595763	chromosome_2	13406976	13411635	tetur01g03540	0.00270498	trans	non-detox
chromosome_2	15144228	15168057	15156142	chromosome_2	13424806	13426035	tetur01g03560	0.00233628	trans	non-detox
chromosome_2	14186541	14201094	14193817	chromosome_2	13426363	13426590	tetur01g03570	0.00146511	cis	non-detox
chromosome_3	20621744	20629739	20625741	chromosome_2	13441830	13443373	tetur01g03580	0.00321199	trans	non-detox
chromosome_2	13991583	14038965	14015274	chromosome_2	13455344	13455616	tetur01g03610	1.7447e-09	cis	non-detox
chromosome_2	13203282	13372786	13288034	chromosome_2	13459814	13467935	tetur01g03660	4.49247e-08	cis	non-detox
chromosome_2	2745349	2760441	2752895	chromosome_2	13459814	13467935	tetur01g03660	0.00191419	trans	non-detox
chromosome_2	13991583	14038965	14015274	chromosome_2	13468872	13481846	tetur01g03670	0.00712749	cis	non-detox
chromosome_1	18528327	18656159	18592243	chromosome_2	13489213	13490368	tetur01g03680	0.00240031	trans	non-detox
chromosome_2	13438297	13513008	13475652	chromosome_2	13489213	13490368	tetur01g03680	1.15691e-15	cis	non-detox
chromosome_1	32056415	32078746	32067580	chromosome_2	13489213	13490368	tetur01g03680	0.00151055	trans	non-detox
chromosome_3	14148742	14215983	14182362	chromosome_2	13489213	13490368	tetur01g03680	0.000115307	trans	non-detox
chromosome_1	9587100	9602594	9594847	chromosome_2	13490344	13492432	tetur01g03690	1.55795e-05	trans	non-detox
chromosome_3	22919466	22984057	22951761	chromosome_2	13490344	13492432	tetur01g03690	0.00901282	trans	non-detox
chromosome_2	27214554	27301585	27258069	chromosome_2	13490344	13492432	tetur01g03690	7.64302e-05	trans	non-detox
chromosome_1	20992327	21025358	21008842	chromosome_2	13492955	13495725	tetur01g03700	0.000105917	trans	non-detox
chromosome_3	21639764	21675800	21657782	chromosome_2	13492955	13495725	tetur01g03700	0.00108882	trans	non-detox
chromosome_2	14038966	14186540	14112753	chromosome_2	13492955	13495725	tetur01g03700	0.000919869	cis	non-detox
chromosome_1	30869114	30891590	30880352	chromosome_2	13503156	13504467	tetur01g03720	0.00920932	trans	non-detox
chromosome_2	25192430	25241714	25217072	chromosome_2	13503156	13504467	tetur01g03720	0.000133493	trans	non-detox
chromosome_2	14871718	14978990	14925354	chromosome_2	13503156	13504467	tetur01g03720	0.000447802	trans	non-detox
chromosome_3	9210430	9221280	9215855	chromosome_2	13503156	13504467	tetur01g03720	0.00377059	trans	non-detox
chromosome_2	8430926	8431414	8431170	chromosome_2	13504502	13505086	tetur01g03730	0.00917847	trans	non-detox
chromosome_1	31208452	31221036	31214744	chromosome_2	13510279	13510927	tetur01g03740	0.000321709	trans	non-detox
chromosome_2	12483694	12509203	12496448	chromosome_2	13510279	13510927	tetur01g03740	0.000951948	trans	non-detox
chromosome_2	2931923	2966282	2949102	chromosome_2	13529286	13536187	tetur01g03770	2.84858e-06	trans	non-detox
chromosome_1	19400472	19427726	19414099	chromosome_2	13538912	13540208	tetur01g03780	0.000263373	trans	non-detox
chromosome_2	10460006	10477242	10468624	chromosome_2	13549620	13550214	tetur01g03790	0.00293259	trans	non-detox
chromosome_2	1580755	1707384	1644069	chromosome_2	13576757	13587818	tetur01g03800	8.81884e-05	trans	non-detox
chromosome_2	12861549	12887923	12874736	chromosome_2	13589586	13591315	tetur01g03820	4.42967e-16	cis	detox
chromosome_2	14871718	14978990	14925354	chromosome_2	13592253	13593794	tetur01g03840	1.05593e-08	trans	non-detox
chromosome_1	31433664	31468550	31451107	chromosome_2	13595387	13598632	tetur01g03860	1.57262e-06	trans	non-detox
chromosome_2	27149385	27214553	27181969	chromosome_2	13595387	13598632	tetur01g03860	0.00113894	trans	non-detox
chromosome_2	3107951	3127768	3117859	chromosome_2	13599169	13600676	tetur01g03870	0.00171887	trans	non-detox
chromosome_2	13988361	13991582	13989971	chromosome_2	13599169	13600676	tetur01g03870	4.43887e-17	cis	non-detox
chromosome_2	5931089	5979268	5955178	chromosome_2	13601648	13602539	tetur01g03880	4.75624e-06	trans	non-detox
chromosome_2	15812219	15848832	15830525	chromosome_2	13601648	13602539	tetur01g03880	0.000259134	trans	non-detox
chromosome_2	3196397	3213697	3205047	chromosome_2	13606235	13607124	tetur01g03890	0.000798785	trans	non-detox
chromosome_3	14740489	14743985	14742237	chromosome_2	13606235	13607124	tetur01g03890	0.000276532	trans	non-detox
chromosome_1	12308662	12375608	12342135	chromosome_2	13606235	13607124	tetur01g03890	0.00108478	trans	non-detox
chromosome_2	13569095	13587365	13578230	chromosome_2	13621508	13623342	tetur01g03940	4.33507e-05	cis	non-detox
chromosome_2	2586669	2611503	2599086	chromosome_2	13627512	13638735	tetur01g03970	5.23176e-05	trans	non-detox
chromosome_1	18678104	18795435	18736769	chromosome_2	13664208	13667827	tetur01g04020	0.00731738	trans	non-detox
chromosome_2	13991583	14038965	14015274	chromosome_2	13670462	13674163	tetur01g04030	1.48835e-21	cis	non-detox
chromosome_1	27146882	27160181	27153531	chromosome_2	13741676	13743555	tetur01g04100	0.0046338	trans	non-detox
chromosome_2	12424887	12435119	12430003	chromosome_2	13764135	13780270	tetur01g04120	0.000195671	trans	non-detox
chromosome_2	13712498	13904948	13808723	chromosome_2	13790737	13792472	tetur01g04180	3.74228e-07	cis	non-detox
chromosome_2	13660307	13712497	13686402	chromosome_2	13793319	13795211	tetur01g04190	0.000552707	cis	non-detox
chromosome_3	20621744	20629739	20625741	chromosome_2	13793319	13795211	tetur01g04190	0.00960711	trans	non-detox
chromosome_1	29431193	29469446	29450319	chromosome_2	13793319	13795211	tetur01g04190	0.000171545	trans	non-detox
chromosome_1	12522697	12547156	12534926	chromosome_2	13793319	13795211	tetur01g04190	6.90465e-05	trans	non-detox
chromosome_1	12462679	12491973	12477326	chromosome_2	13809801	13815225	tetur01g04220	0.00281809	trans	non-detox
chromosome_1	20951637	20992326	20971981	chromosome_2	13809801	13815225	tetur01g04220	0.00247422	trans	non-detox
chromosome_2	21244014	21261017	21252515	chromosome_2	13809801	13815225	tetur01g04220	0.00285372	trans	non-detox
chromosome_2	13988361	13991582	13989971	chromosome_2	13831530	13833364	tetur01g04260	6.52566e-52	cis	non-detox
chromosome_2	13531811	13569094	13550452	chromosome_2	13833534	13835349	tetur01g04270	8.65503e-10	cis	non-detox
chromosome_2	2915298	2931922	2923610	chromosome_2	13839247	13842261	tetur01g04280	3.49971e-07	trans	non-detox
chromosome_1	18849153	18873109	18861131	chromosome_2	13845337	13846077	tetur01g04290	0.00127684	trans	non-detox
chromosome_2	13712498	13904948	13808723	chromosome_2	13845337	13846077	tetur01g04290	3.77753e-83	cis	non-detox
chromosome_2	13587366	13660306	13623836	chromosome_2	13868487	13869910	tetur01g04300	9.4198e-23	cis	non-detox
chromosome_2	13438297	13513008	13475652	chromosome_2	13869972	13872055	tetur01g04310	9.14624e-38	cis	non-detox
chromosome_2	13712498	13904948	13808723	chromosome_2	13875921	13882578	tetur01g04320	1.07261e-13	cis	non-detox
chromosome_2	6482719	6559292	6521005	chromosome_2	13892769	13893212	tetur01g04360	2.30469e-06	trans	non-detox
chromosome_2	13438297	13513008	13475652	chromosome_2	13892769	13893212	tetur01g04360	2.6706e-08	cis	non-detox
chromosome_2	13991583	14038965	14015274	chromosome_2	13893531	13895341	tetur01g04370	5.23069e-08	cis	non-detox
chromosome_2	13587366	13660306	13623836	chromosome_2	13900957	13902753	tetur01g04390	4.4036e-05	cis	non-detox
chromosome_3	7528937	7542102	7535519	chromosome_2	13900957	13902753	tetur01g04390	0.00980418	trans	non-detox
chromosome_1	1217378	1275820	1246599	chromosome_2	13904562	13908886	tetur01g04400	0.0068644	trans	non-detox
chromosome_1	31606326	31607813	31607069	chromosome_2	13904562	13908886	tetur01g04400	0.00137096	trans	non-detox
chromosome_2	13712498	13904948	13808723	chromosome_2	13904562	13908886	tetur01g04400	2.4677e-32	cis	non-detox
chromosome_1	31433664	31468550	31451107	chromosome_2	13912665	13923622	tetur01g04410	5.04177e-09	trans	non-detox
chromosome_2	2808579	2845247	2826913	chromosome_2	13912665	13923622	tetur01g04410	0.000865034	trans	non-detox
chromosome_1	18269529	18528326	18398927	chromosome_2	13912665	13923622	tetur01g04410	2.72606e-07	trans	non-detox
chromosome_2	5550350	5588320	5569335	chromosome_2	13924447	13926402	tetur01g04440	1.30972e-05	trans	detox
chromosome_2	12843147	12861548	12852347	chromosome_2	13924447	13926402	tetur01g04440	0.00439994	trans	detox
chromosome_2	11404357	11449079	11426718	chromosome_2	13929034	13932703	tetur01g04450	0.000701237	trans	detox
chromosome_2	2808579	2845247	2826913	chromosome_2	13934564	13936749	tetur01g04470	3.64231e-05	trans	non-detox
chromosome_1	6631088	6636844	6633966	chromosome_2	13934564	13936749	tetur01g04470	0.00267367	trans	non-detox
chromosome_1	18678104	18795435	18736769	chromosome_2	13934564	13936749	tetur01g04470	0.000920062	trans	non-detox
chromosome_3	20373301	20375346	20374323	chromosome_2	13937202	13957042	tetur01g04490	0.0058024	trans	non-detox
chromosome_1	13120931	13207967	13164449	chromosome_2	13937202	13957042	tetur01g04490	0.00825282	trans	non-detox
chromosome_1	426974	493486	460230	chromosome_2	13937202	13957042	tetur01g04490	2.76654e-08	trans	non-detox
chromosome_2	13712498	13904948	13808723	chromosome_2	13976968	13978289	tetur01g04550	1.06904e-15	cis	non-detox
chromosome_1	4124097	4124442	4124269	chromosome_2	13978851	13980413	tetur01g04560	5.56066e-05	trans	non-detox
chromosome_2	13991583	14038965	14015274	chromosome_2	13978851	13980413	tetur01g04560	3.84386e-25	cis	non-detox
chromosome_2	13988361	13991582	13989971	chromosome_2	13981225	13984603	tetur01g04570	5.09769e-31	cis	non-detox
chromosome_2	1803876	1848567	1826221	chromosome_2	14032212	14034165	tetur01g04630	0.00544539	trans	non-detox
chromosome_3	10930709	10943241	10936975	chromosome_2	14084079	14089818	tetur01g04710	0.000334827	trans	non-detox
chromosome_2	8431415	8487275	8459345	chromosome_2	14084079	14089818	tetur01g04710	0.000743814	trans	non-detox
chromosome_2	14038966	14186540	14112753	chromosome_2	14084079	14089818	tetur01g04710	2.18227e-05	cis	non-detox
chromosome_2	2611504	2626639	2619071	chromosome_2	14090413	14123628	tetur01g04720	0.000391401	trans	non-detox
chromosome_2	14186541	14201094	14193817	chromosome_2	14152605	14160234	tetur01g04800	1.14446e-14	cis	non-detox
chromosome_2	13904949	13963775	13934362	chromosome_2	14162722	14183704	tetur01g04840	0.000977945	cis	non-detox
chromosome_2	13988361	13991582	13989971	chromosome_2	14185138	14187190	tetur01g04850	5.36746e-06	cis	non-detox
chromosome_2	14038966	14186540	14112753	chromosome_2	14188250	14190517	tetur01g04870	1.60389e-48	cis	non-detox
chromosome_3	742514	747875	745194	chromosome_2	14188250	14190517	tetur01g04870	0.00676057	trans	non-detox
chromosome_1	1217378	1275820	1246599	chromosome_2	14195546	14210537	tetur01g04890	0.000472444	trans	non-detox
chromosome_2	13513009	13531810	13522409	chromosome_2	14195546	14210537	tetur01g04890	1.3944e-18	cis	non-detox
chromosome_3	7691333	7699280	7695306	chromosome_2	14195546	14210537	tetur01g04890	0.00631406	trans	non-detox
chromosome_2	14575943	14658254	14617098	chromosome_2	14210788	14211833	tetur01g04900	5.78651e-09	cis	non-detox
chromosome_2	14186541	14201094	14193817	chromosome_2	14214877	14216792	tetur01g04920	5.56887e-49	cis	non-detox
chromosome_1	1816907	1826012	1821459	chromosome_2	14217251	14218300	tetur01g04930	4.14812e-05	trans	non-detox
chromosome_2	14201095	14261635	14231365	chromosome_2	14223967	14224448	tetur01g04940	9.93009e-71	cis	non-detox
chromosome_2	3005955	3007443	3006699	chromosome_2	14223967	14224448	tetur01g04940	6.87771e-05	trans	non-detox
chromosome_2	14186541	14201094	14193817	chromosome_2	14254763	14255320	tetur01g04990	2.81232e-24	cis	non-detox
chromosome_1	8613053	8619349	8616201	chromosome_2	14257976	14258373	tetur01g05010	0.00688661	trans	non-detox
chromosome_3	16993730	17017809	17005769	chromosome_2	14257976	14258373	tetur01g05010	0.000187095	trans	non-detox
chromosome_2	14186541	14201094	14193817	chromosome_2	14257976	14258373	tetur01g05010	5.71941e-69	cis	non-detox
chromosome_1	13800280	13833277	13816778	chromosome_2	14263977	14264289	tetur01g05020	4.01846e-05	trans	non-detox
chromosome_2	14038966	14186540	14112753	chromosome_2	14263977	14264289	tetur01g05020	1.39214e-07	cis	non-detox
chromosome_1	26718744	26764588	26741666	chromosome_2	14265046	14265226	tetur01g05030	3.89223e-05	trans	non-detox
chromosome_2	15213930	15256555	15235242	chromosome_2	14266427	14267108	tetur01g05040	1.27115e-13	trans	non-detox
chromosome_2	13531811	13569094	13550452	chromosome_2	14275957	14276754	tetur01g05070	5.17873e-16	cis	non-detox
chromosome_1	24098241	24213942	24156091	chromosome_2	14281975	14284698	tetur01g05080	0.000453418	trans	non-detox
chromosome_2	2375523	2399439	2387481	chromosome_2	14285842	14287068	tetur01g05090	0.00011815	trans	non-detox
chromosome_2	13372787	13418347	13395567	chromosome_2	14285842	14287068	tetur01g05090	0.000557654	trans	non-detox
chromosome_1	31239401	31261722	31250561	chromosome_2	14285842	14287068	tetur01g05090	0.00265603	trans	non-detox
chromosome_2	14261636	14292064	14276850	chromosome_2	14298272	14300665	tetur01g05130	8.74458e-75	cis	non-detox
chromosome_1	6484372	6567334	6525853	chromosome_2	14298272	14300665	tetur01g05130	0.000126004	trans	non-detox
chromosome_2	11404357	11449079	11426718	chromosome_2	14308393	14309220	tetur01g05160	3.82216e-06	trans	non-detox
chromosome_2	14312765	14428699	14370732	chromosome_2	14316021	14316722	tetur01g05190	3.65278e-44	cis	non-detox
chromosome_2	14201095	14261635	14231365	chromosome_2	14321707	14321931	tetur01g05200	1.75773e-10	cis	non-detox
chromosome_1	1434567	1542369	1488468	chromosome_2	14321707	14321931	tetur01g05200	4.17903e-11	trans	non-detox
chromosome_2	14038966	14186540	14112753	chromosome_2	14329170	14329402	tetur01g05220	5.10333e-13	cis	non-detox
chromosome_3	742514	747875	745194	chromosome_2	14329170	14329402	tetur01g05220	0.0057584	trans	non-detox
chromosome_1	18678104	18795435	18736769	chromosome_2	14359192	14360818	tetur01g05310	2.81234e-66	trans	non-detox
chromosome_1	11320293	11329071	11324682	chromosome_2	14366429	14366907	tetur01g05340	4.03184e-75	trans	non-detox
chromosome_3	7098743	7107072	7102907	chromosome_2	14411730	14413084	tetur01g05480	0.000147204	trans	non-detox
chromosome_2	14292065	14312764	14302414	chromosome_2	14411730	14413084	tetur01g05480	6.00177e-19	cis	non-detox
chromosome_1	12522697	12547156	12534926	chromosome_2	14411730	14413084	tetur01g05480	3.41094e-22	trans	non-detox
chromosome_3	14148742	14215983	14182362	chromosome_2	14415540	14417302	tetur01g05490	0.00208234	trans	non-detox
chromosome_1	31652176	31741808	31696992	chromosome_2	14415540	14417302	tetur01g05490	0.00111753	trans	non-detox
chromosome_1	12955041	13017525	12986283	chromosome_2	14417716	14418523	tetur01g05500	3.69675e-05	trans	non-detox
chromosome_2	350483	476551	413517	chromosome_2	14419436	14424105	tetur01g05510	0.00515592	trans	non-detox
chromosome_1	18827001	18849152	18838076	chromosome_2	14419436	14424105	tetur01g05510	0.00139521	trans	non-detox
chromosome_2	14292065	14312764	14302414	chromosome_2	14424433	14424606	tetur01g05520	9.35603e-20	cis	non-detox
chromosome_1	12462679	12491973	12477326	chromosome_2	14424433	14424606	tetur01g05520	0.00127843	trans	non-detox
chromosome_3	8631353	8679226	8655289	chromosome_2	14434102	14435804	tetur01g05560	0.00725718	trans	non-detox
chromosome_2	14547975	14575942	14561958	chromosome_2	14434102	14435804	tetur01g05560	9.70321e-13	cis	non-detox
chromosome_2	14292065	14312764	14302414	chromosome_2	14438565	14440139	tetur01g05570	8.22967e-13	cis	non-detox
chromosome_1	23712922	23724509	23718715	chromosome_2	14438565	14440139	tetur01g05570	0.00342025	trans	non-detox
chromosome_3	12455404	12459142	12457273	chromosome_2	14438565	14440139	tetur01g05570	0.0056083	trans	non-detox
chromosome_2	14428700	14462611	14445655	chromosome_2	14451098	14451418	tetur01g05630	1.62772e-07	cis	non-detox
chromosome_2	14575943	14658254	14617098	chromosome_2	14452046	14452321	tetur01g05640	1.58276e-06	cis	non-detox
chromosome_1	23945763	23950526	23948144	chromosome_2	14452704	14454362	tetur01g05650	0.00220019	trans	non-detox
chromosome_2	14852711	14871717	14862214	chromosome_2	14452704	14454362	tetur01g05650	1.08501e-17	cis	non-detox
chromosome_1	32011462	32056414	32033938	chromosome_2	14457752	14459470	tetur01g05670	0.00772422	trans	non-detox
chromosome_2	13569095	13587365	13578230	chromosome_2	14459520	14461974	tetur01g05680	1.36727e-05	trans	non-detox
chromosome_2	14462612	14504624	14483618	chromosome_2	14462965	14468182	tetur01g05690	1.18865e-98	cis	detox
chromosome_1	9505915	9549956	9527935	chromosome_2	14466699	14468182	tetur01g05700	2.01531e-05	trans	detox
chromosome_2	14462612	14504624	14483618	chromosome_2	14466699	14468182	tetur01g05700	1.33419e-26	cis	detox
chromosome_2	2102004	2166535	2134269	chromosome_2	14469116	14471779	tetur01g05710	0.00299203	trans	non-detox
chromosome_1	6762951	6800998	6781974	chromosome_2	14469116	14471779	tetur01g05710	0.00722773	trans	non-detox
chromosome_1	18873110	18929478	18901294	chromosome_2	14472291	14473555	tetur01g05720	0.00311958	trans	non-detox
chromosome_2	21497882	21562326	21530104	chromosome_2	14472291	14473555	tetur01g05720	0.00470998	trans	non-detox
chromosome_2	5222763	5257408	5240085	chromosome_2	14477229	14478278	tetur01g05730	5.79599e-20	trans	detox
chromosome_2	14462612	14504624	14483618	chromosome_2	14477229	14478278	tetur01g05730	6.62708e-67	cis	detox
chromosome_1	12522697	12547156	12534926	chromosome_2	14480201	14481186	tetur01g05740	5.6109e-07	trans	detox
chromosome_2	5001188	5030400	5015794	chromosome_2	14480201	14481186	tetur01g05740	1.07842e-27	trans	detox
chromosome_2	14676520	14800198	14738359	chromosome_2	14480201	14481186	tetur01g05740	3.0386e-11	cis	detox
chromosome_2	11526606	11547602	11537104	chromosome_2	14485268	14486585	tetur01g05760	2.43999e-118	trans	non-detox
chromosome_2	14428700	14462611	14445655	chromosome_2	14500513	14503247	tetur01g05820	1.57573e-05	cis	non-detox
chromosome_1	22906194	22935890	22921042	chromosome_2	14500513	14503247	tetur01g05820	0.00995094	trans	non-detox
chromosome_2	493002	531544	512273	chromosome_2	14505021	14515694	tetur01g05840	0.00821006	trans	non-detox
chromosome_1	18929479	18988775	18959127	chromosome_2	14505021	14515694	tetur01g05840	0.00182889	trans	non-detox
chromosome_3	13481419	13499877	13490648	chromosome_2	14505021	14515694	tetur01g05840	0.000168625	trans	non-detox
chromosome_2	14292065	14312764	14302414	chromosome_2	14510048	14518180	tetur01g05850	3.88776e-33	cis	non-detox
chromosome_1	21444200	21506008	21475104	chromosome_2	14510048	14518180	tetur01g05850	0.00457716	trans	non-detox
chromosome_2	13712498	13904948	13808723	chromosome_2	14542256	14548977	tetur01g05870	6.54118e-05	cis	non-detox
chromosome_2	14547975	14575942	14561958	chromosome_2	14612587	14617341	tetur01g05940	2.4336e-39	cis	detox
chromosome_2	14575943	14658254	14617098	chromosome_2	14618645	14618911	tetur01g05960	2.19965e-21	cis	non-detox
chromosome_2	14504625	14547974	14526299	chromosome_2	14616647	14625217	tetur01g05970	1.63503e-60	cis	detox
chromosome_2	14575943	14658254	14617098	chromosome_2	14625665	14628922	tetur01g05980	3.05728e-09	cis	non-detox
chromosome_2	2966283	3005954	2986118	chromosome_2	14625665	14628922	tetur01g05980	0.00954861	trans	non-detox
chromosome_2	11654649	11717592	11686120	chromosome_2	14635586	14635741	tetur01g05990	0.00212992	trans	non-detox
chromosome_2	14575943	14658254	14617098	chromosome_2	14645857	14646435	tetur01g06020	1.27972e-20	cis	non-detox
chromosome_2	14504625	14547974	14526299	chromosome_2	14653356	14657409	tetur01g06030	8.8804e-16	cis	non-detox
chromosome_1	7107620	7174022	7140821	chromosome_2	14653356	14657409	tetur01g06030	7.68236e-09	trans	non-detox
chromosome_2	2632688	2636981	2634834	chromosome_2	14662504	14665534	tetur01g06070	0.00257622	trans	non-detox
chromosome_2	1474328	1580754	1527541	chromosome_2	14694378	14695879	tetur01g06100	0.000416907	trans	non-detox
chromosome_2	14676520	14800198	14738359	chromosome_2	14696218	14697235	tetur01g06110	3.82865e-29	cis	non-detox
chromosome_2	26655327	26670269	26662798	chromosome_2	14696218	14697235	tetur01g06110	0.000134076	trans	non-detox
chromosome_2	3196397	3213697	3205047	chromosome_2	14697208	14699283	tetur01g06120	0.00182578	trans	detox
chromosome_2	14676520	14800198	14738359	chromosome_2	14707977	14708709	tetur01g06170	7.30563e-22	cis	non-detox
chromosome_2	13513009	13531810	13522409	chromosome_2	14711867	14713681	tetur01g06180	0.000172244	trans	non-detox
chromosome_1	1600232	1761235	1680733	chromosome_2	14711867	14713681	tetur01g06180	1.49216e-06	trans	non-detox
chromosome_2	4218607	4238900	4228753	chromosome_2	14715789	14746570	tetur01g06190	5.81415e-07	trans	non-detox
chromosome_1	24709703	24710029	24709866	chromosome_2	14715789	14746570	tetur01g06190	0.000242419	trans	non-detox
chromosome_3	13481419	13499877	13490648	chromosome_2	14715789	14746570	tetur01g06190	0.00340851	trans	non-detox
chromosome_2	13991583	14038965	14015274	chromosome_2	14804043	14808267	tetur01g06300	0.00094829	cis	non-detox
chromosome_2	3196397	3213697	3205047	chromosome_2	14815954	14820290	tetur01g06320	0.000375815	trans	non-detox
chromosome_2	15168058	15178466	15173262	chromosome_2	14820420	14821002	tetur01g06330	1.61987e-16	cis	non-detox
chromosome_1	24061589	24098240	24079914	chromosome_2	14820420	14821002	tetur01g06330	0.00517844	trans	non-detox
chromosome_2	15389676	15409804	15399740	chromosome_2	14826304	14828144	tetur01g06340	0.0010843	cis	non-detox
chromosome_3	22317440	22327364	22322402	chromosome_2	14828194	14835044	tetur01g06350	0.00938373	trans	non-detox
chromosome_1	2318390	2331078	2324734	chromosome_2	14828194	14835044	tetur01g06350	0.00343815	trans	non-detox
chromosome_1	31027544	31067320	31047432	chromosome_2	14835768	14840721	tetur01g06370	0.00115073	trans	non-detox
chromosome_2	15144228	15168057	15156142	chromosome_2	14835768	14840721	tetur01g06370	6.00601e-12	cis	non-detox
chromosome_3	16226687	16236571	16231629	chromosome_2	14835768	14840721	tetur01g06370	0.00773563	trans	non-detox
chromosome_2	2931923	2966282	2949102	chromosome_2	14835768	14840721	tetur01g06370	0.000268592	trans	non-detox
chromosome_3	1212371	1283038	1247704	chromosome_2	14835768	14840721	tetur01g06370	0.00230399	trans	non-detox
chromosome_2	27598643	27621750	27610196	chromosome_2	14835768	14840721	tetur01g06370	0.0081411	trans	non-detox
chromosome_2	21468660	21497760	21483210	chromosome_2	14853685	14857431	tetur01g06430	1.20131e-05	trans	non-detox
chromosome_2	14852711	14871717	14862214	chromosome_2	14858840	14859762	tetur01g06440	2.92449e-08	cis	non-detox
chromosome_1	31067321	31112736	31090028	chromosome_2	14878419	14880010	tetur01g06480	0.00158495	trans	non-detox
chromosome_2	27099075	27131357	27115216	chromosome_2	14878419	14880010	tetur01g06480	0.0012262	trans	non-detox
chromosome_2	2931923	2966282	2949102	chromosome_2	14878419	14880010	tetur01g06480	2.9887e-05	trans	non-detox
chromosome_3	19412382	19421496	19416939	chromosome_2	14878419	14880010	tetur01g06480	0.000457162	trans	non-detox
chromosome_2	14800199	14852710	14826454	chromosome_2	14878419	14880010	tetur01g06480	1.89442e-15	cis	non-detox
chromosome_3	3502154	3535141	3518647	chromosome_2	14878419	14880010	tetur01g06480	0.00148231	trans	non-detox
chromosome_2	14186541	14201094	14193817	chromosome_2	14880680	14881162	tetur01g06490	5.13245e-16	cis	non-detox
chromosome_2	26670270	26702747	26686508	chromosome_2	14880680	14881162	tetur01g06490	0.00585417	trans	non-detox
chromosome_3	19281135	19322617	19301876	chromosome_2	14880680	14881162	tetur01g06490	0.000625916	trans	non-detox
chromosome_3	8859816	8933256	8896536	chromosome_2	14880680	14881162	tetur01g06490	0.00328871	trans	non-detox
chromosome_2	2340310	2371840	2356075	chromosome_2	14883464	14884972	tetur01g06510	0.00440758	trans	non-detox
chromosome_1	1434567	1542369	1488468	chromosome_2	14883464	14884972	tetur01g06510	0.000757953	trans	non-detox
chromosome_2	1803876	1848567	1826221	chromosome_2	14905909	14909415	tetur01g06550	0.00463537	trans	non-detox
chromosome_2	15144228	15168057	15156142	chromosome_2	14905909	14909415	tetur01g06550	2.39894e-11	cis	non-detox
chromosome_2	19661091	19772517	19716804	chromosome_2	14912496	14914596	tetur01g06570	3.46656e-05	trans	non-detox
chromosome_1	6687023	6739745	6713384	chromosome_2	14912496	14914596	tetur01g06570	0.00273391	trans	non-detox
chromosome_2	2915298	2931922	2923610	chromosome_2	14918747	14920393	tetur01g06580	9.11003e-11	trans	non-detox
chromosome_2	15326803	15389675	15358239	chromosome_2	14923899	14925546	tetur01g06600	7.35874e-15	cis	non-detox
chromosome_1	12522697	12547156	12534926	chromosome_2	14923899	14925546	tetur01g06600	4.74612e-21	trans	non-detox
chromosome_3	20621744	20629739	20625741	chromosome_2	14923899	14925546	tetur01g06600	0.000312974	trans	non-detox
chromosome_2	14676520	14800198	14738359	chromosome_2	14928215	14929597	tetur01g06610	5.87559e-25	cis	non-detox
chromosome_1	18849153	18873109	18861131	chromosome_2	14928215	14929597	tetur01g06610	0.000106257	trans	non-detox
chromosome_2	14978991	15003310	14991150	chromosome_2	14945512	14946722	tetur01g06620	0.00125333	cis	non-detox
chromosome_2	14852711	14871717	14862214	chromosome_2	14955276	14956182	tetur01g06630	2.08976e-24	cis	non-detox
chromosome_2	14676520	14800198	14738359	chromosome_2	14962331	14963304	tetur01g06650	0.0029308	cis	non-detox
chromosome_1	12271203	12286272	12278737	chromosome_2	14977184	14977868	tetur01g06660	2.75548e-05	trans	non-detox
chromosome_2	14292065	14312764	14302414	chromosome_2	14977184	14977868	tetur01g06660	0.00421337	cis	non-detox
chromosome_1	1275821	1317999	1296910	chromosome_2	14977184	14977868	tetur01g06660	0.000386698	trans	non-detox
chromosome_2	14978991	15003310	14991150	chromosome_2	14989495	14990999	tetur01g06680	1.86815e-35	cis	non-detox
chromosome_2	13991583	14038965	14015274	chromosome_2	15003936	15005717	tetur01g06690	1.83337e-06	trans	non-detox
chromosome_2	15008042	15009254	15008648	chromosome_2	15008152	15010198	tetur01g06700	2.82788e-08	cis	non-detox
chromosome_2	15009255	15029092	15019173	chromosome_2	15014798	15015707	tetur01g06730	6.95121e-91	cis	non-detox
chromosome_1	12522697	12547156	12534926	chromosome_2	15036190	15036798	tetur01g06760	0.000247792	trans	non-detox
chromosome_1	19289476	19311179	19300327	chromosome_2	15036190	15036798	tetur01g06760	0.000834499	trans	non-detox
chromosome_2	15256556	15326802	15291679	chromosome_2	15048650	15052293	tetur01g06830	0.000571091	cis	non-detox
chromosome_3	4188102	4252975	4220538	chromosome_2	15052511	15053767	tetur01g06840	0.00314024	trans	non-detox
chromosome_2	15168058	15178466	15173262	chromosome_2	15052511	15053767	tetur01g06840	5.03891e-26	cis	non-detox
chromosome_3	20621744	20629739	20625741	chromosome_2	15052511	15053767	tetur01g06840	0.00480309	trans	non-detox
chromosome_2	15144228	15168057	15156142	chromosome_2	15055094	15056904	tetur01g06860	1.92426e-13	cis	non-detox
chromosome_2	15005613	15008041	15006827	chromosome_2	15056921	15059229	tetur01g06880	2.41308e-05	cis	non-detox
chromosome_2	14978991	15003310	14991150	chromosome_2	15059636	15060466	tetur01g06890	4.94132e-05	cis	non-detox
chromosome_2	2574953	2586668	2580810	chromosome_2	15063266	15064308	tetur01g06910	9.48347e-09	trans	non-detox
chromosome_2	2845248	2915297	2880272	chromosome_2	15066938	15067990	tetur01g06920	2.4878e-11	trans	non-detox
chromosome_2	15144228	15168057	15156142	chromosome_2	15081105	15100954	tetur01g06950	1.35861e-12	cis	non-detox
chromosome_2	15178467	15213929	15196198	chromosome_2	15103809	15106378	tetur01g06960	2.72529e-11	cis	non-detox
chromosome_2	15256556	15326802	15291679	chromosome_2	15109820	15110122	tetur01g06980	1.12411e-12	cis	non-detox
chromosome_2	15009255	15029092	15019173	chromosome_2	15110852	15114319	tetur01g06990	3.48675e-05	cis	non-detox
chromosome_3	17038749	17061152	17049950	chromosome_2	15122225	15123671	tetur01g07030	0.00508885	trans	non-detox
chromosome_2	15168058	15178466	15173262	chromosome_2	15123766	15124799	tetur01g07040	0.000118615	cis	non-detox
chromosome_2	15090926	15144227	15117576	chromosome_2	15125252	15127198	tetur01g07050	6.57561e-99	cis	non-detox
chromosome_2	15213930	15256555	15235242	chromosome_2	15127476	15128852	tetur01g07060	1.86328e-30	cis	detox
chromosome_1	11740986	11762965	11751975	chromosome_2	15127476	15128852	tetur01g07060	0.00047522	trans	detox
chromosome_3	4684699	4699658	4692178	chromosome_2	15127476	15128852	tetur01g07060	3.28232e-07	trans	detox
chromosome_2	15213930	15256555	15235242	chromosome_2	15130534	15131244	tetur01g07070	7.10813e-06	cis	non-detox
chromosome_2	553419	576427	564923	chromosome_2	15139505	15141253	tetur01g07090	0.00264671	trans	non-detox
chromosome_2	15144228	15168057	15156142	chromosome_2	15144091	15144761	tetur01g07100	1.14838e-65	cis	non-detox
chromosome_2	15009255	15029092	15019173	chromosome_2	15156795	15157648	tetur01g07120	3.42195e-18	cis	non-detox
chromosome_2	15008042	15009254	15008648	chromosome_2	15165285	15167417	tetur01g07130	2.69751e-08	cis	non-detox
chromosome_2	15168058	15178466	15173262	chromosome_2	15171079	15171497	tetur01g07140	1.43308e-40	cis	non-detox
chromosome_2	3107951	3127768	3117859	chromosome_2	15173483	15174784	tetur01g07160	0.00325523	trans	non-detox
chromosome_2	21261018	21285401	21273209	chromosome_2	15185172	15186269	tetur01g07180	8.10359e-10	trans	non-detox
chromosome_1	1217378	1275820	1246599	chromosome_2	15185172	15186269	tetur01g07180	1.13123e-05	trans	non-detox
chromosome_2	15178467	15213929	15196198	chromosome_2	15187398	15188594	tetur01g07200	2.81563e-18	cis	non-detox
chromosome_1	18827001	18849152	18838076	chromosome_2	15191856	15192864	tetur01g07230	0.00202848	trans	non-detox
chromosome_2	15178467	15213929	15196198	chromosome_2	15191856	15192864	tetur01g07230	2.59783e-26	cis	non-detox
chromosome_2	15464334	15470939	15467636	chromosome_2	15194634	15196288	tetur01g07250	1.91539e-06	cis	non-detox
chromosome_3	14377231	14391288	14384259	chromosome_2	15197051	15201415	tetur01g07270	0.00179405	trans	non-detox
chromosome_3	6480826	6775327	6628076	chromosome_2	15197051	15201415	tetur01g07270	0.000427372	trans	non-detox
chromosome_1	15147318	15178253	15162785	chromosome_2	15197051	15201415	tetur01g07270	0.00886039	trans	non-detox
chromosome_2	15178467	15213929	15196198	chromosome_2	15204120	15205631	tetur01g07280	1.07198e-19	cis	non-detox
chromosome_1	21025359	21324421	21174890	chromosome_2	15209507	15213064	tetur01g07290	9.60262e-95	trans	non-detox
chromosome_3	14336733	14361623	14349178	chromosome_2	15214212	15217134	tetur01g07310	0.00154349	trans	non-detox
chromosome_2	15005613	15008041	15006827	chromosome_2	15214212	15217134	tetur01g07310	9.86466e-16	cis	non-detox
chromosome_2	15008042	15009254	15008648	chromosome_2	15218000	15222993	tetur01g07320	8.63166e-15	cis	non-detox
chromosome_2	5257409	5287799	5272604	chromosome_2	15223971	15228426	tetur01g07330	0.00021012	trans	non-detox
chromosome_2	15256556	15326802	15291679	chromosome_2	15229762	15230610	tetur01g07340	8.39122e-14	cis	non-detox
chromosome_2	15168058	15178466	15173262	chromosome_2	15234651	15235575	tetur01g07360	5.56282e-13	cis	non-detox
chromosome_1	31506436	31565449	31535942	chromosome_2	15234651	15235575	tetur01g07360	0.00274716	trans	non-detox
chromosome_2	2931923	2966282	2949102	chromosome_2	15236394	15237926	tetur01g07370	0.00156109	trans	non-detox
chromosome_2	18313315	18349847	18331581	chromosome_2	15236394	15237926	tetur01g07370	0.00229252	trans	non-detox
chromosome_3	22103761	22111024	22107392	chromosome_2	15238427	15240803	tetur01g07380	0.00049357	trans	non-detox
chromosome_1	13483532	13501623	13492577	chromosome_2	15238427	15240803	tetur01g07380	2.41858e-06	trans	non-detox
chromosome_2	14978991	15003310	14991150	chromosome_2	15238427	15240803	tetur01g07380	2.39113e-07	cis	non-detox
chromosome_2	15213930	15256555	15235242	chromosome_2	15242894	15243183	tetur01g07390	1.23943e-24	cis	non-detox
chromosome_2	14676520	14800198	14738359	chromosome_2	15243540	15245530	tetur01g07400	1.22618e-05	cis	non-detox
chromosome_2	15213930	15256555	15235242	chromosome_2	15246753	15248126	tetur01g07410	1.00506e-42	cis	non-detox
chromosome_2	15178467	15213929	15196198	chromosome_2	15248631	15249504	tetur01g07420	5.91958e-93	cis	non-detox
chromosome_3	20621744	20629739	20625741	chromosome_2	15248631	15249504	tetur01g07420	0.00637137	trans	non-detox
chromosome_2	15213930	15256555	15235242	chromosome_2	15262298	15263715	tetur01g07440	6.23832e-99	cis	non-detox
chromosome_1	31565450	31606325	31585887	chromosome_2	15282060	15287265	tetur01g07490	0.0080303	trans	non-detox
chromosome_2	2375523	2399439	2387481	chromosome_2	15282060	15287265	tetur01g07490	8.01199e-06	trans	non-detox
chromosome_2	2915298	2931922	2923610	chromosome_2	15308539	15385208	tetur01g07530	0.0070996	trans	non-detox
chromosome_2	1	350482	175241	chromosome_2	15322021	15322383	tetur01g07550	0.00309386	trans	non-detox
chromosome_3	10241620	10301314	10271467	chromosome_2	15322021	15322383	tetur01g07550	6.81883e-18	trans	non-detox
chromosome_2	19045389	19068774	19057081	chromosome_2	15322021	15322383	tetur01g07550	5.41309e-05	trans	non-detox
chromosome_1	31368280	31433663	31400971	chromosome_2	15322021	15322383	tetur01g07550	0.00799042	trans	non-detox
chromosome_2	11654649	11717592	11686120	chromosome_2	15322021	15322383	tetur01g07550	0.00555247	trans	non-detox
chromosome_1	11229132	11320292	11274712	chromosome_2	15322021	15322383	tetur01g07550	2.70044e-07	trans	non-detox
chromosome_2	21468660	21497760	21483210	chromosome_2	15411762	15412749	tetur01g07650	0.000149516	trans	non-detox
chromosome_2	9134820	9153124	9143972	chromosome_2	15422048	15422701	tetur01g07680	0.000526553	trans	non-detox
chromosome_2	553419	576427	564923	chromosome_2	15422048	15422701	tetur01g07680	0.00117706	trans	non-detox
chromosome_2	15389676	15409804	15399740	chromosome_2	15427381	15429389	tetur01g07700	2.61822e-07	cis	non-detox
chromosome_1	25558843	25564984	25561913	chromosome_2	15427381	15429389	tetur01g07700	3.21985e-07	trans	non-detox
chromosome_1	8619350	8636850	8628100	chromosome_2	15429877	15430096	tetur01g07710	0.00380567	trans	non-detox
chromosome_2	15409805	15445942	15427873	chromosome_2	15429877	15430096	tetur01g07710	6.78824e-58	cis	non-detox
chromosome_2	15409805	15445942	15427873	chromosome_2	15430616	15433639	tetur01g07720	7.24805e-60	cis	non-detox
chromosome_2	1580755	1707384	1644069	chromosome_2	15446417	15449810	tetur01g07770	0.00628158	trans	non-detox
chromosome_1	30912492	31027543	30970017	chromosome_2	15446417	15449810	tetur01g07770	0.0043084	trans	non-detox
chromosome_2	14871718	14978990	14925354	chromosome_2	15463766	15463992	tetur01g07810	1.13812e-06	cis	non-detox
chromosome_1	12491974	12522696	12507335	chromosome_2	15463766	15463992	tetur01g07810	1.52381e-07	trans	non-detox
chromosome_2	15005613	15008041	15006827	chromosome_2	15464009	15467214	tetur01g07820	0.0022042	cis	non-detox
chromosome_1	12491974	12522696	12507335	chromosome_2	15464009	15467214	tetur01g07820	1.00146e-06	trans	non-detox
chromosome_2	26527954	26595603	26561778	chromosome_2	15457894	15497227	tetur01g07840	0.00572316	trans	non-detox
chromosome_2	16284745	16298642	16291693	chromosome_2	15457894	15497227	tetur01g07840	0.00594622	cis	non-detox
chromosome_3	7652932	7682601	7667766	chromosome_2	15474829	15478664	tetur01g07860	0.00398287	trans	non-detox
chromosome_2	15470940	15477957	15474448	chromosome_2	15474829	15478664	tetur01g07860	2.29205e-50	cis	non-detox
chromosome_2	11404357	11449079	11426718	chromosome_2	15488685	15494321	tetur01g07880	0.00945294	trans	detox
chromosome_2	15498438	15600354	15549396	chromosome_2	15499485	15502116	tetur01g07900	5.07604e-10	cis	non-detox
chromosome_3	7528937	7542102	7535519	chromosome_2	15499485	15502116	tetur01g07900	0.000517013	trans	non-detox
chromosome_2	15498438	15600354	15549396	chromosome_2	15513352	15515476	tetur01g07970	1.3343e-96	cis	non-detox
chromosome_3	18923209	18949334	18936271	chromosome_2	15513352	15515476	tetur01g07970	0.000189495	trans	non-detox
chromosome_3	22057905	22080739	22069322	chromosome_2	15519406	15521410	tetur01g07990	0.000174878	trans	non-detox
chromosome_1	30200568	30235503	30218035	chromosome_2	15519406	15521410	tetur01g07990	0.00363744	trans	non-detox
chromosome_2	15498438	15600354	15549396	chromosome_2	15519406	15521410	tetur01g07990	1.84242e-70	cis	non-detox
chromosome_1	31468551	31506435	31487493	chromosome_2	15531775	15534179	tetur01g08030	0.00909016	trans	non-detox
chromosome_1	4914469	4929609	4922039	chromosome_2	15531775	15534179	tetur01g08030	0.000221836	trans	non-detox
chromosome_2	15498438	15600354	15549396	chromosome_2	15531775	15534179	tetur01g08030	3.21399e-67	cis	non-detox
chromosome_1	32350923	32443156	32397039	chromosome_2	15542309	15547329	tetur01g08070	0.00455947	trans	non-detox
chromosome_1	10708599	10917250	10812924	chromosome_2	15542309	15547329	tetur01g08070	0.00569916	trans	non-detox
chromosome_2	15498438	15600354	15549396	chromosome_2	15542309	15547329	tetur01g08070	8.9407e-24	cis	non-detox
chromosome_2	15498438	15600354	15549396	chromosome_2	15551377	15553109	tetur01g08080	1.03193e-81	cis	non-detox
chromosome_2	18088456	18111253	18099854	chromosome_2	15554451	15556224	tetur01g08090	0.00371245	trans	non-detox
chromosome_2	15498438	15600354	15549396	chromosome_2	15557992	15559931	tetur01g08100	1.42224e-98	cis	non-detox
chromosome_2	15498438	15600354	15549396	chromosome_2	15579056	15581042	tetur01g08130	7.80973e-97	cis	non-detox
chromosome_2	15326803	15389675	15358239	chromosome_2	15587577	15589583	tetur01g08150	3.67539e-05	cis	non-detox
chromosome_1	31168072	31188727	31178399	chromosome_2	15587577	15589583	tetur01g08150	0.00122097	trans	non-detox
chromosome_1	31168072	31188727	31178399	chromosome_2	15607887	15609854	tetur01g08180	0.00499546	trans	non-detox
chromosome_3	12897157	12929407	12913282	chromosome_2	15614690	15616449	tetur01g08230	0.0037301	trans	non-detox
chromosome_2	15600355	15686678	15643516	chromosome_2	15649519	15651275	tetur01g08270	1.71256e-98	cis	non-detox
chromosome_2	15600355	15686678	15643516	chromosome_2	15653702	15656185	tetur01g08280	1.22461e-97	cis	non-detox
chromosome_1	23445239	23478134	23461686	chromosome_2	15653702	15656185	tetur01g08280	0.0006334	trans	non-detox
chromosome_2	15464334	15470939	15467636	chromosome_2	15667270	15670026	tetur01g08300	1.859e-07	cis	non-detox
chromosome_1	30308231	30318349	30313290	chromosome_2	15671059	15674677	tetur01g08310	0.00931943	trans	non-detox
chromosome_2	15812219	15848832	15830525	chromosome_2	15681832	15683893	tetur01g08340	6.49148e-11	cis	non-detox
chromosome_1	12426633	12462678	12444655	chromosome_2	15685190	15687721	tetur01g08350	6.00797e-05	trans	non-detox
chromosome_3	7952347	7988033	7970190	chromosome_2	15685190	15687721	tetur01g08350	0.00194512	trans	non-detox
chromosome_2	15600355	15686678	15643516	chromosome_2	15685190	15687721	tetur01g08350	1.95332e-37	cis	non-detox
chromosome_3	17262208	17279254	17270731	chromosome_2	15688770	15691103	tetur01g08370	0.000393636	trans	non-detox
chromosome_1	1542370	1550132	1546251	chromosome_2	15688770	15691103	tetur01g08370	8.98042e-05	trans	non-detox
chromosome_2	14871718	14978990	14925354	chromosome_2	15688770	15691103	tetur01g08370	3.13786e-10	cis	non-detox
chromosome_1	19379462	19392461	19385961	chromosome_2	15701874	15702249	tetur01g08420	0.00753196	trans	non-detox
chromosome_2	531545	553418	542481	chromosome_2	15708309	15714586	tetur01g08450	0.00127973	trans	non-detox
chromosome_2	12462586	12483693	12473139	chromosome_2	15708309	15714586	tetur01g08450	0.000448504	trans	non-detox
chromosome_2	16144695	16169074	16156884	chromosome_2	15715900	15717144	tetur01g08460	1.32093e-06	cis	non-detox
chromosome_3	22172008	22240281	22206144	chromosome_2	15715900	15717144	tetur01g08460	0.00499716	trans	non-detox
chromosome_2	16641955	16707007	16674481	chromosome_2	15718788	15722484	tetur01g08470	0.000514416	trans	non-detox
chromosome_2	2808579	2845247	2826913	chromosome_2	15718788	15722484	tetur01g08470	0.000441838	trans	non-detox
chromosome_2	15699495	15745410	15722452	chromosome_2	15768001	15768412	tetur01g08510	1.0209e-52	cis	non-detox
chromosome_2	15686679	15699494	15693086	chromosome_2	15775300	15776115	tetur01g08530	7.93517e-07	cis	non-detox
chromosome_2	15745411	15772085	15758748	chromosome_2	15778576	15782768	tetur01g08540	3.04538e-70	cis	non-detox
chromosome_2	15699495	15745410	15722452	chromosome_2	15786967	15788072	tetur01g08550	6.52331e-35	cis	non-detox
chromosome_3	742514	747875	745194	chromosome_2	15786967	15788072	tetur01g08550	0.000711614	trans	non-detox
chromosome_2	15686679	15699494	15693086	chromosome_2	15788577	15789452	tetur01g08560	3.66904e-05	cis	non-detox
chromosome_3	987180	1052991	1020085	chromosome_2	15788577	15789452	tetur01g08560	0.000837571	trans	non-detox
chromosome_1	27509066	27677355	27593210	chromosome_2	15791371	15791795	tetur01g08570	0.000778789	trans	non-detox
chromosome_3	21193045	21203004	21198024	chromosome_2	15799129	15799915	tetur01g08580	7.12165e-05	trans	non-detox
chromosome_2	15795894	15812218	15804056	chromosome_2	15799129	15799915	tetur01g08580	1.46448e-34	cis	non-detox
chromosome_1	4559595	4561692	4560643	chromosome_2	15799129	15799915	tetur01g08580	0.000658025	trans	non-detox
chromosome_2	16284745	16298642	16291693	chromosome_2	15804171	15806336	tetur01g08590	0.0005291	cis	non-detox
chromosome_2	2845248	2915297	2880272	chromosome_2	15807813	15813907	tetur01g08600	1.35953e-08	trans	non-detox
chromosome_2	15795894	15812218	15804056	chromosome_2	15835968	15837450	tetur01g08620	5.73434e-35	cis	non-detox
chromosome_2	15795894	15812218	15804056	chromosome_2	15853884	15862394	tetur01g08630	5.61271e-51	cis	non-detox
chromosome_1	31607814	31652175	31629994	chromosome_2	15853884	15862394	tetur01g08630	0.00718706	trans	non-detox
chromosome_2	16084637	16109806	16097221	chromosome_2	15867194	15870519	tetur01g08650	6.48276e-24	cis	non-detox
chromosome_2	2760442	2808578	2784510	chromosome_2	15870888	15872806	tetur01g08660	0.00130622	trans	non-detox
chromosome_2	15968156	15987388	15977772	chromosome_2	15870888	15872806	tetur01g08660	0.00440904	cis	non-detox
chromosome_2	15498438	15600354	15549396	chromosome_2	15873571	15875602	tetur01g08670	8.53483e-11	cis	non-detox
chromosome_1	12308662	12375608	12342135	chromosome_2	15873571	15875602	tetur01g08670	3.72312e-13	trans	non-detox
chromosome_2	16059022	16084636	16071829	chromosome_2	15878519	15879779	tetur01g08680	0.000180853	cis	detox
chromosome_3	15189434	15196586	15193010	chromosome_2	15878519	15879779	tetur01g08680	7.16028e-11	trans	detox
chromosome_2	15812219	15848832	15830525	chromosome_2	15881397	15882658	tetur01g08690	2.16811e-21	cis	non-detox
chromosome_2	6482719	6559292	6521005	chromosome_2	15883012	15885915	tetur01g08700	1.48774e-09	trans	non-detox
chromosome_2	21860709	21940688	21900698	chromosome_2	15883012	15885915	tetur01g08700	0.000813436	trans	non-detox
chromosome_3	21002704	21045889	21024296	chromosome_2	15883012	15885915	tetur01g08700	9.88807e-05	trans	non-detox
chromosome_1	11071561	11100034	11085797	chromosome_2	15883012	15885915	tetur01g08700	1.42779e-20	trans	non-detox
chromosome_3	19254386	19281134	19267760	chromosome_2	15886193	15888175	tetur01g08710	0.00461856	trans	non-detox
chromosome_2	6482719	6559292	6521005	chromosome_2	15886193	15888175	tetur01g08710	1.74382e-08	trans	non-detox
chromosome_2	15470940	15477957	15474448	chromosome_2	15886193	15888175	tetur01g08710	3.02806e-06	cis	non-detox
chromosome_1	12462679	12491973	12477326	chromosome_2	15886193	15888175	tetur01g08710	1.34645e-16	trans	non-detox
chromosome_2	15942756	15953204	15947980	chromosome_2	15888859	15890056	tetur01g08720	2.67013e-13	cis	non-detox
chromosome_1	8684735	8737487	8711111	chromosome_2	15888859	15890056	tetur01g08720	1.87561e-17	trans	non-detox
chromosome_2	15812219	15848832	15830525	chromosome_2	15899532	15902157	tetur01g08770	9.99129e-10	cis	non-detox
chromosome_2	3107951	3127768	3117859	chromosome_2	15916299	15919362	tetur01g08800	0.00309096	trans	non-detox
chromosome_1	16264207	16322464	16293335	chromosome_2	15920684	15923344	tetur01g08810	0.00190932	trans	non-detox
chromosome_2	13991583	14038965	14015274	chromosome_2	15920684	15923344	tetur01g08810	0.000560347	trans	non-detox
chromosome_2	25789070	25798254	25793662	chromosome_2	15920684	15923344	tetur01g08810	0.00376064	trans	non-detox
chromosome_2	15953205	15968155	15960680	chromosome_2	15925223	15926239	tetur01g08820	0.000338535	cis	non-detox
chromosome_3	14143997	14148741	14146369	chromosome_2	15929088	15929850	tetur01g08840	0.00139901	trans	non-detox
chromosome_2	15464334	15470939	15467636	chromosome_2	15929088	15929850	tetur01g08840	6.8514e-07	cis	non-detox
chromosome_1	11740986	11762965	11751975	chromosome_2	15929088	15929850	tetur01g08840	0.00352396	trans	non-detox
chromosome_2	9628040	9684468	9656254	chromosome_2	15933272	15934559	tetur01g08860	9.48226e-35	trans	non-detox
chromosome_2	15909690	15942755	15926222	chromosome_2	15934809	15935540	tetur01g08870	1.11074e-43	cis	non-detox
chromosome_3	12820819	12891501	12856160	chromosome_2	15937310	15939892	tetur01g08880	0.00266315	trans	non-detox
chromosome_2	11369846	11404356	11387101	chromosome_2	15937310	15939892	tetur01g08880	3.09882e-05	trans	non-detox
chromosome_1	12308662	12375608	12342135	chromosome_2	15946378	15947728	tetur01g08910	0.0011046	trans	non-detox
chromosome_2	15942756	15953204	15947980	chromosome_2	15946378	15947728	tetur01g08910	1.72733e-12	cis	non-detox
chromosome_3	1200994	1212370	1206682	chromosome_2	15946378	15947728	tetur01g08910	0.000900532	trans	non-detox
chromosome_2	15600355	15686678	15643516	chromosome_2	15948332	15949480	tetur01g08920	5.95608e-56	cis	non-detox
chromosome_3	1052992	1065235	1059113	chromosome_2	15948332	15949480	tetur01g08920	0.00760835	trans	non-detox
chromosome_2	15942756	15953204	15947980	chromosome_2	15950086	15952619	tetur01g08930	1.23574e-19	cis	non-detox
chromosome_2	15953205	15968155	15960680	chromosome_2	15959411	15960093	tetur01g08960	4.04108e-20	cis	non-detox
chromosome_2	1879504	1900569	1890036	chromosome_2	15959411	15960093	tetur01g08960	0.00472795	trans	non-detox
chromosome_1	8752068	8921343	8836705	chromosome_2	15963559	15963813	tetur01g08970	0.00770779	trans	non-detox
chromosome_1	24037305	24061588	24049446	chromosome_2	15970652	15971721	tetur01g08990	0.00932741	trans	non-detox
chromosome_2	15699495	15745410	15722452	chromosome_2	15971694	15972896	tetur01g09000	2.02809e-13	cis	non-detox
chromosome_2	2931923	2966282	2949102	chromosome_2	15991933	15993509	tetur01g09020	1.5963e-07	trans	non-detox
chromosome_1	30472058	30493917	30482987	chromosome_2	15991933	15993509	tetur01g09020	0.00515968	trans	non-detox
chromosome_2	15909690	15942755	15926222	chromosome_2	15995987	15996837	tetur01g09030	3.5339e-12	cis	non-detox
chromosome_2	553419	576427	564923	chromosome_2	16019668	16022039	tetur01g09050	0.000998924	trans	non-detox
chromosome_2	12690978	12726130	12708554	chromosome_2	16019668	16022039	tetur01g09050	0.0065903	trans	non-detox
chromosome_2	2586669	2611503	2599086	chromosome_2	16025044	16030222	tetur01g09060	0.004171	trans	non-detox
chromosome_2	15968156	15987388	15977772	chromosome_2	16030392	16031860	tetur01g09070	4.0345e-16	cis	non-detox
chromosome_3	6258038	6453202	6355620	chromosome_2	16034307	16058678	tetur01g09080	1.50559e-85	trans	non-detox
chromosome_2	16258271	16284744	16271507	chromosome_2	16034307	16058678	tetur01g09080	5.88939e-06	cis	non-detox
chromosome_1	7456358	7547868	7502113	chromosome_2	16034307	16058678	tetur01g09080	0.00152379	trans	non-detox
chromosome_3	6258038	6453202	6355620	chromosome_2	16059084	16059972	tetur01g09090	0.00668573	trans	non-detox
chromosome_1	31606326	31607813	31607069	chromosome_2	16059084	16059972	tetur01g09090	0.0010992	trans	non-detox
chromosome_2	16045315	16059021	16052168	chromosome_2	16059084	16059972	tetur01g09090	3.43892e-49	cis	non-detox
chromosome_1	14571724	14590192	14580958	chromosome_2	16059084	16059972	tetur01g09090	7.32974e-05	trans	non-detox
chromosome_1	29924928	29937718	29931323	chromosome_2	16060405	16060752	tetur01g09100	0.00383609	trans	non-detox
chromosome_2	15987389	16045314	16016351	chromosome_2	16060405	16060752	tetur01g09100	1.49718e-12	cis	non-detox
chromosome_1	12491974	12522696	12507335	chromosome_2	16060405	16060752	tetur01g09100	0.00980197	trans	non-detox
chromosome_2	19960278	19987597	19973937	chromosome_2	16071163	16071316	tetur01g09120	0.00986607	trans	non-detox
chromosome_3	23429809	23494268	23462038	chromosome_2	16071163	16071316	tetur01g09120	0.00570428	trans	non-detox
chromosome_2	3646555	3706837	3676696	chromosome_2	16071163	16071316	tetur01g09120	1.39806e-06	trans	non-detox
chromosome_2	16045315	16059021	16052168	chromosome_2	16074691	16081117	tetur01g09140	0.000284855	cis	non-detox
chromosome_2	16045315	16059021	16052168	chromosome_2	16087471	16088338	tetur01g09160	3.27374e-10	cis	non-detox
chromosome_1	31261723	31265413	31263568	chromosome_2	16087471	16088338	tetur01g09160	0.000181542	trans	non-detox
chromosome_2	3340605	3414627	3377616	chromosome_2	16087471	16088338	tetur01g09160	4.33269e-07	trans	non-detox
chromosome_2	23393830	23409962	23401896	chromosome_2	16087471	16088338	tetur01g09160	0.00036581	trans	non-detox
chromosome_1	21025359	21324421	21174890	chromosome_2	16087471	16088338	tetur01g09160	0.00751628	trans	non-detox
chromosome_1	9602595	9829857	9716226	chromosome_2	16087471	16088338	tetur01g09160	0.00800869	trans	non-detox
chromosome_2	21334132	21431830	21382981	chromosome_2	16101915	16102591	tetur01g09190	7.63146e-05	trans	non-detox
chromosome_2	11776749	11826448	11801598	chromosome_2	16101915	16102591	tetur01g09190	1.07358e-15	trans	non-detox
chromosome_1	13561526	13568907	13565216	chromosome_2	16101915	16102591	tetur01g09190	0.0065661	trans	non-detox
chromosome_1	31433664	31468550	31451107	chromosome_2	16101915	16102591	tetur01g09190	0.000692167	trans	non-detox
chromosome_2	28186831	28287201	28237016	chromosome_2	16101915	16102591	tetur01g09190	3.69697e-07	trans	non-detox
chromosome_2	4388932	4434279	4411605	chromosome_2	16101915	16102591	tetur01g09190	3.33226e-10	trans	non-detox
chromosome_1	29937719	29951966	29944842	chromosome_2	16115823	16117135	tetur01g09220	0.00219464	trans	non-detox
chromosome_2	3150081	3196396	3173238	chromosome_2	16119445	16128695	tetur01g09240	2.6639e-08	trans	non-detox
chromosome_1	3899243	3928959	3914101	chromosome_2	16119445	16128695	tetur01g09240	0.00167512	trans	non-detox
chromosome_2	16129318	16144694	16137006	chromosome_2	16134066	16135175	tetur01g09250	6.03471e-17	cis	non-detox
chromosome_2	15909690	15942755	15926222	chromosome_2	16137415	16145314	tetur01g09260	1.53015e-09	cis	non-detox
chromosome_2	16129318	16144694	16137006	chromosome_2	16148043	16148823	tetur01g09270	8.08937e-14	cis	non-detox
chromosome_2	15686679	15699494	15693086	chromosome_2	16152135	16152903	tetur01g09280	1.97392e-07	cis	non-detox
chromosome_2	16084637	16109806	16097221	chromosome_2	16153372	16155735	tetur01g09290	8.51926e-26	cis	non-detox
chromosome_2	16485997	16641954	16563975	chromosome_2	16156059	16157540	tetur01g09300	0.00175304	cis	non-detox
chromosome_3	3587981	3607455	3597718	chromosome_2	16156059	16157540	tetur01g09300	6.12185e-05	trans	non-detox
chromosome_1	3599207	3658975	3629091	chromosome_2	16156059	16157540	tetur01g09300	0.00642513	trans	non-detox
chromosome_2	9747654	9789382	9768518	chromosome_2	16156059	16157540	tetur01g09300	0.00838217	trans	non-detox
chromosome_2	16169928	16258270	16214099	chromosome_2	16158533	16159099	tetur01g09310	4.7182e-30	cis	non-detox
chromosome_2	26670270	26702747	26686508	chromosome_2	16159211	16160040	tetur01g09320	0.00153599	trans	non-detox
chromosome_2	16129318	16144694	16137006	chromosome_2	16159211	16160040	tetur01g09320	3.9321e-64	cis	non-detox
chromosome_2	16144695	16169074	16156884	chromosome_2	16162779	16175985	tetur01g09330	3.57686e-59	cis	non-detox
chromosome_1	1584800	1600231	1592515	chromosome_2	16211168	16214039	tetur01g09370	1.6373e-05	trans	non-detox
chromosome_1	15285364	15325815	15305589	chromosome_2	16211168	16214039	tetur01g09370	0.00266626	trans	non-detox
chromosome_3	5014797	5052680	5033738	chromosome_2	16211168	16214039	tetur01g09370	0.00133795	trans	non-detox
chromosome_1	30625019	30659643	30642331	chromosome_2	16211168	16214039	tetur01g09370	2.96054e-07	trans	non-detox
chromosome_2	16372801	16409950	16391375	chromosome_2	16211168	16214039	tetur01g09370	0.000167064	cis	non-detox
chromosome_2	15389676	15409804	15399740	chromosome_2	16217002	16217890	tetur01g09390	2.59983e-12	trans	non-detox
chromosome_2	2915298	2931922	2923610	chromosome_2	16244277	16245882	tetur01g09460	2.62762e-05	trans	non-detox
chromosome_2	16641955	16707007	16674481	chromosome_2	16244277	16245882	tetur01g09460	5.74115e-08	cis	non-detox
chromosome_2	27135186	27149384	27142285	chromosome_2	16246265	16248419	tetur01g09470	0.00390146	trans	non-detox
chromosome_2	15909690	15942755	15926222	chromosome_2	16249295	16250657	tetur01g09480	0.00021792	cis	non-detox
chromosome_2	16258271	16284744	16271507	chromosome_2	16272980	16273537	tetur01g09540	3.21557e-12	cis	non-detox
chromosome_2	3063375	3107950	3085662	chromosome_2	16274526	16276319	tetur01g09560	0.00694527	trans	non-detox
chromosome_2	16169075	16169927	16169501	chromosome_2	16280343	16296013	tetur01g09570	5.78919e-16	cis	non-detox
chromosome_2	16298643	16320155	16309399	chromosome_2	16300515	16304779	tetur01g09580	8.63138e-44	cis	non-detox
chromosome_1	11872293	12015693	11943993	chromosome_2	16300515	16304779	tetur01g09580	0.00170177	trans	non-detox
chromosome_2	16372801	16409950	16391375	chromosome_2	16308031	16314392	tetur01g09610	9.06721e-56	cis	non-detox
chromosome_3	3502154	3535141	3518647	chromosome_2	16315706	16317193	tetur01g09620	9.94867e-06	trans	non-detox
chromosome_1	4070538	4090928	4080733	chromosome_2	16315706	16317193	tetur01g09620	0.00337626	trans	non-detox
chromosome_2	1900570	2043417	1971993	chromosome_2	16315706	16317193	tetur01g09620	5.68006e-05	trans	non-detox
chromosome_2	16298643	16320155	16309399	chromosome_2	16315706	16317193	tetur01g09620	2.60548e-29	cis	non-detox
chromosome_1	31565450	31606325	31585887	chromosome_2	16324491	16324717	tetur01g09640	0.000919318	trans	non-detox
chromosome_1	18678104	18795435	18736769	chromosome_2	16324491	16324717	tetur01g09640	0.0090928	trans	non-detox
chromosome_3	1052992	1065235	1059113	chromosome_2	16324491	16324717	tetur01g09640	0.00102988	trans	non-detox
chromosome_2	16409951	16450520	16430235	chromosome_2	16324491	16324717	tetur01g09640	3.02965e-10	cis	non-detox
chromosome_2	12424887	12435119	12430003	chromosome_2	16328170	16331234	tetur01g09650	0.00100332	trans	non-detox
chromosome_2	16144695	16169074	16156884	chromosome_2	16332850	16334953	tetur01g09680	6.07797e-08	cis	non-detox
chromosome_1	31565450	31606325	31585887	chromosome_2	16369675	16372693	tetur01g09720	0.000657163	trans	non-detox
chromosome_2	16372801	16409950	16391375	chromosome_2	16369675	16372693	tetur01g09720	2.22922e-44	cis	non-detox
chromosome_1	16490909	16501380	16496144	chromosome_2	16416881	16417555	tetur01g09730	0.00448815	trans	non-detox
chromosome_1	1542370	1550132	1546251	chromosome_2	16416881	16417555	tetur01g09730	0.000376916	trans	non-detox
chromosome_1	30766970	30781791	30774380	chromosome_2	16416881	16417555	tetur01g09730	0.000111191	trans	non-detox
chromosome_2	20555764	20645684	20600724	chromosome_2	16416881	16417555	tetur01g09730	4.93373e-07	trans	non-detox
chromosome_2	18088456	18111253	18099854	chromosome_2	16452990	16458745	tetur01g09740	0.005702	trans	non-detox
chromosome_2	16372801	16409950	16391375	chromosome_2	16462137	16463052	tetur01g09760	4.11874e-11	cis	non-detox
chromosome_2	21497761	21497881	21497821	chromosome_2	16479061	16480172	tetur01g09790	0.00341801	trans	non-detox
chromosome_2	10809493	10832058	10820775	chromosome_2	16479061	16480172	tetur01g09790	0.00419147	trans	non-detox
chromosome_3	12820819	12891501	12856160	chromosome_2	16479061	16480172	tetur01g09790	0.000812363	trans	non-detox
chromosome_2	11449080	11509680	11479380	chromosome_2	16480691	16481367	tetur01g09800	0.00324756	trans	non-detox
chromosome_2	16707008	16775147	16741077	chromosome_2	16507042	16520045	tetur01g09820	0.00532792	cis	non-detox
chromosome_2	3127769	3150080	3138924	chromosome_2	16521697	16523814	tetur01g09830	0.00687102	trans	non-detox
chromosome_2	17260894	17285752	17273323	chromosome_2	16524823	16526456	tetur01g09840	0.00902611	cis	non-detox
chromosome_2	16409951	16450520	16430235	chromosome_2	16526737	16530236	tetur01g09860	2.08689e-08	cis	non-detox
chromosome_2	16409951	16450520	16430235	chromosome_2	16533980	16534711	tetur01g09880	4.49716e-05	cis	non-detox
chromosome_1	8581389	8598860	8590124	chromosome_2	16536500	16539191	tetur01g09890	0.000625288	trans	non-detox
chromosome_2	15812219	15848832	15830525	chromosome_2	16536500	16539191	tetur01g09890	1.57901e-24	cis	non-detox
chromosome_2	15812219	15848832	15830525	chromosome_2	16540462	16541477	tetur01g09900	0.00371542	cis	non-detox
chromosome_2	16485997	16641954	16563975	chromosome_2	16543291	16543701	tetur01g09910	5.06723e-42	cis	non-detox
chromosome_2	16485997	16641954	16563975	chromosome_2	16544162	16544803	tetur01g09920	3.9535e-53	cis	non-detox
chromosome_2	16485997	16641954	16563975	chromosome_2	16546235	16546927	tetur01g09930	8.04567e-24	cis	non-detox
chromosome_3	3569689	3583328	3576508	chromosome_2	16547861	16549792	tetur01g09940	0.000125861	trans	non-detox
chromosome_3	18068132	18095282	18081707	chromosome_2	16547861	16549792	tetur01g09940	0.002204	trans	non-detox
chromosome_2	16485997	16641954	16563975	chromosome_2	16547861	16549792	tetur01g09940	1.0853e-30	cis	non-detox
chromosome_2	14292065	14312764	14302414	chromosome_2	16553563	16554380	tetur01g09950	3.02769e-06	trans	non-detox
chromosome_2	16284745	16298642	16291693	chromosome_2	16560742	16565614	tetur01g09970	0.00847552	cis	non-detox
chromosome_2	16641955	16707007	16674481	chromosome_2	16566261	16566896	tetur01g09980	7.20391e-14	cis	non-detox
chromosome_3	17293415	17304815	17299115	chromosome_2	16567856	16569881	tetur01g09990	0.00211796	trans	non-detox
chromosome_3	7528937	7542102	7535519	chromosome_2	16570162	16572147	tetur01g10000	0.00386005	trans	non-detox
chromosome_1	22777144	22807126	22792135	chromosome_2	16572894	16577292	tetur01g10010	0.00857731	trans	non-detox
chromosome_2	2931923	2966282	2949102	chromosome_2	16587272	16591614	tetur01g10040	1.0177e-07	trans	non-detox
chromosome_2	16485997	16641954	16563975	chromosome_2	16595472	16597566	tetur01g10050	1.03446e-82	cis	non-detox
chromosome_1	6607732	6631087	6619409	chromosome_2	16626281	16626671	tetur01g10110	0.00368613	trans	non-detox
chromosome_2	20534579	20555763	20545171	chromosome_2	16626281	16626671	tetur01g10110	0.00281863	trans	non-detox
chromosome_1	20471310	20471675	20471492	chromosome_2	16628929	16633723	tetur01g10120	0.00175517	trans	non-detox
chromosome_1	28558407	28565054	28561730	chromosome_2	16628929	16633723	tetur01g10120	3.94847e-05	trans	non-detox
chromosome_3	22919466	22984057	22951761	chromosome_2	16628929	16633723	tetur01g10120	0.000831897	trans	non-detox
chromosome_2	3854306	3903412	3878859	chromosome_2	16628929	16633723	tetur01g10120	0.000420266	trans	non-detox
chromosome_1	723705	748051	735878	chromosome_2	16628929	16633723	tetur01g10120	0.00104889	trans	non-detox
chromosome_2	1474328	1580754	1527541	chromosome_2	16638118	16640413	tetur01g10130	0.00477425	trans	non-detox
chromosome_2	15326803	15389675	15358239	chromosome_2	16645665	16646466	tetur01g10160	0.000219063	trans	non-detox
chromosome_2	15909690	15942755	15926222	chromosome_2	16646943	16648741	tetur01g10170	0.00341053	cis	non-detox
chromosome_1	13483532	13501623	13492577	chromosome_2	16646943	16648741	tetur01g10170	0.00122212	trans	non-detox
chromosome_2	27135186	27149384	27142285	chromosome_2	16648857	16649771	tetur01g10180	0.000968481	trans	non-detox
chromosome_1	11493278	11500333	11496805	chromosome_2	16648857	16649771	tetur01g10180	0.0034489	trans	non-detox
chromosome_2	3127769	3150080	3138924	chromosome_2	16648857	16649771	tetur01g10180	0.00584255	trans	non-detox
chromosome_3	11806268	11817842	11812055	chromosome_2	16650039	16650988	tetur01g10190	0.0015034	trans	non-detox
chromosome_1	12015694	12154439	12085066	chromosome_2	16652085	16655596	tetur01g10200	2.74151e-06	trans	non-detox
chromosome_1	4124443	4147826	4136134	chromosome_2	16656405	16664417	tetur01g10210	7.9847e-06	trans	non-detox
chromosome_1	17774183	17777544	17775863	chromosome_2	16656405	16664417	tetur01g10210	0.00362629	trans	non-detox
chromosome_1	30522830	30525310	30524070	chromosome_2	16656405	16664417	tetur01g10210	0.00497681	trans	non-detox
chromosome_1	1434567	1542369	1488468	chromosome_2	16666172	16666711	tetur01g10220	1.88893e-05	trans	non-detox
chromosome_3	22103761	22111024	22107392	chromosome_2	16682729	16684645	tetur01g10260	0.000558915	trans	non-detox
chromosome_3	5892249	5961890	5927069	chromosome_2	16682729	16684645	tetur01g10260	0.00547567	trans	non-detox
chromosome_2	27569022	27598642	27583832	chromosome_2	16682729	16684645	tetur01g10260	0.00382023	trans	non-detox
chromosome_1	30833018	30843063	30838040	chromosome_2	16682729	16684645	tetur01g10260	6.22084e-05	trans	non-detox
chromosome_1	31265414	31300461	31282937	chromosome_1	2180095	2186893	tetur01g10320	0.00990292	trans	non-detox
chromosome_1	3166395	3174740	3170567	chromosome_1	2180095	2186893	tetur01g10320	0.00170891	trans	non-detox
chromosome_1	2451995	2498734	2475364	chromosome_1	2187903	2188934	tetur01g10330	3.00166e-09	cis	non-detox
chromosome_1	1802145	1816906	1809525	chromosome_1	2189506	2191925	tetur01g10340	0.000171993	cis	non-detox
chromosome_1	18101142	18127884	18114513	chromosome_1	2197294	2197843	tetur01g10360	2.95644e-05	trans	non-detox
chromosome_1	10708599	10917250	10812924	chromosome_1	2197294	2197843	tetur01g10360	0.00674486	trans	non-detox
chromosome_1	1561130	1584799	1572964	chromosome_1	2197294	2197843	tetur01g10360	1.58682e-05	cis	non-detox
chromosome_1	3348031	3351405	3349718	chromosome_1	2198261	2200494	tetur01g10370	0.000345288	trans	non-detox
chromosome_2	27099075	27131357	27115216	chromosome_1	2204930	2205642	tetur01g10380	0.000821507	trans	non-detox
chromosome_1	2107414	2143304	2125359	chromosome_1	2204930	2205642	tetur01g10380	3.65121e-10	cis	non-detox
chromosome_1	23934188	23937491	23935839	chromosome_1	2209396	2215065	tetur01g10390	2.49865e-05	trans	detox
chromosome_1	13568908	13592593	13580750	chromosome_1	2209396	2215065	tetur01g10390	0.00120525	trans	detox
chromosome_3	11234468	11343633	11289050	chromosome_1	2209396	2215065	tetur01g10390	5.60477e-10	trans	detox
chromosome_2	3107951	3127768	3117859	chromosome_1	2228750	2230452	tetur01g10420	0.00455839	trans	non-detox
chromosome_3	6122111	6142490	6132300	chromosome_1	2231415	2233045	tetur01g10430	0.00342142	trans	non-detox
chromosome_1	12375609	12426632	12401120	chromosome_1	2231415	2233045	tetur01g10430	4.97836e-05	trans	non-detox
chromosome_1	2072798	2084645	2078721	chromosome_1	2231415	2233045	tetur01g10430	0.000195957	cis	non-detox
chromosome_1	2275894	2300189	2288041	chromosome_1	2235808	2236742	tetur01g10450	0.00206733	cis	non-detox
chromosome_1	2275894	2300189	2288041	chromosome_1	2239592	2256880	tetur01g10470	0.00918492	cis	non-detox
chromosome_2	26702748	26788392	26745570	chromosome_1	2239592	2256880	tetur01g10470	0.00510553	trans	non-detox
chromosome_1	2340497	2342945	2341721	chromosome_1	2259569	2259751	tetur01g10480	7.7189e-08	cis	non-detox
chromosome_1	2451995	2498734	2475364	chromosome_1	2261614	2263271	tetur01g10490	8.7995e-05	cis	non-detox
chromosome_2	11526606	11547602	11537104	chromosome_1	2261614	2263271	tetur01g10490	0.000135782	trans	non-detox
chromosome_3	11625397	11628029	11626713	chromosome_1	2261614	2263271	tetur01g10490	0.00449775	trans	non-detox
chromosome_1	2143305	2231071	2187188	chromosome_1	2264608	2265745	tetur01g10510	1.01773e-26	cis	non-detox
chromosome_1	1600232	1761235	1680733	chromosome_1	2271700	2280307	tetur01g10530	6.86654e-09	cis	non-detox
chromosome_2	26702748	26788392	26745570	chromosome_1	2288854	2290550	tetur01g10560	0.00681689	trans	non-detox
chromosome_3	803632	910583	857107	chromosome_1	2288854	2290550	tetur01g10560	0.000110827	trans	non-detox
chromosome_1	2451995	2498734	2475364	chromosome_1	2288854	2290550	tetur01g10560	3.07739e-22	cis	non-detox
chromosome_1	19289476	19311179	19300327	chromosome_1	2288854	2290550	tetur01g10560	0.00106731	trans	non-detox
chromosome_1	1969508	2072797	2021152	chromosome_1	2291810	2294641	tetur01g10570	1.82769e-14	cis	non-detox
chromosome_1	2575140	2616347	2595743	chromosome_1	2299041	2299540	tetur01g10590	5.30087e-06	cis	non-detox
chromosome_2	2760442	2808578	2784510	chromosome_1	2302977	2305923	tetur01g10610	0.00549595	trans	non-detox
chromosome_1	8486924	8581388	8534156	chromosome_1	2306264	2309705	tetur01g10620	0.00472573	trans	non-detox
chromosome_1	2275894	2300189	2288041	chromosome_1	2310411	2311581	tetur01g10630	2.46712e-29	cis	non-detox
chromosome_1	2331079	2340496	2335787	chromosome_1	2326053	2327584	tetur01g10680	4.58425e-52	cis	non-detox
chromosome_1	2275894	2300189	2288041	chromosome_1	2327938	2332596	tetur01g10690	2.67721e-12	cis	non-detox
chromosome_1	2385717	2385731	2385724	chromosome_1	2342206	2343786	tetur01g10700	7.86964e-50	cis	non-detox
chromosome_3	13281119	13342335	13311727	chromosome_1	2374046	2376289	tetur01g10720	0.000989792	trans	non-detox
chromosome_2	12424887	12435119	12430003	chromosome_1	2374046	2376289	tetur01g10720	0.00308915	trans	non-detox
chromosome_1	5007567	5020916	5014241	chromosome_1	2374046	2376289	tetur01g10720	0.000271561	trans	non-detox
chromosome_2	26851253	26892331	26871792	chromosome_1	2377438	2379699	tetur01g10730	0.00619599	trans	non-detox
chromosome_1	31433664	31468550	31451107	chromosome_1	2377438	2379699	tetur01g10730	0.000182709	trans	non-detox
chromosome_1	1816907	1826012	1821459	chromosome_1	2377438	2379699	tetur01g10730	4.81721e-07	cis	non-detox
chromosome_2	14676520	14800198	14738359	chromosome_1	2377438	2379699	tetur01g10730	0.00129663	trans	non-detox
chromosome_2	5588321	5618088	5603204	chromosome_1	2383885	2385615	tetur01g10740	3.237e-05	trans	detox
chromosome_1	2358824	2385716	2372270	chromosome_1	2383885	2385615	tetur01g10740	1.8097e-22	cis	detox
chromosome_1	12602422	12674189	12638305	chromosome_1	2386601	2388245	tetur01g10750	9.84276e-05	trans	detox
chromosome_2	5979269	6066381	6022825	chromosome_1	2386601	2388245	tetur01g10750	4.85354e-25	trans	detox
chromosome_1	3497881	3516264	3507072	chromosome_1	2386601	2388245	tetur01g10750	2.57256e-05	trans	detox
chromosome_1	2342946	2358823	2350884	chromosome_1	2392132	2404797	tetur01g10770	2.748e-23	cis	non-detox
chromosome_1	2575140	2616347	2595743	chromosome_1	2405180	2407132	tetur01g10800	0.00456112	cis	detox
chromosome_3	7682602	7689071	7685836	chromosome_1	2405180	2407132	tetur01g10800	0.000371563	trans	detox
chromosome_2	5679942	5718433	5699187	chromosome_1	2410891	2412630	tetur01g10820	6.73299e-11	trans	detox
chromosome_1	2385732	2451994	2418863	chromosome_1	2410891	2412630	tetur01g10820	2.46478e-11	cis	detox
chromosome_1	2385732	2451994	2418863	chromosome_1	2413470	2415158	tetur01g10830	1.58383e-99	cis	detox
chromosome_1	3599207	3658975	3629091	chromosome_1	2416772	2417264	tetur01g10840	0.00711983	trans	non-detox
chromosome_3	17904203	17917817	17911010	chromosome_1	2429483	2430573	tetur01g10860	6.44634e-09	trans	non-detox
chromosome_1	2451995	2498734	2475364	chromosome_1	2460452	2460592	tetur01g10910	9.28092e-34	cis	non-detox
chromosome_1	2451995	2498734	2475364	chromosome_1	2461909	2465237	tetur01g10930	5.16114e-16	cis	non-detox
chromosome_1	27509066	27677355	27593210	chromosome_1	2461909	2465237	tetur01g10930	4.6144e-05	trans	non-detox
chromosome_3	22836273	22901197	22868735	chromosome_1	2461909	2465237	tetur01g10930	0.00470774	trans	non-detox
chromosome_1	31221037	31239400	31230218	chromosome_1	2473416	2480029	tetur01g10950	0.000259154	trans	non-detox
chromosome_1	2451995	2498734	2475364	chromosome_1	2473416	2480029	tetur01g10950	5.14472e-85	cis	non-detox
chromosome_1	2451995	2498734	2475364	chromosome_1	2481369	2483818	tetur01g10960	3.75876e-67	cis	non-detox
chromosome_1	23590561	23623263	23606912	chromosome_1	2481369	2483818	tetur01g10960	0.00229901	trans	non-detox
chromosome_1	31368280	31433663	31400971	chromosome_1	2483986	2485070	tetur01g10970	6.60162e-12	trans	non-detox
chromosome_1	2575140	2616347	2595743	chromosome_1	2483986	2485070	tetur01g10970	1.1763e-22	cis	non-detox
chromosome_1	2498735	2558374	2528554	chromosome_1	2511251	2511448	tetur01g11000	1.50678e-53	cis	non-detox
chromosome_1	2498735	2558374	2528554	chromosome_1	2513660	2515928	tetur01g11010	7.32434e-83	cis	non-detox
chromosome_1	2451995	2498734	2475364	chromosome_1	2520349	2520790	tetur01g11020	1.94258e-55	cis	non-detox
chromosome_1	24772321	24815189	24793755	chromosome_1	2520349	2520790	tetur01g11020	0.000108606	trans	non-detox
chromosome_2	10649708	10747227	10698467	chromosome_1	2522052	2532434	tetur01g11030	0.00535463	trans	non-detox
chromosome_1	14939814	14957895	14948854	chromosome_1	2522052	2532434	tetur01g11030	2.15979e-05	trans	non-detox
chromosome_2	3040411	3058926	3049668	chromosome_1	2533233	2540245	tetur01g11040	4.63193e-07	trans	non-detox
chromosome_2	2966283	3005954	2986118	chromosome_1	2547353	2549611	tetur01g11060	0.00106267	trans	non-detox
chromosome_1	31433664	31468550	31451107	chromosome_1	2549794	2551525	tetur01g11070	0.000123236	trans	non-detox
chromosome_3	19232227	19254385	19243306	chromosome_1	2549794	2551525	tetur01g11070	0.00959486	trans	non-detox
chromosome_3	22172008	22240281	22206144	chromosome_1	2551748	2552124	tetur01g11080	0.00344702	trans	non-detox
chromosome_1	2340497	2342945	2341721	chromosome_1	2551748	2552124	tetur01g11080	8.78647e-13	cis	non-detox
chromosome_3	13582228	13826668	13704448	chromosome_1	2570069	2570329	tetur01g11120	3.19622e-05	trans	non-detox
chromosome_1	3844337	3899242	3871789	chromosome_1	2572543	2574090	tetur01g11130	1.06326e-07	trans	non-detox
chromosome_3	7691333	7699280	7695306	chromosome_1	2572543	2574090	tetur01g11130	0.00658278	trans	non-detox
chromosome_1	2717755	2730131	2723943	chromosome_1	2574522	2575330	tetur01g11140	4.11176e-31	cis	non-detox
chromosome_1	5300010	5357874	5328942	chromosome_1	2578136	2580559	tetur01g11160	4.31461e-08	trans	non-detox
chromosome_2	15090926	15144227	15117576	chromosome_1	2578136	2580559	tetur01g11160	2.59956e-07	trans	non-detox
chromosome_1	30567905	30625018	30596461	chromosome_1	2578136	2580559	tetur01g11160	0.00680091	trans	non-detox
chromosome_1	30493918	30512772	30503345	chromosome_1	2580733	2584270	tetur01g11170	0.000627666	trans	non-detox
chromosome_2	2745349	2760441	2752895	chromosome_1	2580733	2584270	tetur01g11170	0.00209156	trans	non-detox
chromosome_2	10954189	11001708	10977948	chromosome_1	2580733	2584270	tetur01g11170	1.24186e-05	trans	non-detox
chromosome_1	4559421	4559594	4559507	chromosome_1	2580733	2584270	tetur01g11170	7.75502e-08	trans	non-detox
chromosome_1	2575140	2616347	2595743	chromosome_1	2586749	2588194	tetur01g11180	3.19817e-81	cis	non-detox
chromosome_3	5672022	5734273	5703147	chromosome_1	2586749	2588194	tetur01g11180	0.00313711	trans	non-detox
chromosome_1	2575140	2616347	2595743	chromosome_1	2588326	2590701	tetur01g11200	1.27667e-85	cis	non-detox
chromosome_2	2760442	2808578	2784510	chromosome_1	2596902	2600290	tetur01g11220	0.0020431	trans	non-detox
chromosome_1	2717755	2730131	2723943	chromosome_1	2596902	2600290	tetur01g11220	2.80595e-13	cis	non-detox
chromosome_2	3771845	3797716	3784780	chromosome_1	2603340	2604168	tetur01g11240	0.000163504	trans	non-detox
chromosome_1	1188435	1217377	1202906	chromosome_1	2603340	2604168	tetur01g11240	2.02999e-11	trans	non-detox
chromosome_3	3381948	3385045	3383496	chromosome_1	2603340	2604168	tetur01g11240	5.42067e-06	trans	non-detox
chromosome_2	5203882	5222762	5213322	chromosome_1	2604562	2608817	tetur01g11260	3.54296e-10	trans	non-detox
chromosome_1	3785990	3844336	3815163	chromosome_1	2604562	2608817	tetur01g11260	0.00499891	trans	non-detox
chromosome_3	7652932	7682601	7667766	chromosome_1	2604562	2608817	tetur01g11260	0.00239647	trans	non-detox
chromosome_1	2937330	2940174	2938752	chromosome_1	2609368	2611082	tetur01g11270	1.02479e-08	cis	non-detox
chromosome_2	5203882	5222762	5213322	chromosome_1	2609368	2611082	tetur01g11270	3.55362e-15	trans	non-detox
chromosome_2	26171404	26235062	26203233	chromosome_1	2616278	2619706	tetur01g11300	1.57643e-74	trans	non-detox
chromosome_2	3040411	3058926	3049668	chromosome_1	2621686	2623812	tetur01g11310	0.00826114	trans	non-detox
chromosome_1	3582376	3599206	3590791	chromosome_1	2621686	2623812	tetur01g11310	6.44006e-10	trans	non-detox
chromosome_2	2745349	2760441	2752895	chromosome_1	2629539	2631548	tetur01g11320	0.00786175	trans	non-detox
chromosome_2	3127769	3150080	3138924	chromosome_1	2634738	2637134	tetur01g11340	0.000973603	trans	non-detox
chromosome_3	8859816	8933256	8896536	chromosome_1	2637398	2640696	tetur01g11350	0.00528673	trans	non-detox
chromosome_1	2575140	2616347	2595743	chromosome_1	2640990	2642598	tetur01g11360	3.10121e-08	cis	non-detox
chromosome_1	2717755	2730131	2723943	chromosome_1	2653588	2655187	tetur01g11390	9.63175e-43	cis	non-detox
chromosome_1	24061589	24098240	24079914	chromosome_1	2653588	2655187	tetur01g11390	0.000136718	trans	non-detox
chromosome_1	3497881	3516264	3507072	chromosome_1	2665705	2666931	tetur01g11400	2.87538e-11	trans	non-detox
chromosome_1	31898110	31904089	31901099	chromosome_1	2665705	2666931	tetur01g11400	0.000745529	trans	non-detox
chromosome_1	2616348	2626346	2621347	chromosome_1	2668727	2668900	tetur01g11410	5.12848e-25	cis	non-detox
chromosome_1	24503680	24511716	24507698	chromosome_1	2670130	2671140	tetur01g11420	0.0011203	trans	non-detox
chromosome_1	2626347	2717754	2672050	chromosome_1	2672879	2674095	tetur01g11430	2.91612e-11	cis	non-detox
chromosome_1	21996867	22019380	22008123	chromosome_1	2685595	2687202	tetur01g11460	0.00153138	trans	non-detox
chromosome_1	2626347	2717754	2672050	chromosome_1	2685595	2687202	tetur01g11460	4.70528e-96	cis	non-detox
chromosome_1	2626347	2717754	2672050	chromosome_1	2694460	2695371	tetur01g11470	3.21108e-81	cis	non-detox
chromosome_3	20621744	20629739	20625741	chromosome_1	2698041	2701892	tetur01g11480	0.00315639	trans	non-detox
chromosome_1	1771980	1786127	1779053	chromosome_1	2702151	2703476	tetur01g11490	0.00779921	trans	non-detox
chromosome_2	22298460	22488086	22393273	chromosome_1	2702151	2703476	tetur01g11490	0.00152563	trans	non-detox
chromosome_3	4684699	4699658	4692178	chromosome_1	2702799	2703103	tetur01g11500	0.0060895	trans	non-detox
chromosome_1	4978147	5007566	4992856	chromosome_1	2702799	2703103	tetur01g11500	0.00364252	trans	non-detox
chromosome_1	1761236	1771979	1766607	chromosome_1	2718432	2719237	tetur01g11550	5.01503e-10	trans	non-detox
chromosome_3	14336733	14361623	14349178	chromosome_1	2718432	2719237	tetur01g11550	0.000193475	trans	non-detox
chromosome_1	30493918	30512772	30503345	chromosome_1	2722166	2754016	tetur01g11570	0.00566833	trans	non-detox
chromosome_1	3550641	3582375	3566508	chromosome_1	2722166	2754016	tetur01g11570	7.83675e-07	trans	non-detox
chromosome_2	11449080	11509680	11479380	chromosome_1	2722166	2754016	tetur01g11570	0.00381634	trans	non-detox
chromosome_1	2750302	2766425	2758363	chromosome_1	2757515	2758659	tetur01g11580	9.46968e-97	cis	non-detox
chromosome_1	20404358	20415181	20409769	chromosome_1	2764115	2766452	tetur01g11600	0.00734653	trans	non-detox
chromosome_1	31368280	31433663	31400971	chromosome_1	2764115	2766452	tetur01g11600	0.00120041	trans	non-detox
chromosome_1	2766426	2781291	2773858	chromosome_1	2766968	2768234	tetur01g11610	5.82624e-42	cis	non-detox
chromosome_1	2766426	2781291	2773858	chromosome_1	2768831	2771027	tetur01g11620	4.41733e-18	cis	non-detox
chromosome_1	2812749	2837828	2825288	chromosome_1	2772548	2786170	tetur01g11630	2.17594e-06	cis	non-detox
chromosome_3	5289013	5297446	5293229	chromosome_1	2772548	2786170	tetur01g11630	0.00112699	trans	non-detox
chromosome_2	12462586	12483693	12473139	chromosome_1	2772548	2786170	tetur01g11630	3.61904e-05	trans	non-detox
chromosome_1	2812749	2837828	2825288	chromosome_1	2787398	2788576	tetur01g11670	3.01157e-50	cis	non-detox
chromosome_2	2808579	2845247	2826913	chromosome_1	2789299	2791057	tetur01g11680	0.000531446	trans	non-detox
chromosome_2	2745349	2760441	2752895	chromosome_1	2792056	2792349	tetur01g11690	0.00455656	trans	non-detox
chromosome_1	2812749	2837828	2825288	chromosome_1	2810798	2811437	tetur01g11730	2.13958e-11	cis	non-detox
chromosome_1	3028752	3051702	3040227	chromosome_1	2867758	2869035	tetur01g11780	2.57407e-21	cis	non-detox
chromosome_2	20555764	20645684	20600724	chromosome_1	2867758	2869035	tetur01g11780	1.95227e-06	trans	non-detox
chromosome_1	31898110	31904089	31901099	chromosome_1	2871877	2876020	tetur01g11790	8.69667e-05	trans	non-detox
chromosome_2	21437455	21468659	21453057	chromosome_1	2871877	2876020	tetur01g11790	0.000318662	trans	non-detox
chromosome_1	2937330	2940174	2938752	chromosome_1	2871877	2876020	tetur01g11790	4.25733e-67	cis	non-detox
chromosome_2	4238901	4388931	4313916	chromosome_1	2871877	2876020	tetur01g11790	0.000202835	trans	non-detox
chromosome_3	1514522	1575283	1544902	chromosome_1	2871877	2876020	tetur01g11790	0.000779399	trans	non-detox
chromosome_1	1875519	1876874	1876196	chromosome_1	2877316	2879250	tetur01g11810	0.00478675	trans	non-detox
chromosome_1	2862712	2937329	2900020	chromosome_1	2881778	2882026	tetur01g11830	1.08089e-98	cis	non-detox
chromosome_1	2862712	2937329	2900020	chromosome_1	2883149	2883397	tetur01g11840	9.00716e-55	cis	non-detox
chromosome_2	18111254	18135288	18123271	chromosome_1	2884863	2885111	tetur01g11850	0.0012201	trans	non-detox
chromosome_2	1	350482	175241	chromosome_1	2884863	2885111	tetur01g11850	0.00867109	trans	non-detox
chromosome_1	2781292	2812748	2797020	chromosome_1	2884863	2885111	tetur01g11850	3.21675e-13	cis	non-detox
chromosome_3	7528937	7542102	7535519	chromosome_1	2886448	2887839	tetur01g11870	0.000852742	trans	detox
chromosome_2	21497761	21497881	21497821	chromosome_1	2886448	2887839	tetur01g11870	8.94225e-05	trans	detox
chromosome_1	2862712	2937329	2900020	chromosome_1	2888841	2889089	tetur01g11880	5.1449e-37	cis	non-detox
chromosome_1	3051703	3166394	3109048	chromosome_1	2889747	2890240	tetur01g11890	0.00334182	cis	non-detox
chromosome_1	4124097	4124442	4124269	chromosome_1	2891334	2894092	tetur01g11900	1.07648e-09	trans	non-detox
chromosome_2	3040411	3058926	3049668	chromosome_1	2891334	2894092	tetur01g11900	0.00023382	trans	non-detox
chromosome_2	2043418	2102003	2072710	chromosome_1	2894283	2895964	tetur01g11910	0.000835003	trans	non-detox
chromosome_1	5996752	6162785	6079768	chromosome_1	2894283	2895964	tetur01g11910	7.80491e-15	trans	non-detox
chromosome_1	32443157	32452164	32447660	chromosome_1	2894283	2895964	tetur01g11910	0.00206577	trans	non-detox
chromosome_1	23557325	23590560	23573942	chromosome_1	2894283	2895964	tetur01g11910	0.00196322	trans	non-detox
chromosome_1	3174741	3245428	3210084	chromosome_1	2898533	2899897	tetur01g11920	1.50039e-05	cis	non-detox
chromosome_1	3516265	3550640	3533452	chromosome_1	2925365	2928883	tetur01g11990	1.65318e-58	cis	non-detox
chromosome_1	2940175	3028751	2984463	chromosome_1	2932786	2933673	tetur01g12010	0.000174275	cis	non-detox
chromosome_2	11404357	11449079	11426718	chromosome_1	2933929	2935822	tetur01g12020	0.00687408	trans	non-detox
chromosome_1	1786128	1802144	1794136	chromosome_1	2933929	2935822	tetur01g12020	3.91182e-07	trans	non-detox
chromosome_2	2323920	2340309	2332114	chromosome_1	2957561	2961351	tetur01g12070	0.000332338	trans	non-detox
chromosome_1	2862712	2937329	2900020	chromosome_1	3008598	3009635	tetur01g12150	5.43117e-10	cis	non-detox
chromosome_2	21261018	21285401	21273209	chromosome_1	3010293	3011976	tetur01g12160	2.49765e-07	trans	non-detox
chromosome_1	2940175	3028751	2984463	chromosome_1	3010293	3011976	tetur01g12160	4.14658e-38	cis	non-detox
chromosome_1	2837829	2862711	2850270	chromosome_1	3020950	3024365	tetur01g12210	1.04524e-12	cis	non-detox
chromosome_1	25003866	25033983	25018924	chromosome_1	3026671	3027758	tetur01g12220	0.00140085	trans	non-detox
chromosome_2	2931923	2966282	2949102	chromosome_1	3026671	3027758	tetur01g12220	4.35347e-10	trans	non-detox
chromosome_1	15045030	15111359	15078194	chromosome_1	3026671	3027758	tetur01g12220	6.13671e-06	trans	non-detox
chromosome_2	9747654	9789382	9768518	chromosome_1	3028566	3029064	tetur01g12230	0.00145708	trans	non-detox
chromosome_1	13226935	13308469	13267702	chromosome_1	3028566	3029064	tetur01g12230	2.28672e-11	trans	non-detox
chromosome_1	3351406	3434865	3393135	chromosome_1	3028566	3029064	tetur01g12230	1.97906e-05	cis	non-detox
chromosome_1	3550641	3582375	3566508	chromosome_1	3035395	3036756	tetur01g12260	5.07697e-08	cis	non-detox
chromosome_1	27745198	28201322	27973260	chromosome_1	3036961	3037953	tetur01g12270	0.000504732	trans	non-detox
chromosome_1	3051703	3166394	3109048	chromosome_1	3039525	3042435	tetur01g12280	9.73265e-05	cis	non-detox
chromosome_1	27160182	27186878	27173530	chromosome_1	3039525	3042435	tetur01g12280	0.00312058	trans	non-detox
chromosome_1	3028752	3051702	3040227	chromosome_1	3043061	3046452	tetur01g12300	4.89642e-06	cis	non-detox
chromosome_1	3516265	3550640	3533452	chromosome_1	3048609	3049676	tetur01g12320	7.47543e-130	cis	non-detox
chromosome_1	12308662	12375608	12342135	chromosome_1	3057106	3059812	tetur01g12370	8.553e-05	trans	non-detox
chromosome_2	6320856	6394951	6357903	chromosome_1	3057106	3059812	tetur01g12370	1.71148e-07	trans	non-detox
chromosome_2	19453479	19557071	19505275	chromosome_1	3064402	3065133	tetur01g12380	0.00505401	trans	non-detox
chromosome_1	3174741	3245428	3210084	chromosome_1	3064402	3065133	tetur01g12380	1.83724e-09	cis	non-detox
chromosome_1	2717755	2730131	2723943	chromosome_1	3076426	3077223	tetur01g12410	1.82128e-11	cis	non-detox
chromosome_1	12426633	12462678	12444655	chromosome_1	3076426	3077223	tetur01g12410	2.08127e-26	trans	non-detox
chromosome_2	5222763	5257408	5240085	chromosome_1	3118363	3119133	tetur01g12480	0.00365122	trans	non-detox
chromosome_1	3051703	3166394	3109048	chromosome_1	3118363	3119133	tetur01g12480	6.37434e-132	cis	non-detox
chromosome_1	3051703	3166394	3109048	chromosome_1	3120724	3121284	tetur01g12490	1.62838e-132	cis	non-detox
chromosome_1	2781292	2812748	2797020	chromosome_1	3135233	3136896	tetur01g12510	2.70399e-29	cis	non-detox
chromosome_2	2845248	2915297	2880272	chromosome_1	3142231	3144617	tetur01g12520	0.000163812	trans	non-detox
chromosome_2	18415921	18441128	18428524	chromosome_1	3142231	3144617	tetur01g12520	3.55971e-06	trans	non-detox
chromosome_2	3040411	3058926	3049668	chromosome_1	3147716	3149921	tetur01g12530	0.00640884	trans	non-detox
chromosome_1	1816907	1826012	1821459	chromosome_1	3155035	3158453	tetur01g12560	7.50432e-13	trans	non-detox
chromosome_3	14148742	14215983	14182362	chromosome_1	3161460	3162482	tetur01g12580	0.00255906	trans	non-detox
chromosome_1	2940175	3028751	2984463	chromosome_1	3164719	3167836	tetur01g12590	3.57035e-48	cis	non-detox
chromosome_2	3127769	3150080	3138924	chromosome_1	3172912	3173085	tetur01g12600	0.000552124	trans	non-detox
chromosome_1	3937027	4070537	4003782	chromosome_1	3179297	3180334	tetur01g12620	0.000216909	trans	non-detox
chromosome_2	21497761	21497881	21497821	chromosome_1	3179297	3180334	tetur01g12620	7.0536e-06	trans	non-detox
chromosome_1	12286273	12308661	12297467	chromosome_1	3179297	3180334	tetur01g12620	0.00286188	trans	non-detox
chromosome_1	3516265	3550640	3533452	chromosome_1	3203890	3210246	tetur01g12660	1.5257e-98	cis	detox
chromosome_1	3348031	3351405	3349718	chromosome_1	3210795	3212135	tetur01g12670	0.000265065	cis	non-detox
chromosome_1	19571725	19587869	19579797	chromosome_1	3210795	3212135	tetur01g12670	0.000933831	trans	non-detox
chromosome_2	18190687	18254866	18222776	chromosome_1	3210795	3212135	tetur01g12670	2.21435e-05	trans	non-detox
chromosome_1	3174741	3245428	3210084	chromosome_1	3213820	3214801	tetur01g12690	2.89386e-60	cis	non-detox
chromosome_1	4450234	4473201	4461717	chromosome_1	3220985	3223381	tetur01g12700	2.66433e-12	trans	non-detox
chromosome_2	2845248	2915297	2880272	chromosome_1	3220985	3223381	tetur01g12700	0.00970543	trans	non-detox
chromosome_1	3245429	3348030	3296729	chromosome_1	3271078	3272950	tetur01g12800	1.74441e-15	cis	non-detox
chromosome_1	31168072	31188727	31178399	chromosome_1	3271078	3272950	tetur01g12800	3.01933e-05	trans	non-detox
chromosome_1	23859916	23922690	23891303	chromosome_1	3273151	3276333	tetur01g12810	0.00934919	trans	non-detox
chromosome_1	2837829	2862711	2850270	chromosome_1	3273151	3276333	tetur01g12810	8.39967e-08	cis	non-detox
chromosome_1	11740986	11762965	11751975	chromosome_1	3277543	3278524	tetur01g12820	0.00081263	trans	non-detox
chromosome_2	4451854	4471147	4461500	chromosome_1	3277543	3278524	tetur01g12820	0.00115888	trans	non-detox
chromosome_2	16084637	16109806	16097221	chromosome_1	3279917	3280809	tetur01g12830	2.26019e-11	trans	non-detox
chromosome_1	12426633	12462678	12444655	chromosome_1	3279917	3280809	tetur01g12830	4.27685e-13	trans	non-detox
chromosome_2	4388932	4434279	4411605	chromosome_1	3285611	3286598	tetur01g12840	0.00058078	trans	non-detox
chromosome_1	11740986	11762965	11751975	chromosome_1	3285611	3286598	tetur01g12840	1.59178e-05	trans	non-detox
chromosome_2	11776749	11826448	11801598	chromosome_1	3285611	3286598	tetur01g12840	0.00322619	trans	non-detox
chromosome_1	28503526	28558406	28530966	chromosome_1	3289674	3291331	tetur01g12860	0.000356742	trans	non-detox
chromosome_1	2342946	2358823	2350884	chromosome_1	3289674	3291331	tetur01g12860	9.14208e-06	trans	non-detox
chromosome_1	3245429	3348030	3296729	chromosome_1	3296301	3299831	tetur01g12890	1.15991e-99	cis	non-detox
chromosome_1	2837829	2862711	2850270	chromosome_1	3301349	3303661	tetur01g12910	1.54005e-09	cis	non-detox
chromosome_1	5020917	5154900	5087908	chromosome_1	3309249	3312444	tetur01g12920	0.00750515	trans	non-detox
chromosome_1	3599207	3658975	3629091	chromosome_1	3316325	3318221	tetur01g12940	0.00101826	cis	non-detox
chromosome_3	987180	1052991	1020085	chromosome_1	3319215	3319430	tetur01g12950	0.000117046	trans	non-detox
chromosome_1	3174741	3245428	3210084	chromosome_1	3319215	3319430	tetur01g12950	7.36954e-13	cis	non-detox
chromosome_2	553419	576427	564923	chromosome_1	3319215	3319430	tetur01g12950	0.00538113	trans	non-detox
chromosome_1	2837829	2862711	2850270	chromosome_1	3319635	3320235	tetur01g12960	1.96928e-14	cis	non-detox
chromosome_3	987180	1052991	1020085	chromosome_1	3319635	3320235	tetur01g12960	0.00153342	trans	non-detox
chromosome_1	3844337	3899242	3871789	chromosome_1	3320455	3322901	tetur01g12970	0.00600623	cis	non-detox
chromosome_2	3005955	3007443	3006699	chromosome_1	3326626	3331163	tetur01g13000	6.03799e-05	trans	non-detox
chromosome_1	3245429	3348030	3296729	chromosome_1	3331557	3331871	tetur01g13010	3.11974e-26	cis	non-detox
chromosome_2	13988361	13991582	13989971	chromosome_1	3332378	3333589	tetur01g13020	0.00180838	trans	non-detox
chromosome_1	3434866	3497880	3466373	chromosome_1	3335182	3338524	tetur01g13030	0.000919149	cis	non-detox
chromosome_3	23259640	23327570	23293605	chromosome_1	3335182	3338524	tetur01g13030	0.00691432	trans	non-detox
chromosome_1	3166395	3174740	3170567	chromosome_1	3339189	3340879	tetur01g13040	6.01179e-79	cis	non-detox
chromosome_1	3245429	3348030	3296729	chromosome_1	3340996	3342897	tetur01g13050	2.57616e-47	cis	non-detox
chromosome_1	3348031	3351405	3349718	chromosome_1	3344285	3345352	tetur01g13060	4.67574e-33	cis	non-detox
chromosome_1	3348031	3351405	3349718	chromosome_1	3345344	3348085	tetur01g13070	3.35923e-17	cis	non-detox
chromosome_1	3245429	3348030	3296729	chromosome_1	3349282	3350658	tetur01g13080	1.79455e-14	cis	non-detox
chromosome_3	7682602	7689071	7685836	chromosome_1	3351145	3352628	tetur01g13090	0.00306174	trans	non-detox
chromosome_1	1802145	1816906	1809525	chromosome_1	3353479	3354826	tetur01g13100	0.00241905	trans	non-detox
chromosome_1	3351406	3434865	3393135	chromosome_1	3355509	3356791	tetur01g13110	1.22457e-71	cis	non-detox
chromosome_1	3351406	3434865	3393135	chromosome_1	3357308	3358634	tetur01g13120	1.51779e-94	cis	non-detox
chromosome_1	3051703	3166394	3109048	chromosome_1	3359349	3360609	tetur01g13130	0.00242274	cis	non-detox
chromosome_1	32350923	32443156	32397039	chromosome_1	3359349	3360609	tetur01g13130	0.00168838	trans	non-detox
chromosome_1	3351406	3434865	3393135	chromosome_1	3363476	3364570	tetur01g13150	4.01406e-98	cis	non-detox
chromosome_1	20688195	20852127	20770161	chromosome_1	3363476	3364570	tetur01g13150	0.000314399	trans	non-detox
chromosome_1	3351406	3434865	3393135	chromosome_1	3365361	3370271	tetur01g13160	1.77131e-45	cis	non-detox
chromosome_2	2704669	2745348	2725008	chromosome_1	3365361	3370271	tetur01g13160	3.73969e-05	trans	non-detox
chromosome_2	10198050	10218503	10208276	chromosome_1	3374110	3383560	tetur01g13180	0.00123559	trans	non-detox
chromosome_1	3245429	3348030	3296729	chromosome_1	3374110	3383560	tetur01g13180	1.41123e-06	cis	non-detox
chromosome_2	2808579	2845247	2826913	chromosome_1	3383980	3386630	tetur01g13190	0.00466745	trans	non-detox
chromosome_1	3434866	3497880	3466373	chromosome_1	3383980	3386630	tetur01g13190	4.07426e-05	cis	non-detox
chromosome_2	27920218	27921606	27920912	chromosome_1	3390607	3398523	tetur01g13200	6.49442e-23	trans	non-detox
chromosome_1	3434866	3497880	3466373	chromosome_1	3390607	3398523	tetur01g13200	1.32709e-27	cis	non-detox
chromosome_1	3348031	3351405	3349718	chromosome_1	3416961	3417972	tetur01g13230	0.000100371	cis	non-detox
chromosome_1	1826013	1875518	1850765	chromosome_1	3418011	3418325	tetur01g13240	3.21887e-07	trans	non-detox
chromosome_1	3028752	3051702	3040227	chromosome_1	3421301	3421838	tetur01g13270	5.88335e-15	cis	non-detox
chromosome_2	11404357	11449079	11426718	chromosome_1	3421301	3421838	tetur01g13270	0.00094648	trans	non-detox
chromosome_1	3599207	3658975	3629091	chromosome_1	3422990	3428787	tetur01g13280	0.00496192	cis	non-detox
chromosome_2	5550350	5588320	5569335	chromosome_1	3422990	3428787	tetur01g13280	3.35222e-07	trans	non-detox
chromosome_2	26303254	26325533	26314393	chromosome_1	3422990	3428787	tetur01g13280	0.00318769	trans	non-detox
chromosome_2	11001709	11051216	11026462	chromosome_1	3425654	3425943	tetur01g13290	0.00108505	trans	non-detox
chromosome_3	7528937	7542102	7535519	chromosome_1	3425654	3425943	tetur01g13290	0.00953412	trans	non-detox
chromosome_2	21690549	21737320	21713934	chromosome_1	3425654	3425943	tetur01g13290	0.00866044	trans	non-detox
chromosome_2	12435120	12446431	12440775	chromosome_1	3428297	3428787	tetur01g13310	0.000722085	trans	non-detox
chromosome_1	2626347	2717754	2672050	chromosome_1	3428297	3428787	tetur01g13310	1.32767e-11	cis	non-detox
chromosome_1	12375609	12426632	12401120	chromosome_1	3428297	3428787	tetur01g13310	0.000448936	trans	non-detox
chromosome_1	3434866	3497880	3466373	chromosome_1	3432610	3433102	tetur01g13320	1.33659e-09	cis	non-detox
chromosome_2	12424887	12435119	12430003	chromosome_1	3432610	3433102	tetur01g13320	0.000864699	trans	non-detox
chromosome_2	1	350482	175241	chromosome_1	3434460	3436982	tetur01g13330	0.00804344	trans	non-detox
chromosome_1	30891591	30902528	30897059	chromosome_1	3441621	3442282	tetur01g13370	0.000582456	trans	non-detox
chromosome_2	2745349	2760441	2752895	chromosome_1	3441621	3442282	tetur01g13370	0.00845018	trans	non-detox
chromosome_1	3928960	3937026	3932993	chromosome_1	3441621	3442282	tetur01g13370	8.16073e-07	cis	non-detox
chromosome_1	9587100	9602594	9594847	chromosome_1	3442889	3446567	tetur01g13380	0.0035231	trans	non-detox
chromosome_2	14261636	14292064	14276850	chromosome_1	3447441	3449297	tetur01g13400	4.09358e-07	trans	non-detox
chromosome_1	3245429	3348030	3296729	chromosome_1	3450113	3451850	tetur01g13410	1.03287e-14	cis	non-detox
chromosome_2	2915298	2931922	2923610	chromosome_1	3450113	3451850	tetur01g13410	0.00586194	trans	non-detox
chromosome_1	23986180	24037304	24011742	chromosome_1	3473717	3474477	tetur01g13450	0.00924642	trans	non-detox
chromosome_1	3434866	3497880	3466373	chromosome_1	3473717	3474477	tetur01g13450	2.76171e-91	cis	non-detox
chromosome_1	3434866	3497880	3466373	chromosome_1	3478422	3481788	tetur01g13470	3.39291e-16	cis	non-detox
chromosome_3	7691333	7699280	7695306	chromosome_1	3478422	3481788	tetur01g13470	0.000523959	trans	non-detox
chromosome_1	3550641	3582375	3566508	chromosome_1	3481952	3482912	tetur01g13480	3.85996e-11	cis	non-detox
chromosome_2	11654649	11717592	11686120	chromosome_1	3510665	3512010	tetur01g13560	0.000820904	trans	non-detox
chromosome_1	3582376	3599206	3590791	chromosome_1	3510665	3512010	tetur01g13560	0.000137573	cis	non-detox
chromosome_2	3127769	3150080	3138924	chromosome_1	3512776	3518450	tetur01g13570	0.00235782	trans	non-detox
chromosome_1	13483532	13501623	13492577	chromosome_1	3512776	3518450	tetur01g13570	0.00790063	trans	non-detox
chromosome_1	3245429	3348030	3296729	chromosome_1	3520738	3522895	tetur01g13580	0.00147483	cis	non-detox
chromosome_2	2808579	2845247	2826913	chromosome_1	3520738	3522895	tetur01g13580	9.07853e-05	trans	non-detox
chromosome_1	3599207	3658975	3629091	chromosome_1	3524196	3526742	tetur01g13590	0.00574877	cis	non-detox
chromosome_1	3516265	3550640	3533452	chromosome_1	3527524	3529677	tetur01g13600	1.46401e-99	cis	non-detox
chromosome_1	3516265	3550640	3533452	chromosome_1	3530329	3532394	tetur01g13610	3.56583e-98	cis	non-detox
chromosome_2	7218812	7232245	7225528	chromosome_1	3536122	3537811	tetur01g13640	0.0033238	trans	non-detox
chromosome_1	3516265	3550640	3533452	chromosome_1	3536122	3537811	tetur01g13640	1.52348e-19	cis	non-detox
chromosome_1	3516265	3550640	3533452	chromosome_1	3549370	3554362	tetur01g13680	6.11861e-86	cis	non-detox
chromosome_2	26702748	26788392	26745570	chromosome_1	3549370	3554362	tetur01g13680	0.00665572	trans	non-detox
chromosome_1	3550641	3582375	3566508	chromosome_1	3555562	3557296	tetur01g13690	1.35959e-99	cis	non-detox
chromosome_2	3127769	3150080	3138924	chromosome_1	3567053	3569798	tetur01g13710	0.000597115	trans	non-detox
chromosome_1	3582376	3599206	3590791	chromosome_1	3573658	3577048	tetur01g13730	4.1732e-13	cis	detox
chromosome_2	11526606	11547602	11537104	chromosome_1	3573658	3577048	tetur01g13730	3.77014e-06	trans	detox
chromosome_3	20373301	20375346	20374323	chromosome_1	3573658	3577048	tetur01g13730	0.000573358	trans	detox
chromosome_2	2371841	2375522	2373681	chromosome_1	3578917	3585928	tetur01g13740	3.43174e-06	trans	non-detox
chromosome_1	31892784	31898109	31895446	chromosome_1	3578917	3585928	tetur01g13740	0.00502826	trans	non-detox
chromosome_1	3785990	3844336	3815163	chromosome_1	3592649	3594699	tetur01g13750	6.26778e-06	cis	non-detox
chromosome_1	12462679	12491973	12477326	chromosome_1	3592649	3594699	tetur01g13750	1.66935e-06	trans	non-detox
chromosome_2	350483	476551	413517	chromosome_1	3602796	3604314	tetur01g13800	0.0044379	trans	non-detox
chromosome_3	6480826	6775327	6628076	chromosome_1	3604785	3608336	tetur01g13810	0.000774535	trans	non-detox
chromosome_2	24304716	24400091	24352403	chromosome_1	3609098	3613954	tetur01g13820	1.81031e-05	trans	non-detox
chromosome_2	2915298	2931922	2923610	chromosome_1	3625345	3628122	tetur01g13840	0.00719389	trans	non-detox
chromosome_3	14336733	14361623	14349178	chromosome_1	3625345	3628122	tetur01g13840	0.00337783	trans	non-detox
chromosome_2	13513009	13531810	13522409	chromosome_1	3635392	3636165	tetur01g13850	0.00150935	trans	non-detox
chromosome_2	20381123	20426194	20403658	chromosome_1	3637434	3638610	tetur01g13860	0.00753234	trans	non-detox
chromosome_1	22331797	22335460	22333628	chromosome_1	3637434	3638610	tetur01g13860	0.00171612	trans	non-detox
chromosome_3	14617876	14626591	14622233	chromosome_1	3641831	3643640	tetur01g13900	0.000359252	trans	non-detox
chromosome_1	27677356	27709056	27693206	chromosome_1	3648746	3649414	tetur01g13920	9.88881e-13	trans	non-detox
chromosome_3	18239577	18242845	18241211	chromosome_1	3648746	3649414	tetur01g13920	3.12114e-06	trans	non-detox
chromosome_1	18078008	18101141	18089574	chromosome_1	3648746	3649414	tetur01g13920	5.24323e-06	trans	non-detox
chromosome_1	2837829	2862711	2850270	chromosome_1	3648746	3649414	tetur01g13920	0.00460165	cis	non-detox
chromosome_2	11826449	11847830	11837139	chromosome_1	3648746	3649414	tetur01g13920	2.73523e-15	trans	non-detox
chromosome_2	23230994	23252624	23241809	chromosome_1	3648746	3649414	tetur01g13920	2.35178e-11	trans	non-detox
chromosome_1	3599207	3658975	3629091	chromosome_1	3656730	3659804	tetur01g13940	2.03472e-17	cis	non-detox
chromosome_3	20621744	20629739	20625741	chromosome_1	3656730	3659804	tetur01g13940	0.000342081	trans	non-detox
chromosome_2	2371841	2375522	2373681	chromosome_1	3661451	3665894	tetur01g13950	2.5629e-05	trans	non-detox
chromosome_1	3844337	3899242	3871789	chromosome_1	3684373	3702485	tetur01g13990	4.65967e-24	cis	non-detox
chromosome_1	31433664	31468550	31451107	chromosome_1	3684373	3702485	tetur01g13990	0.00313982	trans	non-detox
chromosome_2	8409164	8430925	8420044	chromosome_1	3684373	3702485	tetur01g13990	0.00496263	trans	non-detox
chromosome_2	18135289	18190686	18162987	chromosome_1	3703404	3705780	tetur01g14000	0.00928216	trans	non-detox
chromosome_1	3582376	3599206	3590791	chromosome_1	3703404	3705780	tetur01g14000	2.43544e-24	cis	non-detox
chromosome_2	9789383	9841417	9815400	chromosome_1	3703404	3705780	tetur01g14000	0.00217947	trans	non-detox
chromosome_1	3785990	3844336	3815163	chromosome_1	3706334	3708637	tetur01g14010	0.000474288	cis	non-detox
chromosome_1	3497881	3516264	3507072	chromosome_1	3713346	3735048	tetur01g14020	0.000202351	cis	non-detox
chromosome_2	2574953	2586668	2580810	chromosome_1	3713346	3735048	tetur01g14020	0.000701323	trans	non-detox
chromosome_1	3771952	3785989	3778970	chromosome_1	3772340	3773917	tetur01g14040	6.31346e-16	cis	non-detox
chromosome_1	22777144	22807126	22792135	chromosome_1	3772340	3773917	tetur01g14040	0.00893807	trans	non-detox
chromosome_1	3771952	3785989	3778970	chromosome_1	3775128	3775401	tetur01g14050	8.7966e-08	cis	non-detox
chromosome_2	2931923	2966282	2949102	chromosome_1	3776741	3780288	tetur01g14060	0.00040786	trans	non-detox
chromosome_1	3658976	3718353	3688664	chromosome_1	3780783	3783768	tetur01g14070	0.0044997	cis	non-detox
chromosome_2	5450538	5550349	5500443	chromosome_1	3802248	3837263	tetur01g14090	0.00534597	trans	detox
chromosome_3	13928804	13965303	13947053	chromosome_1	3802248	3837263	tetur01g14090	0.000187101	trans	detox
chromosome_2	12424887	12435119	12430003	chromosome_1	3812969	3814081	tetur01g14130	0.00699702	trans	non-detox
chromosome_1	4094213	4124096	4109154	chromosome_1	3812969	3814081	tetur01g14130	1.15724e-15	cis	non-detox
chromosome_1	3599207	3658975	3629091	chromosome_1	3814851	3815012	tetur01g14140	8.51708e-24	cis	non-detox
chromosome_1	3844337	3899242	3871789	chromosome_1	3863105	3863440	tetur01g14200	5.13469e-05	cis	non-detox
chromosome_2	350483	476551	413517	chromosome_1	3864908	3872952	tetur01g14210	4.79765e-05	trans	non-detox
chromosome_1	3785990	3844336	3815163	chromosome_1	3873110	3875810	tetur01g14220	9.7038e-84	cis	non-detox
chromosome_1	32078747	32215966	32147356	chromosome_1	3873110	3875810	tetur01g14220	0.00368666	trans	non-detox
chromosome_2	2915298	2931922	2923610	chromosome_1	3875766	3911950	tetur01g14240	0.00118507	trans	non-detox
chromosome_1	4147827	4263609	4205718	chromosome_1	3875766	3911950	tetur01g14240	5.44241e-05	cis	non-detox
chromosome_1	616429	705413	660921	chromosome_1	3920171	3921300	tetur01g14250	0.00957464	trans	non-detox
chromosome_1	3899243	3928959	3914101	chromosome_1	3920171	3923046	tetur01g14260	5.39836e-09	cis	non-detox
chromosome_1	3844337	3899242	3871789	chromosome_1	3925475	3945890	tetur01g14280	2.49192e-26	cis	non-detox
chromosome_2	2632688	2636981	2634834	chromosome_1	3947871	3949923	tetur01g14290	0.00599222	trans	non-detox
chromosome_1	1600232	1761235	1680733	chromosome_1	3962115	3963433	tetur01g14350	5.0801e-05	trans	non-detox
chromosome_1	3937027	4070537	4003782	chromosome_1	3963476	3964905	tetur01g14360	1.16283e-69	cis	non-detox
chromosome_1	4070538	4090928	4080733	chromosome_1	3970188	3971183	tetur01g14390	2.59447e-20	cis	non-detox
chromosome_1	4473202	4516645	4494923	chromosome_1	3972348	3974157	tetur01g14400	2.20228e-15	cis	non-detox
chromosome_1	4124097	4124442	4124269	chromosome_1	3979967	3980324	tetur01g14420	0.000266702	cis	non-detox
chromosome_1	3771952	3785989	3778970	chromosome_1	3981447	3983963	tetur01g14430	1.25601e-09	cis	non-detox
chromosome_1	4559595	4561692	4560643	chromosome_1	3984573	3986487	tetur01g14440	1.43803e-06	cis	non-detox
chromosome_1	4263610	4400078	4331844	chromosome_1	3987516	3988682	tetur01g14450	4.85666e-27	cis	non-detox
chromosome_1	18678104	18795435	18736769	chromosome_1	3987516	3988682	tetur01g14450	0.00468752	trans	non-detox
chromosome_2	23219198	23230993	23225095	chromosome_1	3987516	3988682	tetur01g14450	1.69915e-07	trans	non-detox
chromosome_3	19232227	19254385	19243306	chromosome_1	3987516	3988682	tetur01g14450	8.46679e-06	trans	non-detox
chromosome_1	6484372	6567334	6525853	chromosome_1	3993085	3993776	tetur01g14490	0.00193979	trans	non-detox
chromosome_2	23060053	23083036	23071544	chromosome_1	3993085	3993776	tetur01g14490	0.000134337	trans	non-detox
chromosome_1	32350923	32443156	32397039	chromosome_1	3993085	3993776	tetur01g14490	0.00471711	trans	non-detox
chromosome_3	21002704	21045889	21024296	chromosome_1	3994513	3995933	tetur01g14500	0.00500783	trans	non-detox
chromosome_3	4593114	4612348	4602731	chromosome_1	3994513	3995933	tetur01g14500	0.00465652	trans	non-detox
chromosome_1	8613053	8619349	8616201	chromosome_1	3994513	3995933	tetur01g14500	0.00290133	trans	non-detox
chromosome_2	2808579	2845247	2826913	chromosome_1	3994513	3995933	tetur01g14500	1.17056e-07	trans	non-detox
chromosome_2	2915298	2931922	2923610	chromosome_1	4002212	4010642	tetur01g14510	0.00514845	trans	non-detox
chromosome_1	4406451	4450233	4428342	chromosome_1	4002212	4010642	tetur01g14510	5.03872e-05	cis	non-detox
chromosome_1	3937027	4070537	4003782	chromosome_1	4012656	4013322	tetur01g14520	1.73553e-05	cis	non-detox
chromosome_2	14575943	14658254	14617098	chromosome_1	4012656	4013322	tetur01g14520	0.00446943	trans	non-detox
chromosome_3	18495464	18532275	18513869	chromosome_1	4012656	4013322	tetur01g14520	0.00697704	trans	non-detox
chromosome_2	27135186	27149384	27142285	chromosome_1	4012656	4013322	tetur01g14520	0.000216642	trans	non-detox
chromosome_2	2375523	2399439	2387481	chromosome_1	4024557	4037654	tetur01g14540	0.00378852	trans	non-detox
chromosome_1	4400079	4406450	4403264	chromosome_1	4024557	4037654	tetur01g14540	5.0082e-08	cis	non-detox
chromosome_3	3368539	3373276	3370907	chromosome_1	4038614	4039845	tetur01g14550	0.000485941	trans	non-detox
chromosome_1	4978147	5007566	4992856	chromosome_1	4038614	4039845	tetur01g14550	0.00951419	trans	non-detox
chromosome_2	15812219	15848832	15830525	chromosome_1	4040042	4043291	tetur01g14560	0.00755858	trans	non-detox
chromosome_2	1803876	1848567	1826221	chromosome_1	4040042	4043291	tetur01g14560	0.00912453	trans	non-detox
chromosome_1	4070538	4090928	4080733	chromosome_1	4043681	4045877	tetur01g14570	2.88967e-32	cis	non-detox
chromosome_1	12547157	12584899	12566028	chromosome_1	4047268	4050003	tetur01g14580	0.00270054	trans	non-detox
chromosome_1	3899243	3928959	3914101	chromosome_1	4047268	4050003	tetur01g14580	2.61209e-12	cis	non-detox
chromosome_2	11051217	11204251	11127734	chromosome_1	4052158	4053273	tetur01g14590	0.0065309	trans	non-detox
chromosome_1	2318390	2331078	2324734	chromosome_1	4052158	4053273	tetur01g14590	2.12504e-05	trans	non-detox
chromosome_1	3937027	4070537	4003782	chromosome_1	4059509	4062065	tetur01g14620	8.13796e-08	cis	non-detox
chromosome_1	13483532	13501623	13492577	chromosome_1	4059509	4062065	tetur01g14620	0.0072918	trans	non-detox
chromosome_1	4090929	4094212	4092570	chromosome_1	4065742	4066994	tetur01g14630	3.26234e-10	cis	non-detox
chromosome_3	1347778	1454799	1401288	chromosome_1	4071009	4078016	tetur01g14640	0.000863144	trans	non-detox
chromosome_1	4914469	4929609	4922039	chromosome_1	4071009	4078016	tetur01g14640	4.94975e-06	trans	non-detox
chromosome_1	3937027	4070537	4003782	chromosome_1	4090084	4091006	tetur01g14660	5.83584e-13	cis	non-detox
chromosome_1	4090929	4094212	4092570	chromosome_1	4084470	4106422	tetur01g14670	5.55444e-42	cis	non-detox
chromosome_1	4400079	4406450	4403264	chromosome_1	4119592	4120046	tetur01g14690	0.000591027	cis	non-detox
chromosome_1	4400079	4406450	4403264	chromosome_1	4121317	4121820	tetur01g14710	2.48872e-06	cis	non-detox
chromosome_1	4090929	4094212	4092570	chromosome_1	4123028	4124299	tetur01g14720	1.95016e-80	cis	non-detox
chromosome_1	5428752	5489078	5458915	chromosome_1	4126412	4126977	tetur01g14730	0.00150504	trans	non-detox
chromosome_1	4263610	4400078	4331844	chromosome_1	4127656	4128561	tetur01g14750	0.000152891	cis	non-detox
chromosome_1	4124443	4147826	4136134	chromosome_1	4135883	4138333	tetur01g14760	3.20998e-09	cis	non-detox
chromosome_2	20555764	20645684	20600724	chromosome_1	4138699	4140078	tetur01g14770	0.00192506	trans	non-detox
chromosome_2	3150081	3196396	3173238	chromosome_1	4138699	4140078	tetur01g14770	0.000329278	trans	non-detox
chromosome_1	4124097	4124442	4124269	chromosome_1	4160974	4163511	tetur01g14790	5.2826e-14	cis	non-detox
chromosome_1	8486924	8581388	8534156	chromosome_1	4164319	4165005	tetur01g14800	0.00739133	trans	non-detox
chromosome_2	1399820	1474327	1437073	chromosome_1	4164319	4165005	tetur01g14800	0.000964117	trans	non-detox
chromosome_2	3150081	3196396	3173238	chromosome_1	4254389	4264956	tetur01g14930	1.62539e-05	trans	non-detox
chromosome_2	28180408	28186830	28183619	chromosome_1	4254389	4264956	tetur01g14930	0.000334865	trans	non-detox
chromosome_3	19709218	19717615	19713416	chromosome_1	4254389	4264956	tetur01g14930	0.00416161	trans	non-detox
chromosome_3	20621744	20629739	20625741	chromosome_1	4287513	4288991	tetur01g14980	0.00412132	trans	non-detox
chromosome_1	4147827	4263609	4205718	chromosome_1	4287513	4288991	tetur01g14980	8.74407e-12	cis	non-detox
chromosome_1	27722488	27745197	27733842	chromosome_1	4289382	4292118	tetur01g14990	0.000263749	trans	non-detox
chromosome_1	4400079	4406450	4403264	chromosome_1	4289382	4292118	tetur01g14990	9.11469e-16	cis	non-detox
chromosome_3	5669252	5672021	5670636	chromosome_1	4289382	4292118	tetur01g14990	7.58711e-05	trans	non-detox
chromosome_2	11404357	11449079	11426718	chromosome_1	4297100	4298927	tetur01g15000	0.00118489	trans	non-detox
chromosome_2	11404357	11449079	11426718	chromosome_1	4299980	4301620	tetur01g15010	0.00159063	trans	non-detox
chromosome_2	11404357	11449079	11426718	chromosome_1	4327012	4327740	tetur01g15050	0.000446511	trans	non-detox
chromosome_1	4473202	4516645	4494923	chromosome_1	4343879	4346565	tetur01g15060	0.00170409	cis	non-detox
chromosome_1	4263610	4400078	4331844	chromosome_1	4346877	4347305	tetur01g15070	1.39579e-74	cis	non-detox
chromosome_1	4124097	4124442	4124269	chromosome_1	4348205	4348761	tetur01g15080	4.58941e-14	cis	non-detox
chromosome_2	21497761	21497881	21497821	chromosome_1	4361639	4364681	tetur01g15110	0.00152778	trans	non-detox
chromosome_2	11449080	11509680	11479380	chromosome_1	4361639	4364681	tetur01g15110	0.00946004	trans	non-detox
chromosome_1	1816907	1826012	1821459	chromosome_1	4412525	4414819	tetur01g15190	7.69306e-10	trans	non-detox
chromosome_3	14078824	14143996	14111410	chromosome_1	4412525	4414819	tetur01g15190	0.00242239	trans	non-detox
chromosome_1	28695925	28716251	28706088	chromosome_1	4418591	4420615	tetur01g15220	0.000125151	trans	non-detox
chromosome_1	4406451	4450233	4428342	chromosome_1	4421307	4423788	tetur01g15230	4.56971e-23	cis	non-detox
chromosome_1	4406451	4450233	4428342	chromosome_1	4424208	4431392	tetur01g15240	1.49489e-09	cis	non-detox
chromosome_3	13928804	13965303	13947053	chromosome_1	4451735	4453317	tetur01g15270	0.00946157	trans	non-detox
chromosome_2	9570584	9597272	9583928	chromosome_1	4461730	4471825	tetur01g15290	1.18994e-05	trans	non-detox
chromosome_1	4473202	4516645	4494923	chromosome_1	4472889	4473383	tetur01g15300	6.93564e-05	cis	non-detox
chromosome_3	5002555	5014796	5008675	chromosome_1	4492566	4498544	tetur01g15330	0.00106697	trans	detox
chromosome_1	4124097	4124442	4124269	chromosome_1	4492566	4498544	tetur01g15330	3.348e-10	cis	detox
chromosome_1	4561693	4726143	4643918	chromosome_1	4500499	4507025	tetur01g15340	0.00126563	cis	detox
chromosome_2	11404357	11449079	11426718	chromosome_1	4500499	4507025	tetur01g15340	0.00369946	trans	detox
chromosome_2	2632688	2636981	2634834	chromosome_1	4500499	4507025	tetur01g15340	6.74153e-05	trans	detox
chromosome_2	1	350482	175241	chromosome_1	4509426	4517101	tetur01g15360	0.00738911	trans	non-detox
chromosome_2	18111254	18135288	18123271	chromosome_1	4523091	4523356	tetur01g15380	0.000679866	trans	non-detox
chromosome_1	4542124	4559420	4550772	chromosome_1	4523091	4523356	tetur01g15380	3.43579e-20	cis	non-detox
chromosome_1	4516646	4542123	4529384	chromosome_1	4525501	4530146	tetur01g15400	8.03228e-19	cis	non-detox
chromosome_2	14575943	14658254	14617098	chromosome_1	4531104	4532197	tetur01g15420	0.00160469	trans	non-detox
chromosome_1	4516646	4542123	4529384	chromosome_1	4531104	4532197	tetur01g15420	2.03043e-59	cis	non-detox
chromosome_1	4559595	4561692	4560643	chromosome_1	4532740	4533145	tetur01g15430	3.62675e-13	cis	non-detox
chromosome_2	11654649	11717592	11686120	chromosome_1	4533662	4534880	tetur01g15440	0.00400068	trans	non-detox
chromosome_1	29431193	29469446	29450319	chromosome_1	4535131	4536135	tetur01g15450	7.97944e-08	trans	non-detox
chromosome_1	572986	616428	594707	chromosome_1	4535131	4536135	tetur01g15450	5.84515e-07	trans	non-detox
chromosome_2	27049581	27099074	27074327	chromosome_1	4535131	4536135	tetur01g15450	5.0315e-05	trans	non-detox
chromosome_3	6122111	6142490	6132300	chromosome_1	4535131	4536135	tetur01g15450	3.12373e-07	trans	non-detox
chromosome_1	22939554	23114363	23026958	chromosome_1	4544707	4546167	tetur01g15480	8.54229e-06	trans	non-detox
chromosome_1	4542124	4559420	4550772	chromosome_1	4544707	4546167	tetur01g15480	9.26056e-35	cis	non-detox
chromosome_1	4542124	4559420	4550772	chromosome_1	4546612	4547959	tetur01g15490	1.49991e-84	cis	non-detox
chromosome_2	26527954	26595603	26561778	chromosome_1	4546612	4547959	tetur01g15490	0.00252581	trans	non-detox
chromosome_1	4406451	4450233	4428342	chromosome_1	4548313	4549779	tetur01g15500	0.00414144	cis	non-detox
chromosome_1	4263610	4400078	4331844	chromosome_1	4552825	4553765	tetur01g15520	8.90072e-31	cis	non-detox
chromosome_3	18958859	18982872	18970865	chromosome_1	4557979	4559910	tetur01g15540	0.00221537	trans	non-detox
chromosome_1	4559421	4559594	4559507	chromosome_1	4557979	4559910	tetur01g15540	4.18736e-83	cis	non-detox
chromosome_2	20534579	20555763	20545171	chromosome_1	4563574	4580147	tetur01g15550	0.0013481	trans	non-detox
chromosome_3	9652769	9701134	9676951	chromosome_1	4581513	4642458	tetur01g15570	0.00650107	trans	non-detox
chromosome_1	3051703	3166394	3109048	chromosome_1	4644173	4645558	tetur01g15640	0.00182139	trans	non-detox
chromosome_2	1580755	1707384	1644069	chromosome_1	4644173	4645558	tetur01g15640	7.36404e-07	trans	non-detox
chromosome_2	2966283	3005954	2986118	chromosome_1	4645264	4646838	tetur01g15670	1.77063e-05	trans	non-detox
chromosome_1	32056415	32078746	32067580	chromosome_1	4669955	4671807	tetur01g15700	0.00909841	trans	non-detox
chromosome_2	22274638	22298459	22286548	chromosome_1	4669955	4671807	tetur01g15700	7.11179e-05	trans	non-detox
chromosome_3	1705612	1712031	1708821	chromosome_1	4669955	4671807	tetur01g15700	0.00523381	trans	non-detox
chromosome_1	30833018	30843063	30838040	chromosome_1	4681482	4711747	tetur01g15740	0.00798443	trans	non-detox
chromosome_1	12491974	12522696	12507335	chromosome_1	4721190	4722777	tetur01g15760	4.85033e-68	trans	non-detox
chromosome_2	2745349	2760441	2752895	chromosome_1	4725075	4728729	tetur01g15770	0.00548745	trans	non-detox
chromosome_2	2586669	2611503	2599086	chromosome_1	4736077	4738201	tetur01g15800	0.00946046	trans	non-detox
chromosome_2	2966283	3005954	2986118	chromosome_1	4751555	4760014	tetur01g15810	0.00369789	trans	non-detox
chromosome_2	1	350482	175241	chromosome_1	4765430	4782927	tetur01g15820	0.00880184	trans	non-detox
chromosome_3	14951046	14968715	14959880	chromosome_1	4859297	4860754	tetur01g15840	0.00197349	trans	non-detox
chromosome_2	11586025	11654648	11620336	chromosome_1	4859297	4860754	tetur01g15840	0.000216584	trans	non-detox
chromosome_2	1399820	1474327	1437073	chromosome_1	4895394	4929683	tetur01g15890	0.0029532	trans	non-detox
chromosome_2	27135186	27149384	27142285	chromosome_1	4895394	4929683	tetur01g15890	0.00776449	trans	non-detox
chromosome_2	17855857	17878542	17867199	chromosome_1	4970363	4971252	tetur01g15910	0.00852484	trans	non-detox
chromosome_1	4949605	4978146	4963875	chromosome_1	4973958	4977121	tetur01g15930	6.95737e-60	cis	non-detox
chromosome_1	5007567	5020916	5014241	chromosome_1	4978361	4979530	tetur01g15940	2.2052e-70	cis	non-detox
chromosome_2	3196397	3213697	3205047	chromosome_1	4980067	4981862	tetur01g15950	0.00125029	trans	non-detox
chromosome_1	5007567	5020916	5014241	chromosome_1	4989372	4991172	tetur01g15980	1.81797e-27	cis	non-detox
chromosome_1	4949605	4978146	4963875	chromosome_1	4991440	4994591	tetur01g15990	2.96039e-99	cis	non-detox
chromosome_1	5007567	5020916	5014241	chromosome_1	4995366	4995737	tetur01g16000	0.00100361	cis	non-detox
chromosome_1	3599207	3658975	3629091	chromosome_1	4996528	4997225	tetur01g16010	0.00137147	trans	non-detox
chromosome_3	9380536	9512552	9446544	chromosome_1	5000456	5001212	tetur01g16020	0.00964528	trans	non-detox
chromosome_1	4949605	4978146	4963875	chromosome_1	5000456	5001212	tetur01g16020	9.05019e-05	cis	non-detox
chromosome_1	4949605	4978146	4963875	chromosome_1	5001880	5002824	tetur01g16030	1.38958e-14	cis	detox
chromosome_2	12424887	12435119	12430003	chromosome_1	5001880	5002824	tetur01g16030	0.000502625	trans	detox
chromosome_2	11404357	11449079	11426718	chromosome_1	5053482	5054721	tetur01g16050	0.00880122	trans	non-detox
chromosome_1	5020917	5154900	5087908	chromosome_1	5053482	5054721	tetur01g16050	3.19207e-42	cis	non-detox
chromosome_2	27135186	27149384	27142285	chromosome_1	5060621	5062576	tetur01g16070	0.00908723	trans	non-detox
chromosome_3	22836273	22901197	22868735	chromosome_1	5060621	5062576	tetur01g16070	0.0043631	trans	non-detox
chromosome_1	5020917	5154900	5087908	chromosome_1	5065827	5069355	tetur01g16090	2.57089e-22	cis	non-detox
chromosome_1	22845097	22890843	22867970	chromosome_1	5074423	5075519	tetur01g16110	0.00604533	trans	non-detox
chromosome_2	10243071	10309024	10276047	chromosome_1	5074423	5075519	tetur01g16110	0.00110516	trans	non-detox
chromosome_1	4978147	5007566	4992856	chromosome_1	5074423	5075519	tetur01g16110	1.81513e-06	cis	non-detox
chromosome_1	5020917	5154900	5087908	chromosome_1	5080521	5082394	tetur01g16120	2.51921e-14	cis	non-detox
chromosome_2	9684469	9686353	9685411	chromosome_1	5080521	5082394	tetur01g16120	0.000384088	trans	non-detox
chromosome_1	4124097	4124442	4124269	chromosome_1	5085689	5087589	tetur01g16130	1.77621e-05	trans	non-detox
chromosome_2	2632688	2636981	2634834	chromosome_1	5085689	5087589	tetur01g16130	0.00752651	trans	non-detox
chromosome_1	5185736	5300009	5242872	chromosome_1	5087954	5089430	tetur01g16140	3.13497e-28	cis	non-detox
chromosome_1	5007567	5020916	5014241	chromosome_1	5090815	5092651	tetur01g16150	0.00113635	cis	non-detox
chromosome_2	11001709	11051216	11026462	chromosome_1	5101468	5103549	tetur01g16180	0.00661967	trans	detox
chromosome_2	3107951	3127768	3117859	chromosome_1	5101468	5103549	tetur01g16180	0.0046925	trans	detox
chromosome_1	5738113	5828519	5783316	chromosome_1	5106111	5107285	tetur01g16190	2.29799e-05	cis	non-detox
chromosome_3	6142491	6175400	6158945	chromosome_1	5107518	5109741	tetur01g16200	4.83621e-06	trans	non-detox
chromosome_1	28740988	28778486	28759737	chromosome_1	5107518	5109741	tetur01g16200	9.105e-06	trans	non-detox
chromosome_3	19965596	20019726	19992661	chromosome_1	5107518	5109741	tetur01g16200	4.62136e-08	trans	non-detox
chromosome_1	5300010	5357874	5328942	chromosome_1	5107518	5109741	tetur01g16200	8.31858e-59	cis	non-detox
chromosome_2	12424887	12435119	12430003	chromosome_1	5111657	5115100	tetur01g16220	0.00348065	trans	non-detox
chromosome_2	1	350482	175241	chromosome_1	5111657	5115100	tetur01g16220	0.00556236	trans	non-detox
chromosome_1	19311180	19379461	19345320	chromosome_1	5115828	5117186	tetur01g16230	8.2031e-50	trans	non-detox
chromosome_2	10927540	10943414	10935477	chromosome_1	5115828	5117186	tetur01g16230	1.466e-07	trans	non-detox
chromosome_1	31208452	31221036	31214744	chromosome_1	5115828	5117186	tetur01g16230	1.18566e-10	trans	non-detox
chromosome_1	5007567	5020916	5014241	chromosome_1	5115828	5117186	tetur01g16230	0.00806568	cis	non-detox
chromosome_1	30833018	30843063	30838040	chromosome_1	5117302	5118158	tetur01g16240	0.008819	trans	non-detox
chromosome_1	5300010	5357874	5328942	chromosome_1	5117302	5118158	tetur01g16240	1.64042e-10	cis	non-detox
chromosome_3	7528937	7542102	7535519	chromosome_1	5120753	5121094	tetur01g16250	0.00234176	trans	non-detox
chromosome_1	4559421	4559594	4559507	chromosome_1	5120753	5121094	tetur01g16250	0.000400149	cis	non-detox
chromosome_1	18795436	18827000	18811218	chromosome_1	5126763	5127458	tetur01g16270	1.23576e-07	trans	non-detox
chromosome_2	12483694	12509203	12496448	chromosome_1	5126763	5127458	tetur01g16270	0.00465783	trans	non-detox
chromosome_1	8930152	8974031	8952091	chromosome_1	5121320	5135327	tetur01g16280	1.66798e-06	trans	detox
chromosome_3	20820066	20924614	20872340	chromosome_1	5121320	5135327	tetur01g16280	0.00037552	trans	detox
chromosome_2	18349848	18362294	18356071	chromosome_1	5121320	5135327	tetur01g16280	0.00178222	trans	detox
chromosome_2	1474328	1580754	1527541	chromosome_1	5145546	5150599	tetur01g16290	0.00552669	trans	detox
chromosome_2	26329083	26346712	26337897	chromosome_1	5145546	5150599	tetur01g16290	8.43185e-05	trans	detox
chromosome_2	15009255	15029092	15019173	chromosome_1	5145546	5150599	tetur01g16290	0.00391281	trans	detox
chromosome_1	12375609	12426632	12401120	chromosome_1	5145546	5150599	tetur01g16290	9.31174e-06	trans	detox
chromosome_1	426974	493486	460230	chromosome_1	5145546	5150599	tetur01g16290	0.00426353	trans	detox
chromosome_3	17017810	17038748	17028279	chromosome_1	5145546	5150599	tetur01g16290	0.000639069	trans	detox
chromosome_3	23217047	23259639	23238343	chromosome_1	5145546	5150599	tetur01g16290	3.11366e-08	trans	detox
chromosome_1	31565450	31606325	31585887	chromosome_1	5145546	5150599	tetur01g16290	8.13904e-07	trans	detox
chromosome_1	30349731	30401402	30375566	chromosome_1	5150905	5155076	tetur01g16300	0.00415459	trans	non-detox
chromosome_1	5020917	5154900	5087908	chromosome_1	5150905	5155076	tetur01g16300	7.61878e-67	cis	non-detox
chromosome_2	1474328	1580754	1527541	chromosome_1	5169069	5174904	tetur01g16320	0.00160215	trans	non-detox
chromosome_2	1803876	1848567	1826221	chromosome_1	5196709	5197098	tetur01g16350	0.00242297	trans	non-detox
chromosome_2	13128391	13203281	13165836	chromosome_2	13059996	13060393	tetur01g16361	2.93512e-06	cis	detox
chromosome_1	13342013	13350343	13346178	chromosome_2	13059996	13060393	tetur01g16361	2.11156e-05	trans	detox
chromosome_2	6437822	6482718	6460270	chromosome_2	13059996	13060393	tetur01g16361	3.65625e-05	trans	detox
chromosome_1	2318390	2331078	2324734	chromosome_1	2379436	2381901	tetur01g16371	4.92363e-31	cis	detox
chromosome_1	12693496	12844658	12769077	chromosome_2	14408248	14409428	tetur01g16463	2.74047e-05	trans	non-detox
chromosome_2	14312765	14428699	14370732	chromosome_2	14408248	14409428	tetur01g16463	1.44317e-97	cis	non-detox
chromosome_2	16169075	16169927	16169501	chromosome_2	16622215	16624904	tetur01g16483	0.00536543	cis	non-detox
chromosome_2	13006014	13128390	13067202	chromosome_2	13115228	13116585	tetur01g16503	1.40497e-97	cis	non-detox
chromosome_2	16109807	16129317	16119562	chromosome_2	16122799	16123797	tetur01g16516	7.99476e-81	cis	non-detox
chromosome_2	11994498	12043786	12019142	chromosome_2	12002244	12002470	tetur01g16517	1.32946e-99	cis	non-detox
chromosome_2	16485997	16641954	16563975	chromosome_2	16508311	16511555	tetur01g16520	2.32404e-95	cis	non-detox
chromosome_1	2451995	2498734	2475364	chromosome_1	2337855	2339094	tetur01g16524	1.1658e-05	cis	non-detox
chromosome_2	15812219	15848832	15830525	chromosome_1	2474518	2475828	tetur01g16525	0.00574101	trans	non-detox
chromosome_1	31433664	31468550	31451107	chromosome_1	2474518	2475828	tetur01g16525	9.11763e-07	trans	non-detox
chromosome_1	2575140	2616347	2595743	chromosome_1	2476437	2476745	tetur01g16526	6.02714e-11	cis	non-detox
chromosome_1	31368280	31433663	31400971	chromosome_1	2476437	2476745	tetur01g16526	3.69105e-15	trans	non-detox
chromosome_1	19289476	19311179	19300327	chromosome_1	2476437	2476745	tetur01g16526	0.00627836	trans	non-detox
chromosome_2	1399820	1474327	1437073	chromosome_1	2779350	2783805	tetur01g16529	0.00495029	trans	non-detox
chromosome_2	1474328	1580754	1527541	chromosome_1	3189471	3193079	tetur01g16530	0.0028868	trans	non-detox
chromosome_1	4559421	4559594	4559507	chromosome_1	4537009	4537399	tetur01g16540	0.00132817	cis	non-detox
chromosome_1	5020917	5154900	5087908	chromosome_1	5110229	5111416	tetur01g16543	1.35959e-99	cis	non-detox
chromosome_1	24061589	24098240	24079914	chromosome_1	5110229	5111416	tetur01g16543	0.000827354	trans	non-detox
chromosome_2	15600355	15686678	15643516	chromosome_2	15629696	15630561	tetur01g16564	1.78554e-23	cis	non-detox
chromosome_1	12375609	12426632	12401120	chromosome_2	15629696	15630561	tetur01g16564	1.18059e-07	trans	non-detox
chromosome_2	2915298	2931922	2923610	chromosome_2	13680277	13682463	tetur01g16794	0.00110684	trans	non-detox
chromosome_2	1287333	1333220	1310276	chromosome_1	3225772	3228057	tetur01g16804	8.01369e-05	trans	non-detox
chromosome_2	17042078	17043845	17042961	chromosome_2	14852147	14853541	tetur01g16814	3.83227e-05	trans	non-detox
chromosome_2	2931923	2966282	2949102	chromosome_2	14852147	14853541	tetur01g16814	4.02526e-07	trans	non-detox
chromosome_1	20068052	20172701	20120376	chromosome_2	14852147	14853541	tetur01g16814	0.00635822	trans	non-detox
chromosome_2	1474328	1580754	1527541	chromosome_1	4294930	4295736	tetur01g16874	0.00382031	trans	non-detox
chromosome_1	4124097	4124442	4124269	chromosome_1	4328607	4342430	tetur01g16884	0.000932715	cis	non-detox
chromosome_1	2940175	3028751	2984463	chromosome_1	2879360	2880998	tetur01g17294	6.27345e-45	cis	non-detox
chromosome_2	15470940	15477957	15474448	chromosome_2	15584495	15586927	tetur01g17304	4.92972e-10	cis	non-detox
chromosome_1	2275894	2300189	2288041	chromosome_1	2334430	2342026	tetur01g91103	0.00263287	cis	non-detox
chromosome_2	2375523	2399439	2387481	chromosome_1	2334430	2342026	tetur01g91103	0.00867291	trans	non-detox
chromosome_3	14578915	14590831	14584873	chromosome_1	2543853	2544686	tetur01g91106	0.00152575	trans	non-detox
chromosome_1	2385717	2385731	2385724	chromosome_1	2543853	2544686	tetur01g91106	3.38053e-05	cis	non-detox
chromosome_1	27317002	27509065	27413033	chromosome_1	2687816	2688028	tetur01g91114	1.1507e-06	trans	non-detox
chromosome_1	20023351	20063769	20043560	chromosome_1	2687816	2688028	tetur01g91114	0.00261503	trans	non-detox
chromosome_1	3028752	3051702	3040227	chromosome_1	3137538	3146947	tetur01g91136	0.00417993	cis	non-detox
chromosome_2	26702748	26788392	26745570	chromosome_1	3137538	3146947	tetur01g91136	0.00465378	trans	non-detox
chromosome_2	3107951	3127768	3117859	chromosome_1	3430164	3430373	tetur01g91145	2.25681e-05	trans	non-detox
chromosome_1	3351406	3434865	3393135	chromosome_1	3430164	3430373	tetur01g91145	4.90346e-05	cis	non-detox
chromosome_1	3785990	3844336	3815163	chromosome_1	3771595	3772156	tetur01g91154	1.39852e-71	cis	non-detox
chromosome_1	3928960	3937026	3932993	chromosome_1	4063175	4064203	tetur01g91159	5.11112e-08	cis	non-detox
chromosome_1	29814440	29885086	29849763	chromosome_1	4063175	4064203	tetur01g91159	0.0011598	trans	non-detox
chromosome_2	2574953	2586668	2580810	chromosome_1	4063175	4064203	tetur01g91159	0.00262952	trans	non-detox
chromosome_1	11431948	11463821	11447884	chromosome_1	4649567	4661610	tetur01g91178	0.00273665	trans	non-detox
chromosome_1	27146882	27160181	27153531	chromosome_1	4649567	4661610	tetur01g91178	0.000132843	trans	non-detox
chromosome_2	2845248	2915297	2880272	chromosome_1	4890141	4895044	tetur01g91182	0.0011958	trans	non-detox
chromosome_1	5020917	5154900	5087908	chromosome_1	4988645	4989324	tetur01g91320	2.1607e-05	cis	non-detox
chromosome_2	12190708	12289697	12240202	chromosome_2	12225782	12226073	tetur01g92295	4.05157e-27	cis	non-detox
chromosome_2	12289698	12404810	12347254	chromosome_2	12372563	12372797	tetur01g92298	1.35966e-14	cis	non-detox
chromosome_2	12446432	12462585	12454508	chromosome_2	12829988	12830265	tetur01g92309	0.00602298	cis	non-detox
chromosome_1	30493918	30512772	30503345	chromosome_2	12952170	12952507	tetur01g92310	0.000132744	trans	non-detox
chromosome_3	5669252	5672021	5670636	chromosome_2	12952170	12952507	tetur01g92310	0.00742111	trans	non-detox
chromosome_3	803632	910583	857107	chromosome_2	12957860	12958618	tetur01g92313	0.00267674	trans	non-detox
chromosome_2	13006014	13128390	13067202	chromosome_2	13071034	13071207	tetur01g92315	8.0497e-11	cis	non-detox
chromosome_2	12483694	12509203	12496448	chromosome_2	13363122	13364064	tetur01g92322	0.00132356	trans	non-detox
chromosome_3	11817843	11939818	11878830	chromosome_2	13851089	13851504	tetur01g92344	0.00696138	trans	non-detox
chromosome_1	27160182	27186878	27173530	chromosome_2	14946874	14947248	tetur01g92379	0.00184897	trans	non-detox
chromosome_3	910584	987179	948881	chromosome_2	15718381	15718602	tetur01g92407	0.00281201	trans	non-detox
chromosome_1	23934188	23937491	23935839	chromosome_2	15718381	15718602	tetur01g92407	3.63913e-06	trans	non-detox
chromosome_2	12861549	12887923	12874736	chromosome_2	15866667	15867152	tetur01g92411	0.000150396	trans	non-detox
chromosome_2	1	350482	175241	chromosome_2	15866667	15867152	tetur01g92411	0.00539907	trans	non-detox
chromosome_2	5833084	5844766	5838925	chromosome_2	15943076	15943372	tetur01g92414	0.00491942	trans	non-detox
chromosome_3	1156775	1180900	1168837	chromosome_2	16276568	16277701	tetur01g92422	0.00954118	trans	non-detox
chromosome_2	16450521	16485996	16468258	chromosome_2	16488156	16488777	tetur01g92428	2.70898e-84	cis	non-detox
chromosome_2	16409951	16450520	16430235	chromosome_2	16554796	16555740	tetur01g92432	0.00401571	cis	non-detox
chromosome_1	23492371	23502842	23497606	chromosome_2	16554796	16555740	tetur01g92432	0.00397245	trans	non-detox
chromosome_1	30625019	30659643	30642331	chromosome_1	2870238	2871531	tetur01g92860	0.00247522	trans	non-detox
chromosome_2	19241017	19316691	19278854	chromosome_1	2870238	2871531	tetur01g92860	0.000576752	trans	non-detox
chromosome_2	21497882	21562326	21530104	chromosome_2	21514944	21515207	tetur02g00120	3.6797e-90	cis	non-detox
chromosome_2	3107951	3127768	3117859	chromosome_2	21512005	21513078	tetur02g00130	0.00852135	trans	non-detox
chromosome_1	11554133	11740985	11647559	chromosome_2	21512005	21513078	tetur02g00130	3.1648e-05	trans	non-detox
chromosome_2	21497882	21562326	21530104	chromosome_2	21512005	21513078	tetur02g00130	1.6149e-63	cis	non-detox
chromosome_2	21431831	21437454	21434642	chromosome_2	21502738	21504424	tetur02g00190	1.13903e-06	cis	non-detox
chromosome_2	21468660	21497760	21483210	chromosome_2	21496276	21498240	tetur02g00200	3.04616e-44	cis	non-detox
chromosome_2	21497761	21497881	21497821	chromosome_2	21489780	21498516	tetur02g00210	1.80028e-41	cis	non-detox
chromosome_2	21686855	21690548	21688701	chromosome_2	21482559	21483766	tetur02g00220	2.70332e-12	cis	non-detox
chromosome_2	1188576	1218673	1203624	chromosome_2	21472485	21473008	tetur02g00230	0.000314946	trans	non-detox
chromosome_3	14569535	14578914	14574224	chromosome_2	21472485	21473008	tetur02g00230	0.000337625	trans	non-detox
chromosome_2	16045315	16059021	16052168	chromosome_2	21472485	21473008	tetur02g00230	0.000102597	trans	non-detox
chromosome_2	24005479	24062326	24033902	chromosome_2	21472485	21473008	tetur02g00230	0.00205899	trans	non-detox
chromosome_2	21437455	21468659	21453057	chromosome_2	21454373	21455105	tetur02g00270	2.5001e-137	cis	non-detox
chromosome_2	21468660	21497760	21483210	chromosome_2	21437329	21453580	tetur02g00280	8.87086e-10	cis	non-detox
chromosome_2	21468660	21497760	21483210	chromosome_2	21434319	21437104	tetur02g00300	0.000166466	cis	non-detox
chromosome_2	21261018	21285401	21273209	chromosome_2	21430103	21431829	tetur02g00310	1.20531e-10	cis	non-detox
chromosome_2	16641955	16707007	16674481	chromosome_2	21427824	21429975	tetur02g00320	0.00334343	trans	non-detox
chromosome_3	14945713	14951045	14948379	chromosome_2	21427824	21429975	tetur02g00320	5.3137e-05	trans	non-detox
chromosome_2	21497761	21497881	21497821	chromosome_2	21425903	21426121	tetur02g00340	1.46568e-33	cis	non-detox
chromosome_2	1474328	1580754	1527541	chromosome_2	21418795	21420595	tetur02g00350	0.000249455	trans	non-detox
chromosome_3	19322618	19412381	19367499	chromosome_2	21404800	21406970	tetur02g00360	0.00807718	trans	non-detox
chromosome_1	28716252	28740987	28728619	chromosome_2	21404800	21406970	tetur02g00360	0.00143999	trans	non-detox
chromosome_2	20357539	20381122	20369330	chromosome_2	21404800	21406970	tetur02g00360	2.67614e-14	trans	non-detox
chromosome_2	2845248	2915297	2880272	chromosome_2	21385638	21402397	tetur02g00380	0.00271231	trans	non-detox
chromosome_3	14543514	14569534	14556524	chromosome_2	21347239	21357859	tetur02g00400	0.00256698	trans	non-detox
chromosome_2	21468660	21497760	21483210	chromosome_2	21338906	21343206	tetur02g00410	0.00106596	cis	non-detox
chromosome_2	21261018	21285401	21273209	chromosome_2	21331255	21333113	tetur02g00430	7.76102e-11	cis	non-detox
chromosome_1	11229132	11320292	11274712	chromosome_2	21331255	21333113	tetur02g00430	0.000188567	trans	non-detox
chromosome_3	8973262	8996800	8985031	chromosome_2	21324203	21325026	tetur02g00480	1.05352e-05	trans	non-detox
chromosome_2	24507946	24514210	24511078	chromosome_2	21324203	21325026	tetur02g00480	0.00465772	trans	non-detox
chromosome_2	21244014	21261017	21252515	chromosome_2	21314657	21318233	tetur02g00500	0.00482702	cis	non-detox
chromosome_1	27509066	27677355	27593210	chromosome_2	21314657	21318233	tetur02g00500	2.20108e-09	trans	non-detox
chromosome_3	9313755	9380535	9347145	chromosome_2	21314657	21318233	tetur02g00500	0.00484255	trans	non-detox
chromosome_2	21261018	21285401	21273209	chromosome_2	21313108	21314574	tetur02g00510	8.52059e-30	cis	non-detox
chromosome_2	21437455	21468659	21453057	chromosome_2	21301769	21305170	tetur02g00520	1.11258e-38	cis	non-detox
chromosome_2	21285402	21334131	21309766	chromosome_2	21289347	21300369	tetur02g00530	5.42464e-38	cis	non-detox
chromosome_2	11204252	11220909	11212580	chromosome_2	21289347	21300369	tetur02g00530	0.00773999	trans	non-detox
chromosome_1	8433895	8468921	8451408	chromosome_2	21272696	21276267	tetur02g00550	0.0054005	trans	non-detox
chromosome_2	21334132	21431830	21382981	chromosome_2	21271859	21272371	tetur02g00560	1.12176e-06	cis	non-detox
chromosome_2	3294477	3305430	3299953	chromosome_2	21271859	21272371	tetur02g00560	0.00205198	trans	non-detox
chromosome_3	20400176	20433183	20416679	chromosome_2	21271859	21272371	tetur02g00560	0.000108373	trans	non-detox
chromosome_2	10649708	10747227	10698467	chromosome_2	21267679	21268512	tetur02g00570	8.52274e-06	trans	non-detox
chromosome_1	1876875	1898431	1887653	chromosome_2	21267679	21268512	tetur02g00570	0.000436698	trans	non-detox
chromosome_1	9549957	9576860	9563408	chromosome_2	21267679	21268512	tetur02g00570	0.00264574	trans	non-detox
chromosome_2	21104027	21158549	21131288	chromosome_2	21267679	21268512	tetur02g00570	1.84314e-19	cis	non-detox
chromosome_2	21334132	21431830	21382981	chromosome_2	21224139	21225620	tetur02g00630	0.00925216	cis	non-detox
chromosome_2	21468660	21497760	21483210	chromosome_2	21217354	21223489	tetur02g00640	0.00499745	cis	non-detox
chromosome_1	19379462	19392461	19385961	chromosome_2	21208998	21210470	tetur02g00670	0.0089367	trans	non-detox
chromosome_2	21285402	21334131	21309766	chromosome_2	21208998	21210470	tetur02g00670	5.75441e-06	cis	non-detox
chromosome_2	1580755	1707384	1644069	chromosome_2	21208998	21210470	tetur02g00670	0.0053213	trans	non-detox
chromosome_1	25145148	25159143	25152145	chromosome_2	21204770	21207871	tetur02g00680	0.00142853	trans	non-detox
chromosome_2	21104027	21158549	21131288	chromosome_2	21204770	21207871	tetur02g00680	3.90744e-33	cis	non-detox
chromosome_2	21158550	21244013	21201281	chromosome_2	21203198	21204409	tetur02g00690	2.38033e-26	cis	non-detox
chromosome_2	2915298	2931922	2923610	chromosome_2	21189596	21196632	tetur02g00710	0.000606564	trans	non-detox
chromosome_2	21860709	21940688	21900698	chromosome_2	21184322	21185135	tetur02g00720	5.30839e-06	cis	non-detox
chromosome_1	31433664	31468550	31451107	chromosome_2	21168706	21177805	tetur02g00730	0.000658251	trans	non-detox
chromosome_2	21468660	21497760	21483210	chromosome_2	21168706	21177805	tetur02g00730	0.00662778	cis	non-detox
chromosome_1	8930152	8974031	8952091	chromosome_2	21168706	21177805	tetur02g00730	0.000396119	trans	non-detox
chromosome_2	18111254	18135288	18123271	chromosome_2	21153466	21156404	tetur02g00790	0.00106104	trans	non-detox
chromosome_1	31168072	31188727	31178399	chromosome_2	21148484	21153334	tetur02g00800	0.000248665	trans	non-detox
chromosome_2	10243071	10309024	10276047	chromosome_2	21148484	21153334	tetur02g00800	0.0053823	trans	non-detox
chromosome_1	2340497	2342945	2341721	chromosome_2	21148484	21153334	tetur02g00800	0.0066387	trans	non-detox
chromosome_1	18678104	18795435	18736769	chromosome_2	21103261	21148429	tetur02g00810	1.10121e-05	trans	non-detox
chromosome_2	20555764	20645684	20600724	chromosome_2	21103261	21148429	tetur02g00810	0.0060089	cis	non-detox
chromosome_2	27135186	27149384	27142285	chromosome_2	21103261	21148429	tetur02g00810	0.00228942	trans	non-detox
chromosome_1	7107620	7174022	7140821	chromosome_2	21103261	21148429	tetur02g00810	4.43192e-05	trans	non-detox
chromosome_1	8433895	8468921	8451408	chromosome_2	21100627	21102371	tetur02g00830	0.00377596	trans	non-detox
chromosome_1	18678104	18795435	18736769	chromosome_2	21100627	21102371	tetur02g00830	0.00182922	trans	non-detox
chromosome_1	18678104	18795435	18736769	chromosome_2	21099108	21100608	tetur02g00840	0.000287675	trans	non-detox
chromosome_1	5020917	5154900	5087908	chromosome_2	21099108	21100608	tetur02g00840	0.00537427	trans	non-detox
chromosome_2	21431831	21437454	21434642	chromosome_2	21078058	21083660	tetur02g00870	0.0017691	cis	non-detox
chromosome_1	7288730	7340253	7314491	chromosome_2	21061192	21061967	tetur02g00920	0.00337997	trans	non-detox
chromosome_2	21158550	21244013	21201281	chromosome_2	21061192	21061967	tetur02g00920	8.99976e-18	cis	non-detox
chromosome_1	1039112	1045223	1042167	chromosome_2	21054385	21056538	tetur02g00940	0.00851521	trans	non-detox
chromosome_2	29029390	29215314	29122352	chromosome_2	21054385	21056538	tetur02g00940	0.00660735	trans	non-detox
chromosome_3	21203005	21346715	21274860	chromosome_2	21035369	21036442	tetur02g00980	0.00987477	trans	non-detox
chromosome_3	5650022	5669251	5659636	chromosome_2	21035369	21036442	tetur02g00980	1.93625e-05	trans	non-detox
chromosome_1	29769113	29814439	29791776	chromosome_2	21033363	21034114	tetur02g00990	0.00824421	trans	non-detox
chromosome_2	2808579	2845247	2826913	chromosome_2	21033363	21034114	tetur02g00990	0.00385554	trans	non-detox
chromosome_2	18135289	18190686	18162987	chromosome_2	21033363	21034114	tetur02g00990	0.00116394	trans	non-detox
chromosome_2	20833111	20869590	20851350	chromosome_2	21028811	21031862	tetur02g01010	0.0023372	cis	non-detox
chromosome_2	9153125	9179818	9166471	chromosome_2	21028811	21031862	tetur02g01010	0.00199157	trans	non-detox
chromosome_2	20833111	20869590	20851350	chromosome_2	21025776	21026629	tetur02g01040	0.00398596	cis	non-detox
chromosome_2	1	350482	175241	chromosome_2	21019316	21024169	tetur02g01050	0.00827172	trans	non-detox
chromosome_2	20736324	20777000	20756662	chromosome_2	21005340	21007168	tetur02g01140	0.00167058	cis	non-detox
chromosome_2	1803876	1848567	1826221	chromosome_2	20952477	20997556	tetur02g01150	2.65247e-06	trans	non-detox
chromosome_2	20426195	20534578	20480386	chromosome_2	20948545	20951509	tetur02g01180	1.08101e-12	cis	non-detox
chromosome_1	11229132	11320292	11274712	chromosome_2	20948545	20951509	tetur02g01180	0.00384496	trans	non-detox
chromosome_2	20869591	20924674	20897132	chromosome_2	20947030	20948216	tetur02g01190	2.23154e-09	cis	non-detox
chromosome_2	20813581	20823250	20818415	chromosome_2	20945462	20946263	tetur02g01200	0.000541172	cis	non-detox
chromosome_2	20924675	20965333	20945004	chromosome_2	20944310	20944618	tetur02g01210	5.03159e-39	cis	non-detox
chromosome_1	6352757	6364317	6358537	chromosome_2	20944310	20944618	tetur02g01210	0.000152743	trans	non-detox
chromosome_1	6636845	6684260	6660552	chromosome_2	20943339	20943950	tetur02g01230	1.00157e-05	trans	non-detox
chromosome_2	20869591	20924674	20897132	chromosome_2	20943339	20943950	tetur02g01230	2.23445e-44	cis	non-detox
chromosome_1	1786128	1802144	1794136	chromosome_2	20939424	20944118	tetur02g01240	0.00747775	trans	non-detox
chromosome_2	21104027	21158549	21131288	chromosome_2	20938131	20940980	tetur02g01250	8.05137e-06	cis	non-detox
chromosome_3	6049072	6092322	6070697	chromosome_2	20924001	20924916	tetur02g01270	3.54826e-07	trans	detox
chromosome_2	21104027	21158549	21131288	chromosome_2	20924001	20924916	tetur02g01270	5.65336e-10	cis	detox
chromosome_2	3760102	3771844	3765973	chromosome_2	20920687	20922552	tetur02g01290	0.00692283	trans	detox
chromosome_2	21104027	21158549	21131288	chromosome_2	20920687	20922552	tetur02g01290	3.32727e-15	cis	detox
chromosome_3	1200994	1212370	1206682	chromosome_2	20920687	20922552	tetur02g01290	0.0010881	trans	detox
chromosome_1	29814440	29885086	29849763	chromosome_2	20915941	20917505	tetur02g01310	0.000370041	trans	detox
chromosome_2	20833111	20869590	20851350	chromosome_2	20915941	20917505	tetur02g01310	5.91147e-31	cis	detox
chromosome_2	20869591	20924674	20897132	chromosome_2	20914900	20915618	tetur02g01330	8.17526e-118	cis	detox
chromosome_2	20823251	20833110	20828180	chromosome_2	20903556	20904340	tetur02g01350	3.06828e-17	cis	detox
chromosome_2	20869591	20924674	20897132	chromosome_2	20893855	20897557	tetur02g01370	8.97328e-119	cis	non-detox
chromosome_3	1	441585	220793	chromosome_2	20878883	20879202	tetur02g01390	0.00323788	trans	non-detox
chromosome_2	2632688	2636981	2634834	chromosome_2	20855664	20869248	tetur02g01410	0.000216701	trans	non-detox
chromosome_2	20833111	20869590	20851350	chromosome_2	20834267	20851809	tetur02g01450	1.1924e-15	cis	non-detox
chromosome_2	26595604	26655326	26625465	chromosome_2	20830329	20831675	tetur02g01470	0.00149676	trans	non-detox
chromosome_2	20534579	20555763	20545171	chromosome_2	20820305	20823941	tetur02g01500	0.00134818	cis	non-detox
chromosome_1	3550641	3582375	3566508	chromosome_2	20813430	20815030	tetur02g01520	0.00372094	trans	non-detox
chromosome_2	20777001	20809376	20793188	chromosome_2	20813430	20815030	tetur02g01520	4.771e-05	cis	non-detox
chromosome_2	21497761	21497881	21497821	chromosome_2	20805840	20811649	tetur02g01530	4.93001e-08	cis	non-detox
chromosome_3	7528937	7542102	7535519	chromosome_2	20805840	20811649	tetur02g01530	0.00162922	trans	non-detox
chromosome_2	20645685	20657294	20651489	chromosome_2	20799802	20800896	tetur02g01540	0.00153156	cis	non-detox
chromosome_1	870130	957756	913943	chromosome_2	20799802	20800896	tetur02g01540	0.00161183	trans	non-detox
chromosome_2	20777001	20809376	20793188	chromosome_2	20797742	20798918	tetur02g01550	1.05519e-07	cis	non-detox
chromosome_2	21468660	21497760	21483210	chromosome_2	20794316	20797118	tetur02g01570	1.07472e-09	cis	non-detox
chromosome_2	1	350482	175241	chromosome_2	20792534	20793629	tetur02g01580	0.00161782	trans	non-detox
chromosome_2	2399440	2574952	2487196	chromosome_2	20789772	20791927	tetur02g01590	0.00170938	trans	non-detox
chromosome_2	20813581	20823250	20818415	chromosome_2	20759528	20787887	tetur02g01600	0.000881651	cis	non-detox
chromosome_2	2931923	2966282	2949102	chromosome_2	20746606	20747686	tetur02g01630	0.000928628	trans	non-detox
chromosome_2	20736324	20777000	20756662	chromosome_2	20746606	20747686	tetur02g01630	5.20443e-35	cis	non-detox
chromosome_3	14148742	14215983	14182362	chromosome_2	20746606	20747686	tetur02g01630	0.000609354	trans	non-detox
chromosome_1	3051703	3166394	3109048	chromosome_2	20746606	20747686	tetur02g01630	0.00720379	trans	non-detox
chromosome_2	2845248	2915297	2880272	chromosome_2	20743999	20744968	tetur02g01640	0.00281209	trans	non-detox
chromosome_2	20645685	20657294	20651489	chromosome_2	20743999	20744968	tetur02g01640	4.37946e-32	cis	non-detox
chromosome_2	3854306	3903412	3878859	chromosome_2	20734492	20743428	tetur02g01650	0.000414241	trans	non-detox
chromosome_1	30625019	30659643	30642331	chromosome_2	20734492	20743428	tetur02g01650	0.00216806	trans	non-detox
chromosome_1	19587870	19758251	19673060	chromosome_2	20734492	20743428	tetur02g01650	0.00218379	trans	non-detox
chromosome_2	11895615	11912976	11904295	chromosome_2	20734492	20743428	tetur02g01650	0.00140574	trans	non-detox
chromosome_2	22298460	22488086	22393273	chromosome_2	20732339	20734168	tetur02g01660	0.00133367	trans	non-detox
chromosome_1	20068052	20172701	20120376	chromosome_2	20681775	20682401	tetur02g01710	0.00253738	trans	non-detox
chromosome_1	24061589	24098240	24079914	chromosome_2	20676890	20680385	tetur02g01720	0.00782101	trans	non-detox
chromosome_2	20686020	20736323	20711171	chromosome_2	20676890	20680385	tetur02g01720	2.08386e-09	cis	non-detox
chromosome_3	7528937	7542102	7535519	chromosome_2	20675707	20676825	tetur02g01730	0.00262545	trans	non-detox
chromosome_1	1786128	1802144	1794136	chromosome_2	20675707	20676825	tetur02g01730	0.00286161	trans	non-detox
chromosome_2	20645685	20657294	20651489	chromosome_2	20656494	20675122	tetur02g01740	4.68699e-06	cis	non-detox
chromosome_1	1039112	1045223	1042167	chromosome_2	20656494	20675122	tetur02g01740	0.0017311	trans	non-detox
chromosome_2	27214554	27301585	27258069	chromosome_2	20656494	20675122	tetur02g01740	0.000640832	trans	non-detox
chromosome_2	2845248	2915297	2880272	chromosome_2	20650148	20654967	tetur02g01750	0.00647517	trans	non-detox
chromosome_2	2760442	2808578	2784510	chromosome_2	20643538	20643788	tetur02g01760	4.13581e-11	trans	non-detox
chromosome_1	22845097	22890843	22867970	chromosome_2	20643538	20643788	tetur02g01760	0.00215887	trans	non-detox
chromosome_1	11229132	11320292	11274712	chromosome_2	20643538	20643788	tetur02g01760	0.00970595	trans	non-detox
chromosome_2	20426195	20534578	20480386	chromosome_2	20641392	20641917	tetur02g01770	2.79567e-15	cis	non-detox
chromosome_1	24061589	24098240	24079914	chromosome_2	20631362	20640440	tetur02g01780	0.000196002	trans	non-detox
chromosome_2	20555764	20645684	20600724	chromosome_2	20615942	20616316	tetur02g01820	5.6776e-05	cis	non-detox
chromosome_3	19421497	19433170	19427333	chromosome_2	20615942	20616316	tetur02g01820	0.0074035	trans	non-detox
chromosome_1	3434866	3497880	3466373	chromosome_2	20615942	20616316	tetur02g01820	0.00257604	trans	non-detox
chromosome_3	8933257	8954219	8943738	chromosome_2	20615942	20616316	tetur02g01820	0.00374095	trans	non-detox
chromosome_1	10475387	10499843	10487615	chromosome_2	20613302	20614175	tetur02g01840	0.00567118	trans	non-detox
chromosome_3	14336733	14361623	14349178	chromosome_2	20613302	20614175	tetur02g01840	0.000796044	trans	non-detox
chromosome_2	20555764	20645684	20600724	chromosome_2	20599251	20601160	tetur02g01850	3.8244e-92	cis	non-detox
chromosome_2	21468660	21497760	21483210	chromosome_2	20592862	20594066	tetur02g01870	0.000662414	trans	non-detox
chromosome_1	24709703	24710029	24709866	chromosome_2	20559080	20564019	tetur02g01950	0.00593995	trans	non-detox
chromosome_2	20736324	20777000	20756662	chromosome_2	20557996	20558791	tetur02g01960	7.4388e-14	cis	non-detox
chromosome_1	30308231	30318349	30313290	chromosome_2	20556099	20557730	tetur02g01980	0.000333293	trans	non-detox
chromosome_3	22762064	22836272	22799168	chromosome_2	20556099	20557730	tetur02g01980	0.00043035	trans	non-detox
chromosome_2	20426195	20534578	20480386	chromosome_2	20551512	20552625	tetur02g02000	5.3501e-15	cis	non-detox
chromosome_1	1561130	1584799	1572964	chromosome_2	20551512	20552625	tetur02g02000	0.00283771	trans	non-detox
chromosome_2	11586025	11654648	11620336	chromosome_2	20549732	20550821	tetur02g02010	0.00303096	trans	non-detox
chromosome_1	2318390	2331078	2324734	chromosome_2	20549732	20550821	tetur02g02010	6.47038e-05	trans	non-detox
chromosome_2	20534579	20555763	20545171	chromosome_2	20508655	20509405	tetur02g02080	2.22442e-72	cis	non-detox
chromosome_2	20426195	20534578	20480386	chromosome_2	20505378	20506423	tetur02g02090	4.31718e-26	cis	non-detox
chromosome_1	1134190	1173859	1154024	chromosome_2	20498057	20501035	tetur02g02110	0.00979026	trans	non-detox
chromosome_3	2105413	2133398	2119405	chromosome_2	20491522	20492210	tetur02g02130	0.00282513	trans	non-detox
chromosome_2	20555764	20645684	20600724	chromosome_2	20485217	20491287	tetur02g02140	3.14322e-06	cis	non-detox
chromosome_2	9628040	9684468	9656254	chromosome_2	20467351	20467638	tetur02g02180	1.16992e-29	trans	non-detox
chromosome_2	25980924	26012733	25996828	chromosome_2	20467351	20467638	tetur02g02180	0.000891279	trans	non-detox
chromosome_2	20555764	20645684	20600724	chromosome_2	20464365	20465934	tetur02g02190	1.04127e-05	cis	non-detox
chromosome_1	15045030	15111359	15078194	chromosome_2	20462674	20463879	tetur02g02200	0.00061023	trans	non-detox
chromosome_3	14148742	14215983	14182362	chromosome_2	20462674	20463879	tetur02g02200	0.00413153	trans	non-detox
chromosome_3	13928804	13965303	13947053	chromosome_2	20425451	20461103	tetur02g02220	0.00344023	trans	non-detox
chromosome_1	6684261	6687022	6685641	chromosome_2	20390024	20398889	tetur02g02260	0.00292102	trans	non-detox
chromosome_1	31892784	31898109	31895446	chromosome_2	20390024	20398889	tetur02g02260	0.00579917	trans	non-detox
chromosome_2	21431831	21437454	21434642	chromosome_2	20390024	20398889	tetur02g02260	0.00317798	trans	non-detox
chromosome_2	1580755	1707384	1644069	chromosome_2	20390024	20398889	tetur02g02260	0.00324176	trans	non-detox
chromosome_2	2931923	2966282	2949102	chromosome_2	20376471	20387256	tetur02g02270	0.000111499	trans	non-detox
chromosome_2	18556786	18631271	18594028	chromosome_2	20367515	20369151	tetur02g02300	1.33156e-05	trans	non-detox
chromosome_1	6965236	6982421	6973828	chromosome_2	20367515	20369151	tetur02g02300	5.30672e-09	trans	non-detox
chromosome_2	1474328	1580754	1527541	chromosome_2	20361611	20363275	tetur02g02310	0.00957231	trans	non-detox
chromosome_2	18135289	18190686	18162987	chromosome_2	20358474	20362674	tetur02g02320	0.000319182	trans	non-detox
chromosome_2	2931923	2966282	2949102	chromosome_2	20355778	20356821	tetur02g02330	6.47421e-14	trans	non-detox
chromosome_3	14148742	14215983	14182362	chromosome_2	20355778	20356821	tetur02g02330	0.00385207	trans	non-detox
chromosome_1	8921344	8930151	8925747	chromosome_2	20355778	20356821	tetur02g02330	0.00147925	trans	non-detox
chromosome_2	2845248	2915297	2880272	chromosome_2	20353645	20355582	tetur02g02340	0.000235133	trans	non-detox
chromosome_2	20357539	20381122	20369330	chromosome_2	20353645	20355582	tetur02g02340	2.5741e-28	cis	non-detox
chromosome_1	1217378	1275820	1246599	chromosome_2	20353645	20355582	tetur02g02340	0.00626566	trans	non-detox
chromosome_2	10800254	10809492	10804873	chromosome_2	20351516	20352742	tetur02g02350	1.73874e-06	trans	non-detox
chromosome_2	19316692	19402170	19359431	chromosome_2	20351516	20352742	tetur02g02350	8.27279e-10	trans	non-detox
chromosome_2	3107951	3127768	3117859	chromosome_2	20351516	20352742	tetur02g02350	2.14963e-09	trans	non-detox
chromosome_2	11242081	11286453	11264267	chromosome_2	20337528	20339543	tetur02g02370	0.0028448	trans	non-detox
chromosome_2	19661091	19772517	19716804	chromosome_2	20337528	20339543	tetur02g02370	5.29265e-21	cis	non-detox
chromosome_1	18269529	18528326	18398927	chromosome_2	20337528	20339543	tetur02g02370	1.76271e-08	trans	non-detox
chromosome_2	20114717	20357538	20236127	chromosome_2	20335932	20337170	tetur02g02380	2.1942e-33	cis	non-detox
chromosome_2	2586669	2611503	2599086	chromosome_2	20334763	20335528	tetur02g02390	0.00704278	trans	non-detox
chromosome_2	20114717	20357538	20236127	chromosome_2	20334763	20335528	tetur02g02390	2.45006e-93	cis	non-detox
chromosome_2	20114717	20357538	20236127	chromosome_2	20331331	20332360	tetur02g02400	2.91292e-147	cis	non-detox
chromosome_1	24037305	24061588	24049446	chromosome_2	20329116	20330759	tetur02g02420	0.00774779	trans	non-detox
chromosome_2	20114717	20357538	20236127	chromosome_2	20329116	20330759	tetur02g02420	9.46185e-66	cis	non-detox
chromosome_2	20114717	20357538	20236127	chromosome_2	20327383	20328604	tetur02g02430	1.87337e-86	cis	non-detox
chromosome_2	20114717	20357538	20236127	chromosome_2	20326106	20326936	tetur02g02440	0.00406818	cis	non-detox
chromosome_2	19621587	19661090	19641338	chromosome_2	20324161	20324749	tetur02g02450	9.47123e-21	cis	non-detox
chromosome_2	20114717	20357538	20236127	chromosome_2	20320591	20322999	tetur02g02460	7.64235e-44	cis	non-detox
chromosome_1	23687984	23701827	23694905	chromosome_2	20314228	20315399	tetur02g02490	0.00409174	trans	non-detox
chromosome_2	28077855	28125135	28101495	chromosome_2	20273497	20274636	tetur02g02550	7.96198e-64	trans	non-detox
chromosome_2	28653578	28668967	28661272	chromosome_2	20267044	20268635	tetur02g02590	2.08799e-26	trans	non-detox
chromosome_1	5154901	5185735	5170318	chromosome_2	20266407	20266947	tetur02g02600	3.60655e-44	trans	non-detox
chromosome_2	20357539	20381122	20369330	chromosome_2	20232964	20233816	tetur02g02750	1.2367e-17	cis	non-detox
chromosome_2	20114717	20357538	20236127	chromosome_2	20226074	20228208	tetur02g02780	6.49176e-34	cis	non-detox
chromosome_2	20114717	20357538	20236127	chromosome_2	20216707	20221718	tetur02g02790	1.01462e-53	cis	non-detox
chromosome_2	2632688	2636981	2634834	chromosome_2	20215251	20216655	tetur02g02800	0.0013393	trans	non-detox
chromosome_3	3535142	3559705	3547423	chromosome_2	20215251	20216655	tetur02g02800	0.00980876	trans	non-detox
chromosome_2	20357539	20381122	20369330	chromosome_2	20215251	20216655	tetur02g02800	8.52809e-50	cis	non-detox
chromosome_2	19960278	19987597	19973937	chromosome_2	20213314	20214349	tetur02g02810	8.19421e-10	cis	non-detox
chromosome_2	20114717	20357538	20236127	chromosome_2	20211624	20212814	tetur02g02820	6.76042e-115	cis	non-detox
chromosome_2	20114717	20357538	20236127	chromosome_2	20202574	20209186	tetur02g02830	7.81589e-102	cis	non-detox
chromosome_2	19557072	19621586	19589329	chromosome_2	20185141	20185923	tetur02g02880	5.02738e-08	cis	non-detox
chromosome_2	19987598	20114716	20051157	chromosome_2	20180320	20183079	tetur02g02900	1.25285e-114	cis	non-detox
chromosome_2	19453479	19557071	19505275	chromosome_2	20164481	20168330	tetur02g02940	1.84089e-16	cis	non-detox
chromosome_2	20114717	20357538	20236127	chromosome_2	20161241	20164110	tetur02g02950	6.69679e-08	cis	non-detox
chromosome_2	11404357	11449079	11426718	chromosome_2	20161241	20164110	tetur02g02950	0.00156026	trans	non-detox
chromosome_2	20114717	20357538	20236127	chromosome_2	20146383	20150153	tetur02g02960	1.89368e-48	cis	non-detox
chromosome_1	11357964	11400071	11379017	chromosome_2	20146383	20150153	tetur02g02960	0.00966194	trans	non-detox
chromosome_2	20114717	20357538	20236127	chromosome_2	20143590	20144153	tetur02g02980	4.10622e-29	cis	non-detox
chromosome_2	2399440	2574952	2487196	chromosome_2	20143590	20144153	tetur02g02980	0.00713842	trans	non-detox
chromosome_1	12271203	12286272	12278737	chromosome_2	20139054	20143177	tetur02g02990	0.00257813	trans	non-detox
chromosome_2	18190687	18254866	18222776	chromosome_2	20139054	20143177	tetur02g02990	1.52865e-09	trans	non-detox
chromosome_1	22777144	22807126	22792135	chromosome_2	20139054	20143177	tetur02g02990	0.00831007	trans	non-detox
chromosome_1	11357964	11400071	11379017	chromosome_2	20135394	20138768	tetur02g03000	0.000178101	trans	non-detox
chromosome_2	20114717	20357538	20236127	chromosome_2	20135394	20138768	tetur02g03000	1.15331e-98	cis	non-detox
chromosome_2	19241017	19316691	19278854	chromosome_2	20130779	20135062	tetur02g03010	5.1411e-11	trans	non-detox
chromosome_1	1802145	1816906	1809525	chromosome_2	20130779	20135062	tetur02g03010	0.000170753	trans	non-detox
chromosome_2	19241017	19316691	19278854	chromosome_2	20125484	20128926	tetur02g03020	9.61438e-11	trans	non-detox
chromosome_1	11229132	11320292	11274712	chromosome_2	20125484	20128926	tetur02g03020	0.00143931	trans	non-detox
chromosome_1	22331797	22335460	22333628	chromosome_2	20125484	20128926	tetur02g03020	0.00490819	trans	non-detox
chromosome_2	20114717	20357538	20236127	chromosome_2	20122638	20123169	tetur02g03040	2.52716e-121	cis	non-detox
chromosome_2	14038966	14186540	14112753	chromosome_2	20115204	20116743	tetur02g03050	2.62856e-05	trans	non-detox
chromosome_2	3063375	3107950	3085662	chromosome_2	20115204	20116743	tetur02g03050	3.05458e-05	trans	non-detox
chromosome_2	20114717	20357538	20236127	chromosome_2	20110285	20114607	tetur02g03060	4.05494e-38	cis	non-detox
chromosome_1	1600232	1761235	1680733	chromosome_2	20108406	20109354	tetur02g03070	0.000101361	trans	non-detox
chromosome_3	6253593	6258037	6255815	chromosome_2	20108406	20109354	tetur02g03070	1.87477e-06	trans	non-detox
chromosome_2	20114717	20357538	20236127	chromosome_2	20108406	20109354	tetur02g03070	1.80199e-05	cis	non-detox
chromosome_2	9684469	9686353	9685411	chromosome_2	20108406	20109354	tetur02g03070	0.000173312	trans	non-detox
chromosome_3	14148742	14215983	14182362	chromosome_2	20099689	20108670	tetur02g03080	0.00707616	trans	non-detox
chromosome_2	19987598	20114716	20051157	chromosome_2	20086256	20087220	tetur02g03090	1.12164e-19	cis	non-detox
chromosome_2	20924675	20965333	20945004	chromosome_2	20084761	20085965	tetur02g03100	4.02968e-99	trans	non-detox
chromosome_2	20357539	20381122	20369330	chromosome_2	20067699	20069485	tetur02g03130	0.00114498	cis	non-detox
chromosome_2	19987598	20114716	20051157	chromosome_2	20066995	20067214	tetur02g03140	0.000368196	cis	non-detox
chromosome_2	2915298	2931922	2923610	chromosome_2	20063273	20066714	tetur02g03150	3.54699e-05	trans	non-detox
chromosome_1	24213943	24249498	24231720	chromosome_2	20055858	20059075	tetur02g03160	4.34341e-08	trans	non-detox
chromosome_2	3008506	3040410	3024458	chromosome_2	20055858	20059075	tetur02g03160	0.000119469	trans	non-detox
chromosome_3	22111025	22172007	22141516	chromosome_2	20055858	20059075	tetur02g03160	3.74722e-08	trans	non-detox
chromosome_1	30681188	30739421	30710304	chromosome_2	20055858	20059075	tetur02g03160	4.42375e-08	trans	non-detox
chromosome_2	19772518	19960277	19866397	chromosome_2	20055858	20059075	tetur02g03160	5.15537e-08	cis	non-detox
chromosome_1	32350923	32443156	32397039	chromosome_2	20048906	20055194	tetur02g03180	0.00157304	trans	non-detox
chromosome_2	3127769	3150080	3138924	chromosome_2	20048906	20055194	tetur02g03180	0.00168112	trans	non-detox
chromosome_1	12491974	12522696	12507335	chromosome_2	20044330	20047331	tetur02g03190	2.61184e-07	trans	non-detox
chromosome_1	31433664	31468550	31451107	chromosome_2	20044330	20047331	tetur02g03190	2.53616e-05	trans	non-detox
chromosome_3	1133292	1156774	1145033	chromosome_2	20044330	20047331	tetur02g03190	1.7352e-05	trans	non-detox
chromosome_3	1854041	1881719	1867880	chromosome_2	20041703	20042474	tetur02g03210	0.00421554	trans	non-detox
chromosome_3	7002989	7020890	7011939	chromosome_2	20031879	20033369	tetur02g03240	2.59188e-05	trans	non-detox
chromosome_1	1969508	2072797	2021152	chromosome_2	20031879	20033369	tetur02g03240	3.73867e-05	trans	non-detox
chromosome_2	19045389	19068774	19057081	chromosome_2	20026642	20031094	tetur02g03250	6.56218e-05	trans	non-detox
chromosome_2	2845248	2915297	2880272	chromosome_2	20017567	20025993	tetur02g03260	0.00274553	trans	non-detox
chromosome_1	23590561	23623263	23606912	chromosome_2	20017567	20025993	tetur02g03260	0.00586052	trans	non-detox
chromosome_2	3903413	3944794	3924103	chromosome_2	20013286	20014217	tetur02g03270	0.00240686	trans	non-detox
chromosome_2	19621587	19661090	19641338	chromosome_2	20013286	20014217	tetur02g03270	2.80632e-06	cis	non-detox
chromosome_1	23668697	23678981	23673839	chromosome_2	20009841	20012662	tetur02g03280	0.00840636	trans	non-detox
chromosome_1	1761236	1771979	1766607	chromosome_2	20009841	20012662	tetur02g03280	1.47642e-07	trans	non-detox
chromosome_2	16109807	16129317	16119562	chromosome_2	20009841	20012662	tetur02g03280	0.00154919	trans	non-detox
chromosome_1	31168072	31188727	31178399	chromosome_2	20009841	20012662	tetur02g03280	0.00393886	trans	non-detox
chromosome_2	19987598	20114716	20051157	chromosome_2	19995982	19997532	tetur02g03300	2.03092e-92	cis	detox
chromosome_2	19987598	20114716	20051157	chromosome_2	19991105	19995815	tetur02g03310	1.6278e-20	cis	non-detox
chromosome_2	19987598	20114716	20051157	chromosome_2	19989079	19990038	tetur02g03320	3.33333e-19	cis	non-detox
chromosome_1	25003866	25033983	25018924	chromosome_2	19981428	19986335	tetur02g03340	5.67128e-05	trans	non-detox
chromosome_2	2745349	2760441	2752895	chromosome_2	19981428	19986335	tetur02g03340	0.0026648	trans	non-detox
chromosome_1	7107620	7174022	7140821	chromosome_2	19977614	19978732	tetur02g03360	0.00632267	trans	non-detox
chromosome_2	19960278	19987597	19973937	chromosome_2	19977614	19978732	tetur02g03360	9.84352e-98	cis	non-detox
chromosome_2	19661091	19772517	19716804	chromosome_2	19903194	19903465	tetur02g03430	1.55274e-05	cis	non-detox
chromosome_2	2966283	3005954	2986118	chromosome_2	19900357	19900899	tetur02g03450	8.62655e-05	trans	non-detox
chromosome_2	20555764	20645684	20600724	chromosome_2	19894997	19895710	tetur02g03460	8.47259e-07	cis	non-detox
chromosome_2	3063375	3107950	3085662	chromosome_2	19894997	19895710	tetur02g03460	0.00151074	trans	non-detox
chromosome_2	4218607	4238900	4228753	chromosome_2	19893705	19894475	tetur02g03470	0.000473406	trans	non-detox
chromosome_2	19987598	20114716	20051157	chromosome_2	19893705	19894475	tetur02g03470	1.38759e-10	cis	non-detox
chromosome_2	19772518	19960277	19866397	chromosome_2	19890440	19892542	tetur02g03480	1.94663e-93	cis	non-detox
chromosome_2	19772518	19960277	19866397	chromosome_2	19888857	19890075	tetur02g03490	1.08639e-16	cis	detox
chromosome_2	2399440	2574952	2487196	chromosome_2	19888857	19890075	tetur02g03490	0.000155341	trans	detox
chromosome_3	14898391	14916889	14907640	chromosome_2	19881544	19882640	tetur02g03510	0.000709872	trans	non-detox
chromosome_2	20534579	20555763	20545171	chromosome_2	19877971	19879621	tetur02g03520	9.05776e-11	cis	non-detox
chromosome_1	32056415	32078746	32067580	chromosome_2	19877971	19879621	tetur02g03520	0.0091411	trans	non-detox
chromosome_2	19772518	19960277	19866397	chromosome_2	19875787	19877779	tetur02g03530	3.36862e-44	cis	non-detox
chromosome_2	20869591	20924674	20897132	chromosome_2	19872872	19874810	tetur02g03540	1.01645e-05	trans	non-detox
chromosome_2	18441129	18453430	18447279	chromosome_2	19871706	19872634	tetur02g03550	4.1821e-06	trans	non-detox
chromosome_2	16169075	16169927	16169501	chromosome_2	19869124	19869493	tetur02g03570	0.00756109	trans	non-detox
chromosome_2	1474328	1580754	1527541	chromosome_2	19858011	19864631	tetur02g03600	0.00420384	trans	non-detox
chromosome_2	19772518	19960277	19866397	chromosome_2	19831876	19833526	tetur02g03610	1.96771e-37	cis	non-detox
chromosome_2	2845248	2915297	2880272	chromosome_2	19817462	19820038	tetur02g03620	0.00435125	trans	non-detox
chromosome_1	24249499	24503679	24376589	chromosome_2	19817462	19820038	tetur02g03620	0.000803532	trans	non-detox
chromosome_1	7569769	7640061	7604915	chromosome_2	19812580	19817179	tetur02g03630	0.00207748	trans	non-detox
chromosome_2	20381123	20426194	20403658	chromosome_2	19812580	19817179	tetur02g03630	2.29865e-07	cis	non-detox
chromosome_1	28565055	28608396	28586725	chromosome_2	19812580	19817179	tetur02g03630	0.00155887	trans	non-detox
chromosome_2	16129318	16144694	16137006	chromosome_2	19811241	19812214	tetur02g03640	4.75383e-07	trans	non-detox
chromosome_3	12175791	12179412	12177601	chromosome_2	19811241	19812214	tetur02g03640	0.0027153	trans	non-detox
chromosome_2	2808579	2845247	2826913	chromosome_2	19806681	19808521	tetur02g03660	0.000369239	trans	non-detox
chromosome_2	28125136	28153657	28139396	chromosome_2	19799390	19800553	tetur02g03680	0.000942336	trans	non-detox
chromosome_3	14590832	14599800	14595316	chromosome_2	19799390	19800553	tetur02g03680	0.00607126	trans	non-detox
chromosome_2	18694331	18761594	18727962	chromosome_2	19799390	19800553	tetur02g03680	0.000136151	trans	non-detox
chromosome_2	20645685	20657294	20651489	chromosome_2	19798891	19799145	tetur02g03690	7.17462e-20	trans	non-detox
chromosome_2	26352169	26355113	26353641	chromosome_2	19796093	19798152	tetur02g03700	4.89561e-09	trans	non-detox
chromosome_1	31606326	31607813	31607069	chromosome_2	19796093	19798152	tetur02g03700	5.61147e-06	trans	non-detox
chromosome_2	2745349	2760441	2752895	chromosome_2	19796093	19798152	tetur02g03700	8.95822e-09	trans	non-detox
chromosome_2	19316692	19402170	19359431	chromosome_2	19794813	19796025	tetur02g03710	3.78991e-16	cis	non-detox
chromosome_2	11369846	11404356	11387101	chromosome_2	19794813	19796025	tetur02g03710	0.00153107	trans	non-detox
chromosome_1	4726144	4811697	4768920	chromosome_2	19794813	19796025	tetur02g03710	0.00599643	trans	non-detox
chromosome_2	19772518	19960277	19866397	chromosome_2	19794110	19794862	tetur02g03720	7.8594e-22	cis	non-detox
chromosome_1	5357875	5428751	5393313	chromosome_2	19794110	19794862	tetur02g03720	0.00734669	trans	non-detox
chromosome_3	20621744	20629739	20625741	chromosome_2	19791558	19792915	tetur02g03730	6.96721e-05	trans	non-detox
chromosome_1	27146882	27160181	27153531	chromosome_2	19791558	19792915	tetur02g03730	0.000522807	trans	non-detox
chromosome_2	19960278	19987597	19973937	chromosome_2	19791558	19792915	tetur02g03730	4.79355e-12	cis	non-detox
chromosome_2	19960278	19987597	19973937	chromosome_2	19785918	19791199	tetur02g03740	6.55543e-46	cis	non-detox
chromosome_2	2586669	2611503	2599086	chromosome_2	19785918	19791199	tetur02g03740	0.00111456	trans	non-detox
chromosome_2	19661091	19772517	19716804	chromosome_2	19752050	19758699	tetur02g03760	1.15304e-51	cis	non-detox
chromosome_2	2626640	2632687	2629663	chromosome_2	19752050	19758699	tetur02g03760	0.000131868	trans	non-detox
chromosome_1	6416142	6440062	6428102	chromosome_2	19752050	19758699	tetur02g03760	0.00278944	trans	non-detox
chromosome_2	2375523	2399439	2387481	chromosome_2	19746786	19748018	tetur02g03790	0.00627313	trans	non-detox
chromosome_2	19987598	20114716	20051157	chromosome_2	19741894	19742265	tetur02g03810	3.85333e-17	cis	non-detox
chromosome_2	3058927	3063374	3061150	chromosome_2	19741894	19742265	tetur02g03810	0.00105024	trans	non-detox
chromosome_3	22614858	22762063	22688460	chromosome_2	19741894	19742265	tetur02g03810	0.00185079	trans	non-detox
chromosome_2	19772518	19960277	19866397	chromosome_2	19716438	19718724	tetur02g03840	1.88207e-48	cis	non-detox
chromosome_2	2586669	2611503	2599086	chromosome_2	19713634	19715607	tetur02g03850	0.000144212	trans	non-detox
chromosome_2	19661091	19772517	19716804	chromosome_2	19713634	19715607	tetur02g03850	7.44478e-66	cis	non-detox
chromosome_1	22297562	22331796	22314679	chromosome_2	19713634	19715607	tetur02g03850	0.00995463	trans	non-detox
chromosome_2	350483	476551	413517	chromosome_2	19709928	19713246	tetur02g03860	0.000121744	trans	non-detox
chromosome_2	11586025	11654648	11620336	chromosome_2	19706743	19708391	tetur02g03880	0.00147745	trans	detox
chromosome_1	7807922	7833221	7820571	chromosome_2	19694288	19704137	tetur02g03890	0.00748404	trans	non-detox
chromosome_2	14038966	14186540	14112753	chromosome_2	19694288	19704137	tetur02g03890	6.50865e-06	trans	non-detox
chromosome_2	2375523	2399439	2387481	chromosome_2	19657509	19674112	tetur02g03910	0.00465217	trans	non-detox
chromosome_2	19045389	19068774	19057081	chromosome_2	19657509	19674112	tetur02g03910	0.00543643	cis	non-detox
chromosome_3	7691333	7699280	7695306	chromosome_2	19640046	19648257	tetur02g03930	0.000713077	trans	non-detox
chromosome_2	19316692	19402170	19359431	chromosome_2	19640046	19648257	tetur02g03930	7.01358e-07	cis	non-detox
chromosome_2	19621587	19661090	19641338	chromosome_2	19636850	19639062	tetur02g03940	6.40258e-98	cis	non-detox
chromosome_3	14401443	14481748	14441595	chromosome_2	19636850	19639062	tetur02g03940	0.00907741	trans	non-detox
chromosome_3	6253593	6258037	6255815	chromosome_2	19632579	19633721	tetur02g03950	0.00243527	trans	non-detox
chromosome_2	19316692	19402170	19359431	chromosome_2	19610819	19611629	tetur02g03960	5.26379e-08	cis	non-detox
chromosome_2	21690549	21737320	21713934	chromosome_2	19603931	19606876	tetur02g03970	2.17009e-09	trans	non-detox
chromosome_1	395892	426973	411432	chromosome_2	19597762	19601032	tetur02g03980	0.000146559	trans	non-detox
chromosome_2	19557072	19621586	19589329	chromosome_2	19597762	19601032	tetur02g03980	1.0641e-38	cis	non-detox
chromosome_2	2931923	2966282	2949102	chromosome_2	19597762	19601032	tetur02g03980	3.11606e-10	trans	non-detox
chromosome_2	10800254	10809492	10804873	chromosome_2	19591243	19595262	tetur02g03990	0.00383234	trans	non-detox
chromosome_2	2915298	2931922	2923610	chromosome_2	19591243	19595262	tetur02g03990	0.000629014	trans	non-detox
chromosome_2	18556786	18631271	18594028	chromosome_2	19589969	19591143	tetur02g04000	6.21707e-07	trans	non-detox
chromosome_1	19765545	19772423	19768984	chromosome_2	19589969	19591143	tetur02g04000	0.0037879	trans	non-detox
chromosome_3	5609529	5650021	5629775	chromosome_2	19589969	19591143	tetur02g04000	0.00455249	trans	non-detox
chromosome_2	19621587	19661090	19641338	chromosome_2	19588372	19588868	tetur02g04010	3.80969e-21	cis	non-detox
chromosome_1	3497881	3516264	3507072	chromosome_2	19584153	19584548	tetur02g04020	5.50281e-15	trans	non-detox
chromosome_1	17872107	17970128	17921117	chromosome_2	19584153	19584548	tetur02g04020	0.0026226	trans	non-detox
chromosome_2	14261636	14292064	14276850	chromosome_2	19584153	19584548	tetur02g04020	1.31399e-07	trans	non-detox
chromosome_2	14261636	14292064	14276850	chromosome_2	19579927	19583269	tetur02g04030	5.43279e-12	trans	detox
chromosome_1	4516646	4542123	4529384	chromosome_2	19579927	19583269	tetur02g04030	2.86023e-17	trans	detox
chromosome_2	3063375	3107950	3085662	chromosome_2	19579927	19583269	tetur02g04030	0.00135786	trans	detox
chromosome_2	2915298	2931922	2923610	chromosome_2	19575731	19577868	tetur02g04050	0.00620999	trans	non-detox
chromosome_2	1879504	1900569	1890036	chromosome_2	19572272	19574307	tetur02g04060	0.000497931	trans	non-detox
chromosome_1	19154001	19182456	19168228	chromosome_2	19572272	19574307	tetur02g04060	0.000954522	trans	non-detox
chromosome_2	19241017	19316691	19278854	chromosome_2	19572272	19574307	tetur02g04060	1.5862e-27	cis	non-detox
chromosome_2	15686679	15699494	15693086	chromosome_2	19570849	19571760	tetur02g04070	0.00673503	trans	non-detox
chromosome_1	13226935	13308469	13267702	chromosome_2	19568170	19570031	tetur02g04080	0.000318003	trans	non-detox
chromosome_2	23865359	23905670	23885514	chromosome_2	19568170	19570031	tetur02g04080	0.00349514	trans	non-detox
chromosome_2	3196397	3213697	3205047	chromosome_2	19568170	19570031	tetur02g04080	1.18517e-05	trans	non-detox
chromosome_2	18313315	18349847	18331581	chromosome_2	19563919	19566285	tetur02g04090	3.46053e-16	trans	non-detox
chromosome_2	2808579	2845247	2826913	chromosome_2	19563919	19566285	tetur02g04090	0.0096212	trans	non-detox
chromosome_3	13481419	13499877	13490648	chromosome_2	19557814	19561692	tetur02g04100	0.00549345	trans	non-detox
chromosome_2	19453479	19557071	19505275	chromosome_2	19557814	19561692	tetur02g04100	6.07405e-05	cis	non-detox
chromosome_2	3040411	3058926	3049668	chromosome_2	19557814	19561692	tetur02g04100	0.00677109	trans	non-detox
chromosome_2	3063375	3107950	3085662	chromosome_2	19554290	19556697	tetur02g04110	0.00146579	trans	non-detox
chromosome_2	16084637	16109806	16097221	chromosome_2	19551892	19553898	tetur02g04120	0.000234246	trans	non-detox
chromosome_2	3040411	3058926	3049668	chromosome_2	19551892	19553898	tetur02g04120	0.00995537	trans	non-detox
chromosome_1	30349731	30401402	30375566	chromosome_2	19549739	19551746	tetur02g04130	0.00396606	trans	non-detox
chromosome_2	19453479	19557071	19505275	chromosome_2	19541570	19544481	tetur02g04140	3.50468e-07	cis	non-detox
chromosome_3	19412382	19421496	19416939	chromosome_2	19541570	19544481	tetur02g04140	9.58011e-05	trans	non-detox
chromosome_1	20524439	20524642	20524540	chromosome_2	19537929	19539907	tetur02g04170	1.07143e-22	trans	non-detox
chromosome_2	10594270	10649707	10621988	chromosome_2	19537929	19539907	tetur02g04170	2.91075e-12	trans	non-detox
chromosome_3	23158141	23217046	23187593	chromosome_2	19537929	19539907	tetur02g04170	0.00208469	trans	non-detox
chromosome_1	1927493	1969507	1948500	chromosome_2	19537929	19539907	tetur02g04170	2.13012e-05	trans	non-detox
chromosome_2	17461387	17486034	17473710	chromosome_2	19537929	19539907	tetur02g04170	3.17745e-08	trans	non-detox
chromosome_1	13956930	13972810	13964870	chromosome_2	19521563	19525289	tetur02g04210	0.000113952	trans	non-detox
chromosome_2	19316692	19402170	19359431	chromosome_2	19521563	19525289	tetur02g04210	6.00123e-14	cis	non-detox
chromosome_2	14504625	14547974	14526299	chromosome_2	19519305	19521154	tetur02g04220	1.13528e-05	trans	non-detox
chromosome_2	1333221	1388095	1360658	chromosome_2	19519305	19521154	tetur02g04220	0.00393137	trans	non-detox
chromosome_3	20629740	20718010	20673875	chromosome_2	19519305	19521154	tetur02g04220	0.00817684	trans	non-detox
chromosome_3	6049072	6092322	6070697	chromosome_2	19519305	19521154	tetur02g04220	0.00805365	trans	non-detox
chromosome_2	19406773	19453478	19430125	chromosome_2	19517678	19518393	tetur02g04240	2.00948e-13	cis	non-detox
chromosome_1	24061589	24098240	24079914	chromosome_2	19513491	19514689	tetur02g04260	0.00456404	trans	non-detox
chromosome_1	27709057	27722487	27715772	chromosome_2	19511895	19513127	tetur02g04270	0.00204471	trans	non-detox
chromosome_1	1816907	1826012	1821459	chromosome_2	19511895	19513127	tetur02g04270	0.00961148	trans	non-detox
chromosome_1	22777144	22807126	22792135	chromosome_2	19504531	19509663	tetur02g04290	0.00509364	trans	non-detox
chromosome_1	1600232	1761235	1680733	chromosome_2	19503209	19504099	tetur02g04300	0.009407	trans	non-detox
chromosome_2	20114717	20357538	20236127	chromosome_2	19500882	19502923	tetur02g04310	0.00535576	cis	non-detox
chromosome_2	3150081	3196396	3173238	chromosome_2	19500882	19502923	tetur02g04310	0.00394014	trans	non-detox
chromosome_1	19182457	19289475	19235966	chromosome_2	19414498	19416414	tetur02g04410	3.07152e-06	trans	non-detox
chromosome_2	1399820	1474327	1437073	chromosome_2	19414498	19416414	tetur02g04410	1.84208e-05	trans	non-detox
chromosome_2	9904930	9913888	9909409	chromosome_2	19414498	19416414	tetur02g04410	0.00363753	trans	non-detox
chromosome_2	19661091	19772517	19716804	chromosome_2	19413096	19413918	tetur02g04420	1.5383e-24	cis	non-detox
chromosome_2	19045389	19068774	19057081	chromosome_2	19409611	19411679	tetur02g04440	5.24402e-23	cis	non-detox
chromosome_2	2611504	2626639	2619071	chromosome_2	19399910	19401708	tetur02g04470	0.00588385	trans	non-detox
chromosome_2	18441129	18453430	18447279	chromosome_2	19395175	19396178	tetur02g04480	1.27946e-08	trans	non-detox
chromosome_2	17855857	17878542	17867199	chromosome_2	19394294	19394835	tetur02g04490	0.00147092	trans	non-detox
chromosome_2	18453431	18463916	18458673	chromosome_2	19393409	19393810	tetur02g04500	0.00175026	trans	non-detox
chromosome_2	19316692	19402170	19359431	chromosome_2	19391824	19393053	tetur02g04510	7.82822e-32	cis	non-detox
chromosome_2	19661091	19772517	19716804	chromosome_2	19359317	19389448	tetur02g04520	1.98751e-14	cis	non-detox
chromosome_2	18694331	18761594	18727962	chromosome_2	19352884	19357052	tetur02g04550	4.78809e-25	cis	non-detox
chromosome_2	21437455	21468659	21453057	chromosome_2	19348344	19352090	tetur02g04560	0.000336417	trans	non-detox
chromosome_2	2632688	2636981	2634834	chromosome_2	19330812	19346803	tetur02g04570	0.000220925	trans	non-detox
chromosome_2	22252821	22274637	22263729	chromosome_2	19283514	19285252	tetur02g04600	0.00319898	trans	non-detox
chromosome_2	19241017	19316691	19278854	chromosome_2	19279622	19280982	tetur02g04620	2.57036e-48	cis	non-detox
chromosome_2	3903413	3944794	3924103	chromosome_2	19270446	19272301	tetur02g04630	0.0011385	trans	non-detox
chromosome_1	8486924	8581388	8534156	chromosome_2	19270446	19272301	tetur02g04630	1.87224e-07	trans	non-detox
chromosome_1	1771980	1786127	1779053	chromosome_2	19270446	19272301	tetur02g04630	5.54984e-09	trans	non-detox
chromosome_2	19068775	19241016	19154895	chromosome_2	19268927	19269160	tetur02g04640	5.40175e-09	cis	non-detox
chromosome_2	18111254	18135288	18123271	chromosome_2	19267748	19268856	tetur02g04650	1.23529e-06	trans	non-detox
chromosome_1	12375609	12426632	12401120	chromosome_2	19262027	19266813	tetur02g04660	0.000268104	trans	non-detox
chromosome_2	1900570	2043417	1971993	chromosome_2	19262027	19266813	tetur02g04660	0.000315413	trans	non-detox
chromosome_1	426974	493486	460230	chromosome_2	19262027	19266813	tetur02g04660	0.00146662	trans	non-detox
chromosome_1	32056415	32078746	32067580	chromosome_2	19262027	19266813	tetur02g04660	0.00131367	trans	non-detox
chromosome_3	4476708	4513049	4494878	chromosome_2	19262027	19266813	tetur02g04660	0.00170951	trans	non-detox
chromosome_2	14201095	14261635	14231365	chromosome_2	19262027	19266813	tetur02g04660	0.00139406	trans	non-detox
chromosome_1	13056049	13120930	13088489	chromosome_2	19261434	19261756	tetur02g04670	0.000524537	trans	non-detox
chromosome_1	1434567	1542369	1488468	chromosome_2	19261434	19261756	tetur02g04670	2.49767e-08	trans	non-detox
chromosome_2	19987598	20114716	20051157	chromosome_2	19258667	19260470	tetur02g04680	3.19142e-10	cis	non-detox
chromosome_2	19068775	19241016	19154895	chromosome_2	19226205	19229505	tetur02g04730	2.97087e-101	cis	non-detox
chromosome_2	18956456	19045388	19000922	chromosome_2	19218604	19219061	tetur02g04740	2.78323e-06	cis	non-detox
chromosome_2	19661091	19772517	19716804	chromosome_2	19210040	19216475	tetur02g04760	8.99744e-35	cis	non-detox
chromosome_2	18692808	18694330	18693569	chromosome_2	19203770	19204613	tetur02g04780	0.0011869	cis	non-detox
chromosome_2	19068775	19241016	19154895	chromosome_2	19193015	19194710	tetur02g04790	9.49581e-99	cis	non-detox
chromosome_2	19068775	19241016	19154895	chromosome_2	19188988	19190540	tetur02g04800	2.10068e-28	cis	non-detox
chromosome_2	350483	476551	413517	chromosome_2	19188988	19190540	tetur02g04800	0.00977623	trans	non-detox
chromosome_2	20965334	21104026	21034680	chromosome_2	19186588	19187617	tetur02g04810	2.13466e-07	trans	non-detox
chromosome_1	14957896	14982101	14969998	chromosome_2	19186588	19187617	tetur02g04810	0.00406166	trans	non-detox
chromosome_3	12459143	12532825	12495984	chromosome_2	19186588	19187617	tetur02g04810	0.000416879	trans	non-detox
chromosome_1	24866572	24995192	24930882	chromosome_2	19184391	19186134	tetur02g04820	5.94668e-06	trans	non-detox
chromosome_2	19241017	19316691	19278854	chromosome_2	19183025	19183449	tetur02g04830	1.9186e-13	cis	non-detox
chromosome_2	1580755	1707384	1644069	chromosome_2	19183025	19183449	tetur02g04830	0.00106905	trans	non-detox
chromosome_1	24829251	24840205	24834728	chromosome_2	19172553	19174301	tetur02g04850	0.00420911	trans	non-detox
chromosome_2	19068775	19241016	19154895	chromosome_2	19172553	19174301	tetur02g04850	8.43416e-78	cis	non-detox
chromosome_2	19316692	19402170	19359431	chromosome_2	19170043	19171901	tetur02g04860	3.90298e-46	cis	non-detox
chromosome_2	2611504	2626639	2619071	chromosome_2	19167572	19169598	tetur02g04870	0.0013018	trans	non-detox
chromosome_2	19241017	19316691	19278854	chromosome_2	19167572	19169598	tetur02g04870	3.39974e-37	cis	non-detox
chromosome_1	27160182	27186878	27173530	chromosome_2	19158903	19159311	tetur02g04900	0.0070847	trans	non-detox
chromosome_2	19316692	19402170	19359431	chromosome_2	19157080	19157411	tetur02g04920	1.74316e-16	cis	non-detox
chromosome_2	2931923	2966282	2949102	chromosome_2	19150679	19153299	tetur02g04930	4.84324e-06	trans	non-detox
chromosome_2	20114717	20357538	20236127	chromosome_2	19148638	19149912	tetur02g04950	0.000206336	trans	non-detox
chromosome_2	18310056	18313314	18311685	chromosome_2	19135279	19137302	tetur02g04980	0.00296482	trans	non-detox
chromosome_3	5734274	5760294	5747284	chromosome_2	19135279	19137302	tetur02g04980	1.59769e-05	trans	non-detox
chromosome_2	13569095	13587365	13578230	chromosome_2	19133001	19134963	tetur02g04990	0.0065692	trans	non-detox
chromosome_2	18911043	18937502	18924272	chromosome_2	19130047	19132640	tetur02g05000	4.6772e-06	cis	non-detox
chromosome_3	4927001	4943280	4935140	chromosome_2	19128537	19129808	tetur02g05010	2.56597e-07	trans	non-detox
chromosome_2	9841418	9855726	9848572	chromosome_2	19128537	19129808	tetur02g05010	0.000318626	trans	non-detox
chromosome_1	8613053	8619349	8616201	chromosome_2	19128537	19129808	tetur02g05010	0.000742805	trans	non-detox
chromosome_2	18631272	18690478	18660875	chromosome_2	19126719	19127874	tetur02g05020	0.00143532	cis	non-detox
chromosome_1	30151346	30200567	30175956	chromosome_2	19126719	19127874	tetur02g05020	0.00010375	trans	non-detox
chromosome_2	19316692	19402170	19359431	chromosome_2	19109829	19112791	tetur02g05040	1.74798e-05	cis	non-detox
chromosome_2	19068775	19241016	19154895	chromosome_2	19108343	19109269	tetur02g05050	1.32165e-38	cis	non-detox
chromosome_2	22298460	22488086	22393273	chromosome_2	19102749	19104305	tetur02g05060	4.55724e-05	trans	non-detox
chromosome_2	2745349	2760441	2752895	chromosome_2	19087492	19090490	tetur02g05100	4.84593e-07	trans	non-detox
chromosome_2	18694331	18761594	18727962	chromosome_2	19086161	19087200	tetur02g05110	1.20159e-14	cis	non-detox
chromosome_1	2358824	2385716	2372270	chromosome_2	19086161	19087200	tetur02g05110	4.56117e-05	trans	non-detox
chromosome_2	19068775	19241016	19154895	chromosome_2	19084146	19085971	tetur02g05120	5.9817e-30	cis	non-detox
chromosome_1	3051703	3166394	3109048	chromosome_2	19084146	19085971	tetur02g05120	0.000128511	trans	non-detox
chromosome_2	2399440	2574952	2487196	chromosome_2	19084146	19085971	tetur02g05120	0.000839538	trans	non-detox
chromosome_2	1803876	1848567	1826221	chromosome_2	19079163	19080915	tetur02g05150	0.00167255	trans	non-detox
chromosome_1	9587100	9602594	9594847	chromosome_2	19079163	19080915	tetur02g05150	0.00238397	trans	non-detox
chromosome_2	19045389	19068774	19057081	chromosome_2	19079163	19080915	tetur02g05150	1.92177e-30	cis	non-detox
chromosome_2	19960278	19987597	19973937	chromosome_2	19077367	19079155	tetur02g05160	8.58544e-08	trans	non-detox
chromosome_2	6437822	6482718	6460270	chromosome_2	19074925	19075683	tetur02g05170	0.00676193	trans	non-detox
chromosome_2	19068775	19241016	19154895	chromosome_2	19070824	19074275	tetur02g05180	0.00291057	cis	non-detox
chromosome_1	23239597	23302407	23271002	chromosome_2	19066997	19070419	tetur02g05190	0.00892032	trans	non-detox
chromosome_2	2915298	2931922	2923610	chromosome_2	19066997	19070419	tetur02g05190	0.00389908	trans	non-detox
chromosome_2	19241017	19316691	19278854	chromosome_2	19066997	19070419	tetur02g05190	0.000714685	cis	non-detox
chromosome_2	19068775	19241016	19154895	chromosome_2	19062831	19064873	tetur02g05210	2.33278e-31	cis	non-detox
chromosome_3	14396463	14401442	14398952	chromosome_2	19061531	19062693	tetur02g05220	0.00544894	trans	non-detox
chromosome_1	5020917	5154900	5087908	chromosome_2	19061531	19062693	tetur02g05220	0.00186374	trans	non-detox
chromosome_2	19045389	19068774	19057081	chromosome_2	19061531	19062693	tetur02g05220	6.46539e-14	cis	non-detox
chromosome_2	19068775	19241016	19154895	chromosome_2	19058923	19060060	tetur02g05240	2.33836e-63	cis	non-detox
chromosome_1	395892	426973	411432	chromosome_2	19057211	19057711	tetur02g05250	4.27559e-05	trans	non-detox
chromosome_2	19045389	19068774	19057081	chromosome_2	19057211	19057711	tetur02g05250	2.14949e-91	cis	non-detox
chromosome_2	19045389	19068774	19057081	chromosome_2	19055036	19056578	tetur02g05260	9.5174e-14	cis	non-detox
chromosome_2	15909690	15942755	15926222	chromosome_2	19051908	19052883	tetur02g05270	1.06855e-06	trans	non-detox
chromosome_2	2574953	2586668	2580810	chromosome_2	19040105	19055015	tetur02g05280	2.63042e-06	trans	non-detox
chromosome_2	18937503	18956455	18946979	chromosome_2	19034563	19038738	tetur02g05290	0.00610268	cis	non-detox
chromosome_2	18956456	19045388	19000922	chromosome_2	19027466	19028451	tetur02g05310	7.8447e-99	cis	non-detox
chromosome_2	3005955	3007443	3006699	chromosome_2	19024930	19026172	tetur02g05320	2.11947e-06	trans	non-detox
chromosome_2	19772518	19960277	19866397	chromosome_2	19024930	19026172	tetur02g05320	3.07708e-05	trans	non-detox
chromosome_1	957757	1039111	998434	chromosome_2	19024930	19026172	tetur02g05320	4.04257e-05	trans	non-detox
chromosome_2	18911043	18937502	18924272	chromosome_2	19022658	19024046	tetur02g05330	0.00236258	cis	non-detox
chromosome_1	395892	426973	411432	chromosome_2	19020073	19021717	tetur02g05340	0.00848536	trans	non-detox
chromosome_2	3007444	3008505	3007974	chromosome_2	19020073	19021717	tetur02g05340	1.6374e-09	trans	non-detox
chromosome_2	18694331	18761594	18727962	chromosome_2	19020073	19021717	tetur02g05340	1.22137e-07	cis	non-detox
chromosome_2	2632688	2636981	2634834	chromosome_2	19017793	19019090	tetur02g05350	0.000510772	trans	non-detox
chromosome_2	19045389	19068774	19057081	chromosome_2	19017793	19019090	tetur02g05350	1.32086e-11	cis	non-detox
chromosome_1	1039112	1045223	1042167	chromosome_2	19001278	19003297	tetur02g05400	0.00471602	trans	non-detox
chromosome_2	350483	476551	413517	chromosome_2	18998993	19000060	tetur02g05410	0.00589566	trans	non-detox
chromosome_2	17878543	17885375	17881959	chromosome_2	18994774	18996765	tetur02g05420	0.00042051	trans	non-detox
chromosome_2	18761595	18911042	18836318	chromosome_2	18989381	18990889	tetur02g05430	7.78035e-16	cis	non-detox
chromosome_2	2632688	2636981	2634834	chromosome_2	18989381	18990889	tetur02g05430	0.00117466	trans	non-detox
chromosome_2	4218607	4238900	4228753	chromosome_2	18973443	18978359	tetur02g05450	0.00719696	trans	non-detox
chromosome_2	2931923	2966282	2949102	chromosome_2	18946641	18947809	tetur02g05490	7.92312e-05	trans	non-detox
chromosome_1	3028752	3051702	3040227	chromosome_2	18930175	18931857	tetur02g05500	0.00222069	trans	non-detox
[truncated: 14,249 more rows]

## Sheet: Fig. 2c
Chromosome	Window_start	Window_end	up-regulated genes	down-regulated genes	total genes
Chr. 1	0	200000	14	6	20
Chr. 1	200000	400000	0	3	3
Chr. 1	400000	600000	36	10	46
Chr. 1	600000	800000	18	13	31
Chr. 1	800000	1000000	8	7	15
Chr. 1	1000000	1200000	49	23	72
Chr. 1	1200000	1400000	34	17	51
Chr. 1	1400000	1600000	40	38	78
Chr. 1	1600000	1800000	32	32	64
Chr. 1	1800000	2000000	30	59	89
Chr. 1	2000000	2200000	8	5	13
Chr. 1	2200000	2400000	13	11	24
Chr. 1	2400000	2600000	11	10	21
Chr. 1	2600000	2800000	4	10	14
Chr. 1	2800000	3000000	11	6	17
Chr. 1	3000000	3200000	4	9	13
Chr. 1	3200000	3400000	2	3	5
Chr. 1	3400000	3600000	29	11	40
Chr. 1	3600000	3800000	16	11	27
Chr. 1	3800000	4000000	11	9	20
Chr. 1	4000000	4200000	61	23	84
Chr. 1	4200000	4400000	3	4	7
Chr. 1	4400000	4600000	7	11	18
Chr. 1	4600000	4800000	4	8	12
Chr. 1	4800000	5000000	17	13	30
Chr. 1	5000000	5200000	10	12	22
Chr. 1	5200000	5400000	3	5	8
Chr. 1	5400000	5600000	11	4	15
Chr. 1	5600000	5800000	2	0	2
Chr. 1	5800000	6000000	3	4	7
Chr. 1	6000000	6200000	1	0	1
Chr. 1	6200000	6400000	4	3	7
Chr. 1	6400000	6600000	30	25	55
Chr. 1	6600000	6800000	13	16	29
Chr. 1	6800000	7000000	4	5	9
Chr. 1	7000000	7200000	11	7	18
Chr. 1	7200000	7400000	9	6	15
Chr. 1	7400000	7600000	4	2	6
Chr. 1	7600000	7800000	11	14	25
Chr. 1	7800000	8000000	12	10	22
Chr. 1	8000000	8200000	2	2	4
Chr. 1	8200000	8400000	14	16	30
Chr. 1	8400000	8600000	26	28	54
Chr. 1	8600000	8800000	25	29	54
Chr. 1	8800000	9000000	16	32	48
Chr. 1	9000000	9200000	11	7	18
Chr. 1	9200000	9400000	6	3	9
Chr. 1	9400000	9600000	17	21	38
Chr. 1	9600000	9800000	3	6	9
Chr. 1	9800000	10000000	3	14	17
Chr. 1	10000000	10200000	0	3	3
Chr. 1	10400000	10600000	3	0	3
Chr. 1	10600000	10800000	2	0	2
Chr. 1	10800000	11000000	12	14	26
Chr. 1	11000000	11200000	7	7	14
Chr. 1	11200000	11400000	12	21	33
Chr. 1	11400000	11600000	16	26	42
Chr. 1	11600000	11800000	8	33	41
Chr. 1	11800000	12000000	11	11	22
Chr. 1	12000000	12200000	2	5	7
Chr. 1	12200000	12400000	22	34	56
Chr. 1 (HS1)	12400000	12600000	115	67	182
Chr. 1	12600000	12800000	14	19	33
Chr. 1	12800000	13000000	2	2	4
Chr. 1	13000000	13200000	7	21	28
Chr. 1	13200000	13400000	25	20	45
Chr. 1	13400000	13600000	16	15	31
Chr. 1	13600000	13800000	5	6	11
Chr. 1	13800000	14000000	12	9	21
Chr. 1	14000000	14200000	11	8	19
Chr. 1	14200000	14400000	2	2	4
Chr. 1	14400000	14600000	0	2	2
Chr. 1	14600000	14800000	3	10	13
Chr. 1	14800000	15000000	6	15	21
Chr. 1	15000000	15200000	24	15	39
Chr. 1	15200000	15400000	11	8	19
Chr. 1	15400000	15600000	8	11	19
Chr. 1	15600000	15800000	2	0	2
Chr. 1	15800000	16000000	3	5	8
Chr. 1	16000000	16200000	7	6	13
Chr. 1	16200000	16400000	6	4	10
Chr. 1	16400000	16600000	5	1	6
Chr. 1	16600000	16800000	1	1	2
Chr. 1	16800000	17000000	2	2	4
Chr. 1	17000000	17200000	3	2	5
Chr. 1	17200000	17400000	3	1	4
Chr. 1	17600000	17800000	5	5	10
Chr. 1	17800000	18000000	6	3	9
Chr. 1	18000000	18200000	14	8	22
Chr. 1	18200000	18400000	14	10	24
Chr. 1	18400000	18600000	5	3	8
Chr. 1	18600000	18800000	17	17	34
Chr. 1	18800000	19000000	37	16	53
Chr. 1	19000000	19200000	8	10	18
Chr. 1	19200000	19400000	9	29	38
Chr. 1	19400000	19600000	9	10	19
Chr. 1	19600000	19800000	10	0	10
Chr. 1	19800000	20000000	3	1	4
Chr. 1	20000000	20200000	9	7	16
Chr. 1	20200000	20400000	6	3	9
Chr. 1	20400000	20600000	7	8	15
Chr. 1	20600000	20800000	3	1	4
Chr. 1	20800000	21000000	5	1	6
Chr. 1	21000000	21200000	5	8	13
Chr. 1	21200000	21400000	0	3	3
Chr. 1	21400000	21600000	5	6	11
Chr. 1	21600000	21800000	3	4	7
Chr. 1	21800000	22000000	1	3	4
Chr. 1	22000000	22200000	2	9	11
Chr. 1	22200000	22400000	8	11	19
Chr. 1	22400000	22600000	0	1	1
Chr. 1	22600000	22800000	23	45	68
Chr. 1	22800000	23000000	7	12	19
Chr. 1	23000000	23200000	5	0	5
Chr. 1	23200000	23400000	7	4	11
Chr. 1	23400000	23600000	10	23	33
Chr. 1	23600000	23800000	31	16	47
Chr. 1	23800000	24000000	35	21	56
Chr. 1	24000000	24200000	36	33	69
Chr. 1	24200000	24400000	3	10	13
Chr. 1	24400000	24600000	2	3	5
Chr. 1	24600000	24800000	4	22	26
Chr. 1	24800000	25000000	9	4	13
Chr. 1	25000000	25200000	13	11	24
Chr. 1	25200000	25400000	5	1	6
Chr. 1	25400000	25600000	1	7	8
Chr. 1	25600000	25800000	4	3	7
Chr. 1	25800000	26000000	1	3	4
Chr. 1	26000000	26200000	3	1	4
Chr. 1	26200000	26400000	3	1	4
Chr. 1	26400000	26600000	1	7	8
Chr. 1	26600000	26800000	1	7	8
Chr. 1	26800000	27000000	14	15	29
Chr. 1	27000000	27200000	58	32	90
Chr. 1	27200000	27400000	6	8	14
Chr. 1	27400000	27600000	4	10	14
Chr. 1	27600000	27800000	30	22	52
Chr. 1	27800000	28000000	6	10	16
Chr. 1	28200000	28400000	8	5	13
Chr. 1	28400000	28600000	17	18	35
Chr. 1	28600000	28800000	24	12	36
Chr. 1	28800000	29000000	2	1	3
Chr. 1	29000000	29200000	1	1	2
Chr. 1	29200000	29400000	6	7	13
Chr. 1	29400000	29600000	4	11	15
Chr. 1	29600000	29800000	12	7	19
Chr. 1	29800000	30000000	9	15	24
Chr. 1	30000000	30200000	6	13	19
Chr. 1	30200000	30400000	26	11	37
Chr. 1	30400000	30600000	43	48	91
Chr. 1	30600000	30800000	12	15	27
Chr. 1	30800000	31000000	14	15	29
Chr. 1	31000000	31200000	20	33	53
Chr. 1	31200000	31400000	8	14	22
Chr. 1 (HS2)	31400000	31600000	65	36	101
Chr. 1	31600000	31800000	21	7	28
Chr. 1	31800000	32000000	20	24	44
Chr. 1	32000000	32200000	20	10	30
Chr. 1	32200000	32400000	14	17	31
Chr. 1	32400000	32600000	6	6	12
Chr. 2	0	200000	27	24	51
Chr. 2 (HS3)	400000	600000	154	88	242
Chr. 2	600000	800000	5	0	5
Chr. 2	800000	1000000	4	1	5
Chr. 2	1000000	1200000	9	6	15
Chr. 2	1200000	1400000	30	17	47
Chr. 2 (HS4)	1400000	1600000	75	103	178
Chr. 2	1600000	1800000	32	42	74
Chr. 2	1800000	2000000	27	28	55
Chr. 2	2000000	2200000	7	4	11
Chr. 2	2200000	2400000	24	44	68
Chr. 2	2400000	2600000	24	67	91
Chr. 2 (HS5)	2600000	2800000	106	83	189
Chr. 2 (HS5)	2800000	3000000	205	309	514
Chr. 2 (HS5)	3000000	3200000	127	200	327
Chr. 2	3200000	3400000	22	45	67
Chr. 2	3400000	3600000	0	8	8
Chr. 2	3600000	3800000	18	21	39
Chr. 2	3800000	4000000	17	17	34
Chr. 2	4000000	4200000	4	4	8
Chr. 2	4200000	4400000	6	9	15
Chr. 2	4400000	4600000	18	23	41
Chr. 2	4600000	4800000	5	6	11
Chr. 2	4800000	5000000	6	3	9
Chr. 2	5000000	5200000	23	12	35
Chr. 2	5200000	5400000	22	15	37
Chr. 2	5400000	5600000	23	5	28
Chr. 2	5600000	5800000	12	4	16
Chr. 2	5800000	6000000	11	6	17
Chr. 2	6000000	6200000	3	0	3
Chr. 2	6200000	6400000	2	2	4
Chr. 2	6400000	6600000	7	19	26
Chr. 2	6600000	6800000	0	4	4
Chr. 2	6800000	7000000	3	5	8
Chr. 2	7000000	7200000	0	5	5
Chr. 2	7200000	7400000	3	0	3
Chr. 2	7400000	7600000	4	4	8
Chr. 2	7800000	8000000	3	1	4
Chr. 2	8200000	8400000	4	4	8
Chr. 2	8400000	8600000	2	11	13
Chr. 2	8600000	8800000	4	4	8
Chr. 2	8800000	9000000	0	2	2
Chr. 2	9000000	9200000	6	9	15
Chr. 2	9200000	9400000	4	5	9
Chr. 2	9400000	9600000	6	28	34
Chr. 2	9600000	9800000	12	38	50
Chr. 2	9800000	10000000	42	19	61
Chr. 2	10000000	10200000	6	0	6
Chr. 2	10200000	10400000	9	9	18
Chr. 2	10400000	10600000	12	4	16
Chr. 2	10600000	10800000	15	25	40
Chr. 2	10800000	11000000	17	37	54
Chr. 2	11000000	11200000	14	52	66
Chr. 2	11200000	11400000	17	28	45
Chr. 2 (HS6)	11400000	11600000	35	93	128
Chr. 2	11600000	11800000	36	22	58
Chr. 2	11800000	12000000	23	14	37
Chr. 2	12000000	12200000	1	7	8
Chr. 2	12200000	12400000	3	2	5
Chr. 2	12400000	12600000	49	31	80
Chr. 2	12600000	12800000	11	5	16
Chr. 2	12800000	13000000	29	10	39
Chr. 2	13000000	13200000	3	0	3
Chr. 2	13200000	13400000	7	5	12
Chr. 2	13400000	13600000	14	6	20
Chr. 2	13600000	13800000	4	4	8
Chr. 2	13800000	14000000	13	10	23
Chr. 2	14000000	14200000	28	7	35
Chr. 2	14200000	14400000	12	11	23
Chr. 2	14400000	14600000	3	7	10
Chr. 2	14600000	14800000	12	8	20
Chr. 2	14800000	15000000	7	15	22
Chr. 2	15000000	15200000	7	11	18
Chr. 2	15200000	15400000	16	15	31
Chr. 2	15400000	15600000	4	6	10
Chr. 2	15600000	15800000	16	10	26
Chr. 2	15800000	16000000	20	10	30
Chr. 2	16000000	16200000	23	3	26
Chr. 2	16200000	16400000	7	1	8
Chr. 2	16400000	16600000	5	3	8
Chr. 2	16600000	16800000	37	11	48
Chr. 2	16800000	17000000	7	7	14
Chr. 2	17000000	17200000	11	17	28
Chr. 2	17200000	17400000	3	6	9
Chr. 2	17400000	17600000	2	2	4
Chr. 2	17600000	17800000	4	2	6
Chr. 2	17800000	18000000	3	11	14
Chr. 2	18000000	18200000	32	35	67
Chr. 2	18200000	18400000	16	12	28
Chr. 2	18400000	18600000	11	9	20
Chr. 2	18600000	18800000	6	3	9
Chr. 2	18800000	19000000	3	2	5
Chr. 2	19000000	19200000	6	4	10
Chr. 2	19200000	19400000	5	7	12
Chr. 2	19400000	19600000	0	5	5
Chr. 2	19600000	19800000	6	4	10
Chr. 2	19800000	20000000	6	12	18
Chr. 2	20000000	20200000	6	17	23
Chr. 2	20200000	20400000	7	6	13
Chr. 2	20400000	20600000	2	21	23
Chr. 2	20600000	20800000	25	25	50
Chr. 2	20800000	21000000	7	8	15
Chr. 2	21000000	21200000	4	2	6
Chr. 2	21200000	21400000	13	23	36
Chr. 2 (HS7)	21400000	21600000	149	28	177
Chr. 2	21600000	21800000	28	15	43
Chr. 2	21800000	22000000	7	11	18
Chr. 2	22000000	22200000	6	5	11
Chr. 2	22200000	22400000	10	13	23
Chr. 2	22400000	22600000	10	4	14
Chr. 2	22800000	23000000	3	4	7
Chr. 2	23000000	23200000	17	5	22
Chr. 2	23200000	23400000	7	9	16
Chr. 2	23400000	23600000	13	5	18
Chr. 2	23600000	23800000	3	4	7
Chr. 2	23800000	24000000	4	7	11
Chr. 2	24000000	24200000	5	4	9
Chr. 2	24200000	24400000	7	4	11
Chr. 2	24400000	24600000	8	2	10
Chr. 2	24600000	24800000	6	1	7
Chr. 2	25200000	25400000	7	3	10
Chr. 2	25400000	25600000	3	2	5
Chr. 2	25600000	25800000	7	11	18
Chr. 2	25800000	26000000	5	9	14
Chr. 2	26000000	26200000	1	1	2
Chr. 2	26200000	26400000	16	35	51
Chr. 2	26400000	26600000	9	3	12
Chr. 2	26600000	26800000	26	32	58
Chr. 2	26800000	27000000	10	10	20
Chr. 2	27000000	27200000	35	39	74
Chr. 2	27200000	27400000	3	3	6
Chr. 2	27400000	27600000	12	6	18
Chr. 2	27600000	27800000	9	4	13
Chr. 2	27800000	28000000	9	6	15
Chr. 2	28000000	28200000	3	11	14
Chr. 2	28200000	28400000	2	3	5
Chr. 2	28400000	28600000	3	8	11
Chr. 2	28600000	28800000	0	2	2
Chr. 2	28800000	29000000	0	2	2
Chr. 2	29000000	29200000	4	3	7
Chr. 3	200000	400000	0	3	3
Chr. 3	400000	600000	3	7	10
Chr. 3	600000	800000	16	13	29
Chr. 3	800000	1000000	17	14	31
Chr. 3	1000000	1200000	30	41	71
Chr. 3	1200000	1400000	16	18	34
Chr. 3	1400000	1600000	6	6	12
Chr. 3	1600000	1800000	23	15	38
Chr. 3	1800000	2000000	7	4	11
Chr. 3	2000000	2200000	9	6	15
Chr. 3	2200000	2400000	5	9	14
Chr. 3	2400000	2600000	2	1	3
Chr. 3	2600000	2800000	2	6	8
Chr. 3	2800000	3000000	1	3	4
Chr. 3	3200000	3400000	15	19	34
Chr. 3	3400000	3600000	21	23	44
Chr. 3	3600000	3800000	9	13	22
Chr. 3	3800000	4000000	1	11	12
Chr. 3	4000000	4200000	2	0	2
Chr. 3	4200000	4400000	6	8	14
Chr. 3	4400000	4600000	15	26	41
Chr. 3	4600000	4800000	14	20	34
Chr. 3	4800000	5000000	10	8	18
Chr. 3	5000000	5200000	14	14	28
Chr. 3	5200000	5400000	15	6	21
Chr. 3	5400000	5600000	3	7	10
Chr. 3	5600000	5800000	25	41	66
Chr. 3	5800000	6000000	2	8	10
Chr. 3	6000000	6200000	9	13	22
Chr. 3	6200000	6400000	5	12	17
Chr. 3	6400000	6600000	1	2	3
Chr. 3	6600000	6800000	2	5	7
Chr. 3	6800000	7000000	6	11	17
Chr. 3	7000000	7200000	8	26	34
Chr. 3	7200000	7400000	1	0	1
Chr. 3 (HS8)	7400000	7600000	11	106	117
Chr. 3	7600000	7800000	6	66	72
Chr. 3	7800000	8000000	0	6	6
Chr. 3	8000000	8200000	0	11	11
Chr. 3	8200000	8400000	4	6	10
Chr. 3	8400000	8600000	1	4	5
Chr. 3	8600000	8800000	1	4	5
Chr. 3	8800000	9000000	20	22	42
Chr. 3	9000000	9200000	8	5	13
Chr. 3	9200000	9400000	5	8	13
Chr. 3	9400000	9600000	6	2	8
Chr. 3	9600000	9800000	3	0	3
Chr. 3	9800000	10000000	1	0	1
Chr. 3	10000000	10200000	4	4	8
Chr. 3	10200000	10400000	1	6	7
Chr. 3	10400000	10600000	1	2	3
Chr. 3	10800000	11000000	0	3	3
Chr. 3	11000000	11200000	4	5	9
Chr. 3	11200000	11400000	3	0	3
Chr. 3	11400000	11600000	9	10	19
Chr. 3	11600000	11800000	18	15	33
Chr. 3	11800000	12000000	2	9	11
Chr. 3	12000000	12200000	4	5	9
Chr. 3	12200000	12400000	0	1	1
Chr. 3	12400000	12600000	5	5	10
Chr. 3	12600000	12800000	7	5	12
Chr. 3	12800000	13000000	8	30	38
Chr. 3	13000000	13200000	0	3	3
Chr. 3	13200000	13400000	4	3	7
Chr. 3	13400000	13600000	15	29	44
Chr. 3	13600000	13800000	3	0	3
Chr. 3	13800000	14000000	14	9	23
Chr. 3 (HS9)	14000000	14200000	47	72	119
Chr. 3	14200000	14400000	10	18	28
Chr. 3	14400000	14600000	18	33	51
Chr. 3	14600000	14800000	18	9	27
Chr. 3	14800000	15000000	18	21	39
Chr. 3	15000000	15200000	8	13	21
Chr. 3	15200000	15400000	4	7	11
Chr. 3	15400000	15600000	3	0	3
Chr. 3	15600000	15800000	1	0	1
Chr. 3	15800000	16000000	1	1	2
Chr. 3	16000000	16200000	2	0	2
Chr. 3	16200000	16400000	7	4	11
Chr. 3	16400000	16600000	7	6	13
Chr. 3	16600000	16800000	4	5	9
Chr. 3	16800000	17000000	0	1	1
Chr. 3	17000000	17200000	3	7	10
Chr. 3	17200000	17400000	11	7	18
Chr. 3	17400000	17600000	5	4	9
Chr. 3	17600000	17800000	1	1	2
Chr. 3	17800000	18000000	1	10	11
Chr. 3	18000000	18200000	3	2	5
Chr. 3	18200000	18400000	6	5	11
Chr. 3	18400000	18600000	7	10	17
Chr. 3	18600000	18800000	2	1	3
Chr. 3	18800000	19000000	6	2	8
Chr. 3	19000000	19200000	1	3	4
Chr. 3	19200000	19400000	10	11	21
Chr. 3	19400000	19600000	3	11	14
Chr. 3	19600000	19800000	4	3	7
Chr. 3	19800000	20000000	9	5	14
Chr. 3	20000000	20200000	5	6	11
Chr. 3	20200000	20400000	2	3	5
Chr. 3	20400000	20600000	3	9	12
Chr. 3	20600000	20800000	20	35	55
Chr. 3	20800000	21000000	2	3	5
Chr. 3	21000000	21200000	5	3	8
Chr. 3	21200000	21400000	1	6	7
Chr. 3	21400000	21600000	10	6	16
Chr. 3	21600000	21800000	7	5	12
Chr. 3	21800000	22000000	1	0	1
Chr. 3	22000000	22200000	6	7	13
Chr. 3	22200000	22400000	19	7	26
Chr. 3	22400000	22600000	4	0	4
Chr. 3	22600000	22800000	14	7	21
Chr. 3	22800000	23000000	26	7	33
Chr. 3	23000000	23200000	7	1	8
Chr. 3	23200000	23400000	5	5	10
Chr. 3	23400000	23600000	3	0	3
Chr. 3	23600000	23800000	7	2	9

## Sheet: Fig. 3a
NIL strains	Chromosome	genotype	start	end	length
A-NIL-HS1(RR)	Chr. 1	SS	11800000	12314313	-
A-NIL-HS1(RR)	Chr. 1	RR	12314313	12844691	530378
A-NIL-HS1(RR)	Chr. 1	SS	12844691	13000000	-
B-NIL-HS1(RR)	Chr. 1	SS	11800000	11869045	-
B-NIL-HS1(RR)	Chr. 1	RR	11869045	12569202	700157
B-NIL-HS1(RR)	Chr. 1	SS	12569202	13000000	-

## Sheet: Fig. 3b
Gene	eQTL HS1	A-NIL-HS1	B-NIL-HS1	detox_label	description
tetur01g00490	up	up		DOG(DOG1)	intradiol ring-cleavage dioxygenase
tetur01g02110		up			homothorax
tetur01g02470		up	up	GST(GSTd02)	Glutathione S-transferase, C-terminal
tetur01g02480			up	GST(GSTd03)	Glutathione S-transferase; class delta
tetur01g02500	up	up	up	GST(GSTd04)	Glutathione S-transferase; class delta
tetur01g02610	up	up	up		Immunoglobulin E-set
tetur01g02990		up			Serine protease; polyserase
tetur01g03490		up			endonuclease-chitinase multifunctional protein
tetur01g04190	down				golgi reassembly stacking protein
tetur01g04220	down				PREDICTED: similar to innexin
tetur01g05480	up	up			Cathepsin B
tetur01g05520	up				Hypothetical protein
tetur01g05740	up			lipocalins	Apolipoprotein D precursor
tetur01g06570		up			sodium-dependent glucose transporter 1
tetur01g06600	up	up			Major facilitator superfamily domain
tetur01g06610			up		Legumain
tetur01g06760	up				Legumain-like; pseudogen
tetur01g07810	up				Hypothetical protein
tetur01g07820	up				HR96-like nuclear receptor d
tetur01g08030			up		Leucine-rich repeat domain, L domain-like
tetur01g08350	up		up		otoferlin
tetur01g08710	up				F-box only protein 9
tetur01g09100	down				Hypothetical protein
tetur01g09820		up			Ubiquitin specific protease domain
tetur01g09940		up			Major facilitator superfamily; general substrate transporter
tetur01g10430	down				sodium-dependent glucose transporter 1
tetur01g11400			up		Protein atonal/lin-32
tetur01g11460			up		Protein atonal/lin-32
tetur01g11850		up			Conserved zygote-specific protein homologue
tetur01g11890		up			Conserved zygote-specific protein homologue
tetur01g12410	down	up			Hypothetical protein
tetur01g12600		up			Hypothetical protein
tetur01g12830	down				cuticle protein
tetur01g12970		up			biphenyl hydrolase-like
tetur01g13280		up			Small Secreted Protein; family A
tetur01g13310	down				Small Secreted Protein; family A
tetur01g13750	down				PREDICTED: similar to dimethylaniline monooxygenase
tetur01g14580	down				sterol desaturase family protein
tetur01g15250		up			cuticle (secreted) protein; putative
tetur01g15760	up	up	up		Major facilitator superfamily domain
tetur01g16290	down			ABC(ABCG-02)	ABC-transporter; class G
tetur01g16564	up				Small Secreted Protein; Family F
tetur01g16874		up			Fibroin
tetur02g01050		up			protein tyrosine phosphatase; non-receptor type 22
tetur02g01270			up	SDR	short-chain dehydrogenase/reductase SDR
tetur02g01290			up	SDR	3-oxoacyl-acyl-carrier-protein reductase
tetur02g01310			up	UGT(UGT201F1)	UDP-glycosyltransferase; teturUGT06
tetur02g02090			up		Hypothetical protein
tetur02g02180		up			Hypothetical protein
tetur02g02780			up		aldose 1-epimerase
tetur02g02800			up		Hypothetical protein
tetur02g03190	up				thioredoxin reductase
tetur02g03930		up			variable lymphocyte receptor A
tetur02g04210		up			multiple inositol polyphosphate phosphatase 1
tetur02g04660	down				Protein of unknown function DUF2181
tetur02g07750		up		MFS	Major facilitator superfamily domain
tetur02g07760		up		MFS	Major facilitator superfamily domain, pseudogene
tetur02g07780			up		glucosylceramidase precursor
tetur02g09300			up		Hypothetical protein
tetur02g09830	up	up	up	UGT(UGT204B1)	UDP-glycosyltransferase; teturUGT10
tetur02g09850	up	up	up	UGT(UGT204B2)	UDP-glycosyltransferase; teturUGT11
tetur02g09870	up	up		CCE(CCE17)	Carboxyl/cholinesterase
tetur02g09880	up				Hypothetical protein
tetur02g10070	down				Chromo shadow; subgroup
tetur02g10560			up		ortholog of Argonaute-1 (Drosophila melanogaster)
tetur02g10760		up			Hypothetical protein
tetur02g10770		up			AGAP002847-PA
tetur02g10940	down	up			glucosylceramidase precursor
tetur02g11120		up			lipase
tetur02g11530		up			Aldo-keto reductase family D; member 2
tetur02g11810		up			Winged helix-turn-helix DNA-binding domain
tetur02g12320		up		PLAT	Lipase/lipooxygenase; PLAT/LH2
tetur02g13400		up			CG18265
tetur02g13830		up			Hypothetical protein
tetur02g13890		up			Hypothetical protein
tetur02g14000		up			Hypothetical protein
tetur02g14310			up		Hypothetical protein
tetur02g14540	up	up	up		Cathepsin L
tetur02g14721		up	up		BTB/Kelch-associated
tetur02g14791			up		BTB/Kelch-associated
tetur02g14811			up		BTB/Kelch-associated
tetur03g00120		up			heat shock protein (chaperone)
tetur03g00800	up		up	CYP	Cytochrome P450 - probable pseudogene
tetur03g00830	up			CYP(CYP392A12)	Cytochrome P450 - CYP392A12
tetur03g00950		up	up		Hypothetical protein
tetur03g00970	up	up	up	CYP(CYP392A11)	Cytochrome P450 - CYP392A11
tetur03g02400		up			Legumain
tetur03g02750			up		Hypothetical protein
tetur03g02820		up		MFS	PREDICTED: similar to adenylate cyclase
tetur03g02880			up	MFS	PREDICTED: similar to adenylate cyclase
tetur03g03170		up			PREDICTED: similar to Brg1
tetur03g03850		up			tartan
tetur03g04360	up		up	MFS	Hypothetical protein
tetur03g04990	up	up	up	CYP(CYP392D2)	Cytochrome P450 - CYP392D2
tetur03g05000	up	up		CYP(CYP392D3)	Cytochrome P450 - CYP392D3
tetur03g05020	up	up	up	CYP(CYP392D5p)	Cytochrome P450 - CYP392D5p probable pseudogene
tetur03g05030			up	CYP(CYP392D6)	Cytochrome P450 - CYP392D6
tetur03g05040	up	up	up		Cytochrome P450 - fragment
tetur03g05070	up	up	up	CYP(CYP392D8)	Cytochrome P450 - CYP392D8
tetur03g05100	up	up	up	CYP(.CYP392D9P)	Cytochrome P450, conserved site
tetur03g05110	up	up	up	CYP(CYP392D10p)	Cytochrome P450 - CYP392D10p probable pseudogene
tetur03g05440		up			protein CASC3
tetur03g05900		up			EF-Hand 1, calcium-binding site
tetur03g06180		up			AGC-kinase; C-terminal
tetur03g07950			up		Cathepsin B
tetur03g08010			up		Cathepsin B
tetur03g09380		up			Serine protease
tetur03g09510	up	up	up		hypothetical protein
tetur03g09770			up		Hypothetical protein
tetur03g09951	up	up	up		Cytochrome P450, conserved site
tetur03g09961			up	CYP(CYP392D7)	Cytochrome P450, conserved site
tetur03g09997			up		Peptidase C1A, papain C-terminal
tetur03g10143		up			Fibroin
tetur04g00320		up			Homeobox, conserved site
tetur04g00640	up				GTP-binding protein SAR1b
tetur04g00790		up			Glycoside hydrolase; subgroup; catalytic core
tetur04g01990	up				oxalate:formate antiporter
tetur04g02440		up		MFS	MFS transporter
tetur04g02970	up				ATPase; P-type; K/Mg/Cd/Cu/Zn/Na/Ca/Na/H-transporter
tetur04g03050			up		PREDICTED: ADAM metallopeptidase with thrombospondin type 1 motif; 6
tetur04g03830	down				sodium-dependent glucose transporter 1
tetur04g04890	down				isovaleryl-CoA dehydrogenase
tetur04g05460	up				10-formyltetrahydrofolate dehydrogenase
tetur04g05540			up	ABC(ABCC-13)	ABC-transporter; class C
tetur04g05820			up		mitochondrial ornithine transporter 1
tetur04g05980		up		lipocalins	Apolipoprotein D precursor
tetur04g06430		up			hatching enzyme
tetur04g06580			up		cornichon homolog
tetur04g06840		up			PREDICTED: talin 2
tetur04g07010	up				Major facilitator superfamily domain
tetur04g07030	down	up			sorbitol dehydrogenase
tetur04g07050	down	up			sorbitol dehydrogenase
tetur04g07580			up		G-protein coupled receptor
tetur04g07690		up			Domain of unknown function DUF3421
tetur04g07730	down				UDP-glycosyltransferase; teturUGT17
tetur04g08280	down				Hypothetical protein
tetur04g08530			up	SDR	3-beta hydroxysteroid dehydrogenase/isomerase
tetur04g08690			up		Hypothetical protein
tetur04g08880		up			Hypothetical protein
tetur04g09459	up				Small Secreted Protein; Family F
tetur04g90882	up				hypothetical protein
tetur04g90885	up				hypothetical protein
tetur04g92275			up		hypothetical protein
tetur05g00090	up	up	up	UGT(UGT204A5)	UDP-glycosyltransferase; teturUGT23
tetur05g01130		up			Cation/H+ exchanger
tetur05g01720	down	up			conserved secreted protein 1
tetur05g02100			up		Leucine-rich repeat domain, L domain-like
tetur05g02140			up		Leucine-rich repeat domain, L domain-like
tetur05g02400			up		Leucine-rich repeat domain, L domain-like
tetur05g03950	up				Uncharacterised conserved protein UCP036436; nucleotide-sugar transporter-related
tetur05g05020		up		UGT(UGT201B7)	UDP-glycosyltransferase; teturUGT26
tetur05g05050		up		UGT(UGT201B9)	UDP-glycosyltransferase; teturUGT28
tetur05g05100			up		major facilitator superfamily MFS_1
tetur05g05190	up			GST(GSTm03)	Glutathione S-transferase; class mu
tetur05g05210	down	up		GST(GSTm05)	Glutathione S-transferase; class mu
tetur05g05240	down	up		GST(GSTm07)	Glutathione S-transferase; class mu
tetur05g05250	down			GST(GSTm08)	Glutathione S-transferase; class mu
tetur05g05260		up	up	GST(GSTm09)	Glutathione S-transferase; class mu
tetur05g05270	down	up		GST(GSTm10)	Glutathione S-transferase; class mu
tetur05g05290	down	up		GST(GSTm11)	Glutathione S-transferase; class mu
tetur05g05450			up		Hypothetical protein
tetur05g06720		up			Filamin A; Cheerio orthologue
tetur05g07980	up				Hypothetical protein
tetur05g08420		up			Hypothetical protein
tetur05g92685	up				hypothetical protein
tetur06g00300		up			Ryanodine receptor
tetur06g01610		up		lipocalins	Calycin-like
tetur06g01690		up	up		Glycoside hydrolase; subgroup; catalytic core
tetur06g02040			up		Hypothetical protein
tetur06g02570			up		Cathepsin B-like
tetur06g04520			up	CYP(CYP392A16)	Cytochrome P450 - CYP392A16
tetur06g04530			up		Hypothetical protein
tetur06g04580			up		Hypothetical protein
tetur06g04590			up		Hypothetical protein
tetur06g04600			up		Hypothetical protein
tetur06g04900			up	SDR	3-oxoacyl-acyl-carrier-protein reductase
tetur06g04920		up		SDR	3-oxoacyl-acyl-carrier-protein reductase
tetur06g04940		up	up	SDR	3-oxoacyl-acyl-carrier-protein reductase
tetur06g04970		up	up	SDR	3-oxoacyl-acyl-carrier-protein reductase
tetur06g04980		up	up	SDR	short-chain dehydrogenase/reductase SDR
tetur06g05080		up	up	SDR	short-chain dehydrogenase/reductase SDR
tetur06g05090		up		SDR	short chain dehydrogenase
tetur06g05100		up	up	SDR	3-oxoacyl-acyl-carrier-protein reductase
tetur06g05110		up	up	SDR	3-oxoacyl-acyl-carrier-protein reductase
tetur06g05250			up	MFS	adenylate cyclase
tetur06g05360	down				Hypothetical protein
tetur06g05470	down				monocarboxylate transporter
tetur06g05540		up			Hypothetical protein
tetur06g06190	up				PREDICTED: protein kinase D1-like
tetur06g06630		up			Cystatin
tetur07g00050		up			PREDICTED: phosphodiesterase 11A
tetur07g00530	up				Protein kinase-like domain
tetur07g01880		up			Small Secreted Protein; Family E
tetur07g02240			up		Leucine-rich repeat domain, L domain-like
tetur07g02270			up		Leucine-rich repeat domain, L domain-like
tetur07g02640			up		Leucine-rich repeat domain, L domain-like
tetur07g03340		up			defective proboscis extension response; putative
tetur07g03920	down				CREB-binding protein
tetur07g04290	down		up	ABC(ABCC-21)	ABC-transporter; class C;
tetur07g04410			up	ABC(ABCC-22)	ABC-transporter; class C;
tetur07g06040			up		Acyl-CoA dehydrogenase/oxidase C-terminal
tetur07g06170		up			Src homology-3; region
tetur07g06420	down		up	UGT(UGT201B12)	UDP-glycosyltransferase; teturUGT37
tetur07g06450		up		UGT(UGT201B14)	UDP-glycosyltransferase; teturUGT39
tetur07g06710		up			PREDICTED: sodium-dependent glucose transporter 1-like; partial
tetur07g07220		up			Protein winged eye
tetur07g07770		up			PREDICTED: hypothetical protein
tetur08g00190	up		up	UGT(UGT201A5)	UDP-glycosyltransferase; teturUGT40
tetur08g02490	up			UGT(UGT207A1)	UDP-glycosyltransferase; teturUGT41
tetur08g02660		up			Hypothetical protein
tetur08g05010	up	up	up		Cathepsin B
tetur08g06890			up		solute carrier family 17
tetur08g06950	up		up		Nuclear hormone receptor; ligand-binding
tetur08g07120		up			glutaredoxin
tetur08g08050	down			CYP(CYP392A13v1)	Cytochrome P450 - CYP392A13v1
tetur08g91636	up				hypothetical protein
tetur08g91670			up		hypothetical protein
tetur09g00380		up			Hypothetical protein
tetur09g00460			up		Na+ channel/degenerin (ENaC/DEG) family protein
tetur09g00920		up			sidestep protein; putative
tetur09g01190	up				fatty acid ELOngation family member
tetur09g01480		up			methyltransferase-like protein 6
tetur09g01490		up			phosphatidylinositide phosphatase SAC1
tetur09g01530	up				Cytochrome b5
tetur09g01600		up			Thioredoxin-like fold
tetur09g01750	down				procollagen-proline; 2-oxoglutarate 4-dioxygenase
tetur09g02270		up			Glutamate receptor-related
tetur09g03190			up		Hypothetical protein
tetur09g04610	up			ABC(ABCC-25)	ABC-transporter; class C;
tetur09g04620	up	up	up	ABC(ABCC-26)	ABC-transporter; class C;
tetur09g06240	down				Hypothetical protein
tetur09g06650			up		PREDICTED: similar to AGAP007761-PA
tetur09g06670	down	up			protein midA homolog; mitochondrial precursor
tetur09g06700	down				Alpha/Beta hydrolase fold
tetur10g01040			up		Hypothetical protein
tetur10g01480		up			F-box only protein 47
tetur10g02210		up			Neuropeptide precursor
tetur10g02260		up			gamma-aminobutyric acid
tetur10g02500		up			SWI/SNF related; matrix associated; actin dependent regulator of chromatin; subfamily c; member 2
tetur10g03010	up				Solute carrier family 35 member SLC35F1/F2/F6
tetur10g05410			up		Hypothetical protein
tetur11g00180	down				Suppressor of hairless
tetur11g00410		up			secreted salivary gland peptide; putative
tetur11g00550			up	MFS	GG23423
tetur11g00560		up			UNCoordinated family member
tetur11g01600	down				docking protein 4
tetur11g01660		up			Hypothetical protein
tetur11g01680	up				heat shock protein 70
tetur11g02560	down				unnamed protein product
tetur11g03260		up			Leucine Rich Repeat G-protein coupled receptor
tetur11g03580	up				monocarboxylate transporter; putative
tetur11g03600	up				glucose dehydrogenase
tetur11g03780	down				elongation of very long chain fatty acids protein 1
tetur11g04030	up	up		ABC(ABCB-01)	ABC-transporter; class B; similar to mdr49
tetur11g04040	up			ABC(ABCB-02)	ABC-transporter; class B; similar to mdr49
tetur11g04180		up			myotubularin-related protein 3
tetur11g04840			up		similar to lycopene cyclase / phytoene synthase
tetur11g04990		up			Nuclear hormone receptor, ligand-binding domain
tetur11g05100			up	MFS	proton-coupled folate transporter-like
tetur11g05260		up			Nuclear hormone receptor; ligand-binding
tetur11g05550	down			MFS	PREDICTED: similar to ENSANGP00000027535
tetur11g05990			up	ABC(ABCC-29)	ABC-transporter; class C
tetur11g06470	up	up	up		Chemosensory Receptor; Gustatory receptor family
tetur12g00180	down				Ionotropic Glutamate Receptor; Kainate/RII Receptor
tetur12g00230		up			Hypothetical protein
tetur12g00600		up	up	SDR	C-factor
tetur12g00610	up			SDR	short-chain dehydrogenase/reductase SDR
tetur12g00620	up	up	up	SDR	C-factor
tetur12g01820	up				Cathepsin L
tetur12g01830	up				Cathepsin L
tetur12g01850	up				Cathepsin L
tetur12g01870	up				GPCR; family 2-like
tetur12g02110		up			conserved unknown protein
tetur12g02440			up		aromatic amino acid decarboxylase
tetur12g03580		up			PREDICTED: dual-specificity tyrosine-protein kinase
tetur12g03840	up				PREDICTED: similar to Y4C6B.2a
tetur130g00030			up		ADP/ATP translocase
tetur136g00030			up		Hypothetical protein
tetur139g00010			up	UGT(UGT202A14p)	UDP-glycosyltransferase; teturUGT79p
tetur13g00990			up		Orphan secreted protein; possibly fibroin
tetur13g01030			up		metalloendopeptidase PepO
tetur13g02590	up				Major facilitator superfamily; general substrate transporter
tetur13g02840	down			CYP(CYP381A2)	Cytochrome P450 - CYP381A2
tetur13g04350	up	up	up		PREDICTED: similar to F55A4.8a
tetur13g04550	up	up	up	DOG(DOG11)	Intradiol ring-cleavage dioxygenase, core
tetur148g00010		up			Hypothetical protein
tetur14g00110			up		Hypothetical protein
tetur14g00870		up			conserved hypothetical protein
tetur14g01100		up			GG20998
tetur14g01690		up			Immunoglobulin E-set
tetur14g01700		up			Immunoglobulin E-set
tetur14g01750	down				DNA mismatch repair protein MutS
tetur14g02050		up	up		Immunoglobulin E-set
tetur14g02300	up		up	ABC(ABCC-31)	ABC-transporter; class C
tetur14g03260		up			serine/threonine protein kinase
tetur14g03480			up		Serine protease; Clip domain
tetur14g93000	up				hypothetical protein
tetur151g00010		up			Hypothetical protein
tetur15g00280			up		L-galactose dehydrogenase
tetur15g01400			up	PLAT	PLAT single domain protein
tetur15g01410			up	PLAT	PLAT single domain protein
tetur15g01480	down				cuticular protein analogous to peritrophins 1-A
tetur15g01980		up			conserved secreted protein 1
tetur15g03030		up			mitochondrial ribosomal protein L3
tetur15g91266			up		hypothetical protein
tetur16g00600		up			G-protein coupled receptor
tetur16g01700		up			PREDICTED: similar to perdido CG10275-PA
tetur16g02240	down				Low-density lipoprotein (LDL) receptor class A repeat
tetur16g02990		up			Novel Hypothetical Cell Adhesion Molecule
tetur16g03180		up		MFS	PREDICTED: similar to MGC80576 protein
tetur16g03200	up	up	up	MFS	PREDICTED: similar to adenylate cyclase
tetur16g03280			up		Hypothetical protein
tetur16g03490	up				antigen B membrane protein
tetur16g03500	down			CYP(CYP392A7)	Cytochrome P450 - CYP392A7
tetur16g03650			up		Legumain
tetur16g03670	up	up	up		Legumain
tetur16g03680	up	up	up		Cathepsin L
tetur16g90581		up			hypothetical protein
tetur17g00960			up		ADAM, cysteine-rich
tetur17g01300	down				sialin
tetur17g01720		up			Hypothetical protein
tetur17g02260		up	up		SEA domain
tetur17g02610		up			Hypothetical protein
tetur17g03420	down				Domain of unknown function DUF3421
tetur17g03530	up	up	up		Epididymal secretory protein E1 precursor
tetur17g03560			up		Hypothetical protein
tetur17g03590		up			Hypothetical protein
tetur17g92115	up				hypothetical protein
tetur184g00010		up			Hypothetical protein
tetur184g00040		up			PREDICTED: UDP glucuronosyltransferase 2B10 isoform 1
tetur18g00480	up				Hypothetical protein
tetur18g00930		up			Glycine-rich secreted protein
tetur18g01260	up	up	up		cathepsin A
tetur18g01990	up				DDB1- and CUL4-associated factor 11
tetur18g02250		up			fatty acyl-CoA reductase 1
tetur18g03390	up				NADPH cytochome P450 reductase
tetur19g00240			up		cuticular protein analogous to peritrophins 1-A
tetur19g00570			up		PREDICTED: similar to oxidase/peroxidase
tetur19g01060		up			PREDICTED: similar to sodium-dependent phosphate transporter
tetur19g01070	down	up			sialin; putative
tetur19g01970			up		Mitochondrial protein SLOWMO
tetur19g02760		up			Tyrosine-protein kinase
tetur19g02770			up		Protein of unknown function DUF4817
tetur20g00030		up	up		Hypothetical protein
tetur20g00570	down				Hypothetical protein
tetur20g00580		up	up		Nose resistant-to-fluoxetine protein; N-terminal
tetur20g00830	down			CYP(CYP407A1)	Cytochrome P450 - CYP407A1
tetur20g01060	down				Low-density lipoprotein (LDL) receptor class A repeat
tetur20g01190	up	up	up		UNC93-like protein MFSD11
tetur20g01390		up			Hypothetical protein
tetur20g01400		up			Hypothetical protein
tetur20g01410		up			Hypothetical protein
tetur20g01420		up			Hypothetical protein
tetur20g01790	down			DOG(DOG15)	intradiol ring-cleavage dioxygenase
tetur20g03200	down			CYP(CYP392B1)	Cytochrome P450 - CYP392B1
tetur21g00450			up		Golgi-associated plant pathogenesis-related protein 1
tetur21g01160		up			Domain of unknown function DUF2236
tetur21g01310		up			Protein of unknown function DUF3743
tetur21g01370	up		up		undecaprenyldiphospho-muramoylpentapeptide beta-N-acetylglucosaminyltransferase
tetur21g01380			up		Hypothetical protein
tetur21g01410	up		up		Hypothetical protein
tetur21g01420	up		up		Hypothetical protein
tetur21g01430			up		Hypothetical protein
tetur21g02460		up			Glycoside hydrolase; family 22
tetur21g02890		up			Serine/threonine-protein kinase, active site
tetur21g02940			up		Hypothetical protein
tetur21g03140			up		Cutoff-like protein
tetur22g00380			up	UGT(UGT202A7)	UDP-glycosyltransferase; teturUGT64
tetur22g00420	down		up	UGT(UGT202A8)	UDP-glycosyltransferase; teturUGT65
tetur22g00440			up	UGT(UGT202A15)	UDP-glycosyltransferase; teturUGT66
tetur22g00460	down		up	UGT(UGT202A9)	UDP-glycosyltransferase; teturUGT67
tetur22g00480			up	UGT(UGT202A10)	UDP-glycosyltransferase; teturUGT68
tetur22g00510	down		up	UGT(UGT202A11)	UDP-glycosyltransferase; teturUGT69
tetur22g00720			up		neural cell adhesion molecule 2
tetur22g00750	up	up	up		dopa decarboxylase
tetur22g01550		up			baboon; TGFbeta receptor type I
tetur22g02170			up	PLAT	PLAT single domain protein
tetur22g02260			up		GGDEF family protein
tetur22g02340	up		up		transmembrane protein 20
tetur22g02350	up				Hypothetical protein
tetur22g02500	down				CS domain
tetur22g02530		up		PLAT	Lipase/lipooxygenase; PLAT/LH2
tetur22g02570		up			Fructose-1;6-bisphosphatase
tetur22g02600		up			Chemosensory Receptor; Gustatory receptor family
tetur22g02790	up	up	up		Insect antifreeze protein
tetur22g02800			up		Insect antifreeze protein
tetur22g02971		up			Fibroin
tetur22g03073	up	up			Zinc finger, CXXC-type
tetur238g00010		up			Fibroin
tetur23g00050		up			Cathepsin L
tetur23g00350	down				Hypothetical protein
tetur23g00860		up			Cathepsin L
tetur23g00880		up			Cathepsin L
tetur23g01430		up			Proteinase inhibitor I83, AmFPI-1
tetur23g01970			up		GNAS complex locus
tetur23g02070	up				OKL38 family
tetur23g91443	down				hypothetical protein
tetur23g91459		up			hypothetical protein
tetur24g01530		up			Dachsous; Adherin precursor
tetur24g01750	down				protein phosphatase 1A
tetur24g02130			up		Leucine-rich repeat domain, L domain-like
tetur24g02250			up		PMP-22/EMP/MP20/Claudin superfamily
tetur25g01950			up		sorbitol dehydrogenase
tetur266g00010		up			Hypothetical protein
tetur26g00540			up		UNCoordinated family member
tetur26g01420	up				Hypothetical protein
tetur26g01490	up		up	GST(GSTd11)	Glutathione S-transferase; class delta
tetur26g01500			up	GST(GSTd12)	Glutathione S-transferase; class delta
tetur26g02801	up	up	up	GST(GSTd09)	Glutathione S-transferase, C-terminal
tetur26g02802	up		up	GST(GSTd10)	Glutathione S-transferase, C-terminal
tetur27g00220	up	up	up	CYP(CYP392E11(.CYP392EnP))	Cytochrome P450 probable pseudogene
tetur27g00460		up			Hypothetical protein
tetur27g00640	down				adenosine receptor A2a
tetur27g01150		up			NHP2-like protein 1
tetur27g02598		up		CYP(CYP392E4)	Cytochrome P450, E-class, group I
tetur28g00270			up		Hypothetical protein
tetur28g00940	up				PREDICTED: voltage-gated calcium channel alpha
tetur28g01030		up			Fibroin
tetur28g01330	up	up	up		Wannes-Thomas Secreted Protein 1
tetur28g01710	down	up		SDR	3-oxoacyl-acyl-carrier-protein reductase
tetur28g01730	down	up		SDR	3-oxoacyl-acyl-carrier-protein reductase
tetur28g01760	up	up	up		Legumain
tetur28g01950			up	ABC(ABCC-38)	ABC-transporter; class C
tetur28g02510	up	up			Aldehyde dehydrogenase; N-terminal
tetur28g02540	up				histidine ammonia-lyase
tetur29g00220	up	up	up	GST(GSTd14)	Glutathione S-transferase; class delta
tetur29g00450			up		Phosphatidylinositol transfer protein-like; N-terminal
tetur29g00930	up	up	up	CCE(CCE58)	Carboxyl/cholinesterase
tetur29g00940		up	up	CCE(CCE50)	Carboxyl/cholinesterase
tetur29g01110		up			PREDICTED: similar to nitric oxide synthase 1
tetur29g01770		up			Voltage-gated T_type calcium channel alpha subunit
tetur30g00240		up			Methyltransferase type 11
tetur30g00740	up				PAN/Apple domain
tetur30g01160		up			Plexin domain-containing protein
tetur30g01680	down	up			Hypothetical protein
tetur30g01740		up			PREDICTED: hypothetical protein
tetur30g01880			up		PREDICTED: hypothetical protein
tetur30g01960			up	ABC(ABCA-09)	ABC-transporter; class A;
tetur30g02040	down				phospholipid scramblase 1
tetur30g90547		up			hypothetical protein
tetur318g00010		up			Hypothetical protein
tetur31g00280			up		CUB domain
tetur31g00520		up			Lambda repressor-like, DNA-binding domain
tetur31g00680	down			lipocalins	Apolipoprotein D precursor
tetur31g00690		up	up		Cysteine peptidase, asparagine active site
tetur31g00700			up		Cathepsin L
tetur31g01850	up				Hypothetical protein
tetur31g02020	up	up	up		Apple-like
tetur32g00320	up				delta aminolevulinate synthase
tetur32g00470		up			transmembrane protein 135
tetur32g00960		up			Hypothetical protein
tetur32g01180		up			Hypothetical protein
tetur32g01200		up			Hypothetical protein
tetur32g02170		up			PREDICTED: tripartite motif protein 2-like
tetur32g90858		up			hypothetical protein
tetur33g00350		up			Src homology-3; region
tetur33g00560			up		Hypothetical protein
tetur35g01100			up		Hypothetical protein
tetur35g01410		up			Hypothetical protein
tetur36g00260	up	up	up		HR96-like nuclear receptor h
tetur38g00723	up	up	up		n/a
tetur40g00020		up	up		Major facilitator superfamily; general substrate transporter
tetur40g00030	up	up	up		Major facilitator superfamily; general substrate transporter
tetur40g00100			up		GE13997
tetur40g00210		up			Hypothetical protein
tetur43g00380		up			Hypothetical protein
tetur43g00580		up	up		Hypothetical protein
tetur461g00010		up			myosin heavy chain
tetur466g00030			up		Unknown_Fbox_Gene, truncated
tetur47g00140		up	up		Hypothetical protein
tetur507g00010			up		aldo/keto reductase
tetur56g90039		up	up		hypothetical protein
tetur65g00050			up		Leucine-rich repeat domain, L domain-like
tetur65g00060			up		Leucine-rich repeat domain, L domain-like
tetur82g00030			up		Leucine-rich repeat domain, L domain-like
tetur87g00020		up			Nuclear hormone receptor, ligand-binding domain
tetur89g00020		up	up		Hypothetical protein
tetur95g00050		up			Hypothetical protein
tetur97g00050		up			DnaJ

## Sheet: Fig. 3c
gene	eQTL (genotype bin)	Mean exp (SS)	Mean exp (RS)	log2FC (RS vs. SS)	detox_family (name)	gene_label
tetur01g00490	chromosome_1:12491974-12522696	781.738	1832.3	1.2289	DOG(DOG1)	detox
tetur01g02500	chromosome_1:12375609-12426632	450.864	684.415	0.602179	GST(GSTd04)	detox
tetur01g02610	chromosome_1:12491974-12522696	16.0116	178.387	3.47783		non-detox
tetur01g04190	chromosome_1:12522697-12547156	397.419	369.866	-0.103656		non-detox
tetur01g04220	chromosome_1:12462679-12491973	1924.76	1879.43	-0.0343885		non-detox
tetur01g05480	chromosome_1:12522697-12547156	15096.5	25155.3	0.736651		non-detox
tetur01g05520	chromosome_1:12462679-12491973	139.45	149.031	0.0958688		non-detox
tetur01g05740	chromosome_1:12522697-12547156	481.968	711.171	0.56126	lipocalins	detox
tetur01g06600	chromosome_1:12522697-12547156	105.162	177.477	0.755022		non-detox
tetur01g06760	chromosome_1:12522697-12547156	3.78644	5.83125	0.622961		non-detox
tetur01g07810	chromosome_1:12491974-12522696	5.52768	7.67398	0.473302		non-detox
tetur01g07820	chromosome_1:12491974-12522696	779.362	850.481	0.125984		non-detox
tetur01g08350	chromosome_1:12426633-12462678	380.606	415.323	0.125935		non-detox
tetur01g08710	chromosome_1:12462679-12491973	26.6499	46.1051	0.790795		non-detox
tetur01g09100	chromosome_1:12491974-12522696	343.662	324.063	-0.0847144		non-detox
tetur01g10430	chromosome_1:12375609-12426632	147.613	99.8253	-0.564341		non-detox
tetur01g12410	chromosome_1:12426633-12462678	108.123	31.2655	-1.79004		non-detox
tetur01g12830	chromosome_1:12426633-12462678	231.137	194.787	-0.246851		non-detox
tetur01g13310	chromosome_1:12375609-12426632	68.2956	43.8391	-0.639573		non-detox
tetur01g13750	chromosome_1:12462679-12491973	1549.7	1389.66	-0.157259		non-detox
tetur01g14580	chromosome_1:12547157-12584899	18.4135	16.0477	-0.198391		non-detox
tetur01g15760	chromosome_1:12491974-12522696	231.416	371.603	0.683275		non-detox
tetur01g16290	chromosome_1:12375609-12426632	2208.61	1998.44	-0.144264	ABC(ABCG-02)	detox
tetur01g16564	chromosome_1:12375609-12426632	9.32227	12.7258	0.449005		non-detox
tetur02g03190	chromosome_1:12491974-12522696	12683.2	13316.6	0.0703048		non-detox
tetur02g04660	chromosome_1:12375609-12426632	512.629	482.271	-0.0880716		non-detox
tetur02g09830	chromosome_1:12491974-12522696	257.641	1129.96	2.13283	UGT(UGT204B1)	detox
tetur02g09850	chromosome_1:12491974-12522696	1158.7	2882	1.31456	UGT(UGT204B2)	detox
tetur02g09870	chromosome_1:12491974-12522696	182.176	256.955	0.496185	CCE(CCE17)	detox
tetur02g09880	chromosome_1:12426633-12462678	64.8565	90.7891	0.485269		non-detox
tetur02g10070	chromosome_1:12462679-12491973	691.743	650.61	-0.0884425		non-detox
tetur02g10940	chromosome_1:12491974-12522696	3471.09	2600.7	-0.416488		non-detox
tetur02g14540	chromosome_1:12491974-12522696	129.385	269.617	1.05924		non-detox
tetur03g00800	chromosome_1:12491974-12522696	2.04637	12.7574	2.64019	CYP	detox
tetur03g00830	chromosome_1:12426633-12462678	225.807	630.123	1.48054	CYP(CYP392A12)	detox
tetur03g00970	chromosome_1:12491974-12522696	383.083	18319.7	5.57959	CYP(CYP392A11)	detox
tetur03g04360	chromosome_1:12491974-12522696	2.93578	7.05328	1.26455	MFS	detox
tetur03g04990	chromosome_1:12491974-12522696	108.366	7181.1	6.05022	CYP(CYP392D2)	detox
tetur03g05000	chromosome_1:12462679-12491973	1303.95	2244.05	0.783217	CYP(CYP392D3)	detox
tetur03g05020	chromosome_1:12491974-12522696	74.4155	1020.05	3.77689	CYP(CYP392D5p)	detox
tetur03g05040	chromosome_1:12491974-12522696	31.4893	440.439	3.80601		non-detox
tetur03g05070	chromosome_1:12491974-12522696	81.57	3148.27	5.27038	CYP(CYP392D8)	detox
tetur03g05100	chromosome_1:12491974-12522696	74.9793	450.794	2.5879	CYP(.CYP392D9P)	detox
tetur03g05110	chromosome_1:12491974-12522696	281.92	1881.07	2.7382	CYP(CYP392D10p)	detox
tetur03g09510	chromosome_1:12522697-12547156	3.44889	39.2476	3.5084		non-detox
tetur03g09951	chromosome_1:12491974-12522696	14.3537	86.3622	2.58898		non-detox
tetur04g00640	chromosome_1:12491974-12522696	4435.32	4640.34	0.0651948		non-detox
tetur04g01990	chromosome_1:12522697-12547156	48.5641	54.5532	0.167775		non-detox
tetur04g02970	chromosome_1:12426633-12462678	8403.59	9279.15	0.142986		non-detox
tetur04g03830	chromosome_1:12522697-12547156	2721.85	2509.5	-0.117187		non-detox
tetur04g04890	chromosome_1:12547157-12584899	4597.64	4062.38	-0.178567		non-detox
tetur04g05460	chromosome_1:12491974-12522696	1717.46	2125.49	0.307514		non-detox
tetur04g07010	chromosome_1:12491974-12522696	288.729	372.894	0.369048		non-detox
tetur04g07030	chromosome_1:12547157-12584899	307.559	216.343	-0.507539		non-detox
tetur04g07050	chromosome_1:12522697-12547156	968.862	644.393	-0.58835		non-detox
tetur04g07730	chromosome_1:12462679-12491973	57.7799	47.2089	-0.291509		non-detox
tetur04g08280	chromosome_1:12522697-12547156	206.066	191.847	-0.103146		non-detox
tetur04g09459	chromosome_1:12522697-12547156	6857.67	8465.25	0.303836		non-detox
tetur04g90882	chromosome_1:12491974-12522696	4.67116	6.80518	0.542854		non-detox
tetur04g90885	chromosome_1:12491974-12522696	99.6881	161.232	0.693643		non-detox
tetur05g00090	chromosome_1:12491974-12522696	83.2968	109.465	0.39414	UGT(UGT204A5)	detox
tetur05g01720	chromosome_1:12462679-12491973	21.8756	10.6028	-1.04488		non-detox
tetur05g03950	chromosome_1:12491974-12522696	7212.79	7907.17	0.132604		non-detox
tetur05g05190	chromosome_1:12491974-12522696	341.537	441.661	0.370896	GST(GSTm03)	detox
tetur05g05210	chromosome_1:12462679-12491973	386.061	313.233	-0.301591	GST(GSTm05)	detox
tetur05g05240	chromosome_1:12522697-12547156	647.145	407.156	-0.668506	GST(GSTm07)	detox
tetur05g05250	chromosome_1:12522697-12547156	679.514	573.551	-0.244579	GST(GSTm08)	detox
tetur05g05270	chromosome_1:12491974-12522696	26.0882	12.8322	-1.02362	GST(GSTm10)	detox
tetur05g05290	chromosome_1:12462679-12491973	190.582	155.871	-0.290056	GST(GSTm11)	detox
tetur05g07980	chromosome_1:12491974-12522696	8.79255	12.4216	0.498493		non-detox
tetur05g92685	chromosome_1:12584900-12602421	1655.07	1803.32	0.12376		non-detox
tetur06g05360	chromosome_1:12426633-12462678	248.56	226.059	-0.136896		non-detox
tetur06g05470	chromosome_1:12375609-12426632	3197.04	3050.67	-0.0676131		non-detox
tetur06g06190	chromosome_1:12462679-12491973	1766.36	1941.39	0.136308		non-detox
tetur07g00530	chromosome_1:12462679-12491973	1507.57	1622.71	0.106172		non-detox
tetur07g03920	chromosome_1:12375609-12426632	21.2215	17.4305	-0.283909		non-detox
tetur07g04290	chromosome_1:12522697-12547156	887.75	801.713	-0.147067	ABC(ABCC-21)	detox
tetur07g06420	chromosome_1:12547157-12584899	24.0334	19.0454	-0.335599	UGT(UGT201B12)	detox
tetur08g00190	chromosome_1:12375609-12426632	36.7447	78.6683	1.09825	UGT(UGT201A5)	detox
tetur08g02490	chromosome_1:12491974-12522696	3808.78	4274.6	0.16646	UGT(UGT207A1)	detox
tetur08g05010	chromosome_1:12547157-12584899	672.926	2015.6	1.58269		non-detox
tetur08g06950	chromosome_1:12491974-12522696	126.919	174.186	0.456714		non-detox
tetur08g08050	chromosome_1:12547157-12584899	47.3937	40.213	-0.237034	CYP(CYP392A13v1)	detox
tetur08g91636	chromosome_1:12462679-12491973	671.498	763.721	0.185664		non-detox
tetur09g01190	chromosome_1:12491974-12522696	19.202	27.2118	0.502973		non-detox
tetur09g01530	chromosome_1:12491974-12522696	2852.95	3371.04	0.24074		non-detox
tetur09g01750	chromosome_1:12462679-12491973	4381.62	3985.69	-0.136636		non-detox
tetur09g04610	chromosome_1:12462679-12491973	1877.31	2085.39	0.151646	ABC(ABCC-25)	detox
tetur09g04620	chromosome_1:12462679-12491973	2860.48	3695.98	0.369699	ABC(ABCC-26)	detox
tetur09g06240	chromosome_1:12462679-12491973	10.9078	8.56553	-0.348751		non-detox
tetur09g06670	chromosome_1:12462679-12491973	113154	101537	-0.156277		non-detox
tetur09g06700	chromosome_1:12375609-12426632	19802.9	17358.5	-0.190075		non-detox
tetur10g03010	chromosome_1:12522697-12547156	2442.66	2557.06	0.0660324		non-detox
tetur11g00180	chromosome_1:12426633-12462678	349.404	327.083	-0.0952376		non-detox
tetur11g01600	chromosome_1:12584900-12602421	271.045	251.502	-0.107963		non-detox
tetur11g01680	chromosome_1:12584900-12602421	10.0236	13.6651	0.447088		non-detox
tetur11g02560	chromosome_1:12426633-12462678	1474.96	1413.05	-0.0618632		non-detox
tetur11g03580	chromosome_1:12462679-12491973	545.913	623.063	0.190708		non-detox
tetur11g03600	chromosome_1:12375609-12426632	25.8003	40.1485	0.637962		non-detox
tetur11g03780	chromosome_1:12426633-12462678	15.5133	12.1146	-0.356759		non-detox
tetur11g04030	chromosome_1:12491974-12522696	4406.91	5075.53	0.20379	ABC(ABCB-01)	detox
tetur11g04040	chromosome_1:12522697-12547156	3251.26	3543.6	0.124219	ABC(ABCB-02)	detox
tetur11g05550	chromosome_1:12547157-12584899	115.719	100.307	-0.206209	MFS	detox
tetur11g06470	chromosome_1:12462679-12491973	16.9487	42.617	1.33025		non-detox
tetur12g00180	chromosome_1:12375609-12426632	100.806	93.2608	-0.112245		non-detox
tetur12g00610	chromosome_1:12375609-12426632	625.986	773.176	0.304667	SDR	detox
tetur12g00620	chromosome_1:12375609-12426632	221.013	350.35	0.664666	SDR(SDR4)	detox
tetur12g01820	chromosome_1:12491974-12522696	57124.1	65293.8	0.192847		non-detox
tetur12g01830	chromosome_1:12491974-12522696	9342.63	11701.4	0.324785		non-detox
tetur12g01850	chromosome_1:12491974-12522696	70.5154	84.8085	0.266271		non-detox
tetur12g01870	chromosome_1:12375609-12426632	75.1875	84.0141	0.160138		non-detox
tetur12g03840	chromosome_1:12522697-12547156	743.888	809.009	0.12107		non-detox
tetur13g02590	chromosome_1:12375609-12426632	20.371	28.0304	0.460477		non-detox
tetur13g02840	chromosome_1:12375609-12426632	247.679	223.098	-0.150798	CYP(CYP381A2)	detox
tetur13g04350	chromosome_1:12491974-12522696	291.743	1376.23	2.23796		non-detox
tetur13g04550	chromosome_1:12491974-12522696	41.5193	786.018	4.24271	DOG(DOG11)	detox
tetur14g01750	chromosome_1:12522697-12547156	436.191	405.154	-0.106489		non-detox
tetur14g02300	chromosome_1:12491974-12522696	99.4129	129.64	0.383006	ABC(ABCC-31)	detox
tetur14g93000	chromosome_1:12522697-12547156	10.9781	13.2995	0.276742		non-detox
tetur15g01480	chromosome_1:12375609-12426632	160.282	142.323	-0.171449		non-detox
tetur16g02240	chromosome_1:12491974-12522696	3508.46	3192.75	-0.136035		non-detox
tetur16g03200	chromosome_1:12375609-12426632	5.56923	14.0036	1.33025	MFS	detox
tetur16g03490	chromosome_1:12491974-12522696	4.55144	13.4548	1.56372		non-detox
tetur16g03500	chromosome_1:12491974-12522696	717.85	613.358	-0.226953	CYP(CYP392A7)	detox
tetur16g03670	chromosome_1:12491974-12522696	10.6458	30.2656	1.50739		non-detox
tetur16g03680	chromosome_1:12491974-12522696	4.15968	31.4731	2.91957		non-detox
tetur17g01300	chromosome_1:12547157-12584899	28.5116	25.3924	-0.167152		non-detox
tetur17g03420	chromosome_1:12522697-12547156	58.8001	34.502	-0.769139		non-detox
tetur17g03530	chromosome_1:12522697-12547156	874.618	1680.37	0.942051		non-detox
tetur17g92115	chromosome_1:12375609-12426632	101.721	114.229	0.167315		non-detox
tetur18g00480	chromosome_1:12375609-12426632	2355.71	2694.54	0.193879		non-detox
tetur18g01260	chromosome_1:12491974-12522696	8651.75	17888	1.04793		non-detox
tetur18g01990	chromosome_1:12462679-12491973	970.224	1032.25	0.0893971		non-detox
tetur18g03390	chromosome_1:12491974-12522696	5974.69	6447.07	0.109781		non-detox
tetur19g01070	chromosome_1:12491974-12522696	641.448	564.389	-0.184642		non-detox
tetur20g00570	chromosome_1:12375609-12426632	107.953	53.766	-1.00564		non-detox
tetur20g00830	chromosome_1:12491974-12522696	82.2649	74.1335	-0.150152	CYP(CYP407A1)	detox
tetur20g01060	chromosome_1:12462679-12491973	801.718	761.643	-0.0739799		non-detox
tetur20g01190	chromosome_1:12462679-12491973	37.1301	110.583	1.57447		non-detox
tetur20g01790	chromosome_1:12584900-12602421	2662.15	2026.22	-0.3938	DOG(DOG15)	detox
tetur20g03200	chromosome_1:12491974-12522696	138.479	115.4	-0.26303	CYP(CYP392B1)	detox
tetur21g01370	chromosome_1:12522697-12547156	1.90611	7.68034	2.01054		non-detox
tetur21g01410	chromosome_1:12491974-12522696	3521.36	8875.61	1.33371		non-detox
tetur21g01420	chromosome_1:12491974-12522696	379.253	607.87	0.680604		non-detox
tetur22g00420	chromosome_1:12462679-12491973	157.336	120.178	-0.38868	UGT(UGT202A8)	detox
tetur22g00460	chromosome_1:12375609-12426632	27.6624	20.8947	-0.404789	UGT(UGT202A9)	detox
tetur22g00510	chromosome_1:12375609-12426632	78.5306	60.1888	-0.38376	UGT(UGT202A11)	detox
tetur22g00750	chromosome_1:12491974-12522696	840.181	1144.37	0.445779		non-detox
tetur22g02340	chromosome_1:12547157-12584899	2197.54	2541.93	0.210035		non-detox
tetur22g02350	chromosome_1:12462679-12491973	56.2663	64.8597	0.205051		non-detox
tetur22g02500	chromosome_1:12375609-12426632	10.4689	6.35792	-0.719478		non-detox
tetur22g02790	chromosome_1:12491974-12522696	141.061	186.632	0.403878		non-detox
tetur22g03073	chromosome_1:12491974-12522696	318.497	428.38	0.427611		non-detox
tetur23g00350	chromosome_1:12491974-12522696	40.6743	36.2739	-0.165185		non-detox
tetur23g02070	chromosome_1:12375609-12426632	2196.69	2531.53	0.204675		non-detox
tetur23g91443	chromosome_1:12462679-12491973	12.9217	5.01446	-1.36563		non-detox
tetur24g01750	chromosome_1:12375609-12426632	5636.03	5504.61	-0.0340387		non-detox
tetur26g01420	chromosome_1:12462679-12491973	15.3917	18.2962	0.249397		non-detox
tetur26g01490	chromosome_1:12375609-12426632	1617.68	1930.16	0.254793	GST(GSTd11)	detox
tetur26g02801	chromosome_1:12522697-12547156	529.679	1098.05	1.05175	GST(GSTd09)	detox
tetur26g02802	chromosome_1:12375609-12426632	96.755	128.604	0.410532	GST(GSTd10)	detox
tetur27g00220	chromosome_1:12462679-12491973	1801.96	4330.96	1.26512	CYP(CYP392E11(.CYP392EnP))	detox
tetur27g00640	chromosome_1:12491974-12522696	36.8651	33.8374	-0.123637		non-detox
tetur28g00940	chromosome_1:12462679-12491973	886.368	940.576	0.0856384		non-detox
tetur28g01330	chromosome_1:12491974-12522696	12.5031	287.622	4.52381		non-detox
tetur28g01710	chromosome_1:12547157-12584899	222.306	159.363	-0.48023	SDR	detox
tetur28g01730	chromosome_1:12547157-12584899	13530.9	10410.2	-0.378261	SDR	detox
tetur28g01760	chromosome_1:12491974-12522696	55091.9	98475	0.837917		non-detox
tetur28g02510	chromosome_1:12375609-12426632	711.833	1297.44	0.866058		non-detox
tetur28g02540	chromosome_1:12491974-12522696	11285	12556.5	0.154023		non-detox
tetur29g00220	chromosome_1:12375609-12426632	135.42	497.931	1.8785	GST(GSTd14)	detox
tetur29g00930	chromosome_1:12462679-12491973	512.812	1021.3	0.993906	CCE(CCE58)	detox
tetur30g00740	chromosome_1:12462679-12491973	13.9518	18.5238	0.408924		non-detox
tetur30g01680	chromosome_1:12462679-12491973	412.783	333.916	-0.305896		non-detox
tetur30g02040	chromosome_1:12522697-12547156	176.772	159.721	-0.146338		non-detox
tetur31g00680	chromosome_1:12375609-12426632	223.622	144.065	-0.634343	lipocalins	detox
tetur31g01850	chromosome_1:12522697-12547156	125.71	187.107	0.573756		non-detox
tetur31g02020	chromosome_1:12491974-12522696	44.6331	150.268	1.75136		non-detox
tetur32g00320	chromosome_1:12375609-12426632	2544.37	2671.76	0.070487		non-detox
tetur36g00260	chromosome_1:12491974-12522696	133.185	231.469	0.797393		non-detox
tetur38g00723	chromosome_1:12491974-12522696	191.088	274.508	0.522612		non-detox
tetur40g00030	chromosome_1:12491974-12522696	24.003	55.4992	1.20925		non-detox

## Sheet: Fig. 3d
gene	log2FC (A-NIL-HS1(RR) vs. A-NIL-HS1(SS))	log2FC (B-NIL-HS1(RR) vs. B-NIL-HS1(SS))	detox_family (name)	gene_label	label
tetur01g00490	1.79622	1.54604	DOG(DOG1)	detox	A-NIL-HS1, eQTL-HS1
tetur01g02110	0.504236	0.0442353		non-detox	A-NIL-HS1
tetur01g02470	0.725675	1.32638	GST(GSTd02)	detox	A-NIL-HS1, B-NIL-HS1
tetur01g02480	0.56311	0.886854	GST(GSTd03)	detox	B-NIL-HS1
tetur01g02500	0.568258	1.4725	GST(GSTd04)	detox	A-NIL-HS1, B-NIL-HS1, eQTL-HS1
tetur01g02610	6.42435	5.21488		non-detox	A-NIL-HS1, B-NIL-HS1, eQTL-HS1
tetur01g02990	0.593376	-0.0764346		non-detox	A-NIL-HS1
tetur01g03490	0.628017	0.187756		non-detox	A-NIL-HS1
tetur01g05480	0.647612	0.666177		non-detox	A-NIL-HS1, eQTL-HS1
tetur01g06570	0.895806	0.366076		non-detox	A-NIL-HS1
tetur01g06600	1.47227	0.854306		non-detox	A-NIL-HS1, eQTL-HS1
tetur01g06610	0.393606	2.02913		non-detox	B-NIL-HS1
tetur01g08030	-0.237942	-1.16197		non-detox	B-NIL-HS1
tetur01g08350	0.371295	-1.1658		non-detox	B-NIL-HS1, eQTL-HS1
tetur01g09820	0.536072	0.0741132		non-detox	A-NIL-HS1
tetur01g09940	-0.721902	0.0889917		non-detox	A-NIL-HS1
tetur01g11400	-0.358587	-0.596495		non-detox	B-NIL-HS1
tetur01g11460	-0.0380661	-1.06684		non-detox	B-NIL-HS1
tetur01g11850	-1.14574	-0.258916		non-detox	A-NIL-HS1
tetur01g11890	-0.555905	0.158142		non-detox	A-NIL-HS1
tetur01g12410	-2.34983	-1.78221		non-detox	A-NIL-HS1, eQTL-HS1
tetur01g12600	-0.67325	-0.465161		non-detox	A-NIL-HS1
tetur01g12970	0.533423	0.280521		non-detox	A-NIL-HS1
tetur01g13280	-0.505701	-0.177501		non-detox	A-NIL-HS1
tetur01g15250	0.991475	0.31211		non-detox	A-NIL-HS1
tetur01g15760	1.06731	0.735903		non-detox	A-NIL-HS1, B-NIL-HS1, eQTL-HS1
tetur01g16874	0.713722	-0.324637		non-detox	A-NIL-HS1
tetur02g01050	0.509146	0.033296		non-detox	A-NIL-HS1
tetur02g01270	-0.589478	-0.886508	SDR	detox	B-NIL-HS1
tetur02g01290	-0.392111	-0.776293	SDR	detox	B-NIL-HS1
tetur02g01310	0.0929979	0.7766	UGT(UGT201F1)	detox	B-NIL-HS1
tetur02g02090	-0.455643	0.563181		non-detox	B-NIL-HS1
tetur02g02180	-0.618152	-0.042274		non-detox	A-NIL-HS1
tetur02g02780	0.101234	0.813681		non-detox	B-NIL-HS1
tetur02g02800	-0.410636	-0.790704		non-detox	B-NIL-HS1
tetur02g03930	-0.811887	-0.159452		non-detox	A-NIL-HS1
tetur02g04210	-1.1646	-0.245178		non-detox	A-NIL-HS1
tetur02g07750	-0.72009	0.232264	MFS	detox	A-NIL-HS1
tetur02g07760	-0.831855	0.0366419	MFS	detox	A-NIL-HS1
tetur02g07780	-0.551083	-0.911404		non-detox	B-NIL-HS1
tetur02g09300	-1.01646	-1.92814		non-detox	B-NIL-HS1
tetur02g09830	2.84304	3.391	UGT(UGT204B1)	detox	A-NIL-HS1, B-NIL-HS1, eQTL-HS1
tetur02g09850	1.6692	1.92665	UGT(UGT204B2)	detox	A-NIL-HS1, B-NIL-HS1, eQTL-HS1
tetur02g09870	0.577259	0.386748	CCE(CCE17)	detox	A-NIL-HS1, eQTL-HS1
tetur02g10560	-0.200603	0.756506		non-detox	B-NIL-HS1
tetur02g10760	-0.528452	-0.871098		non-detox	A-NIL-HS1
tetur02g10770	-0.632011	0.0128743		non-detox	A-NIL-HS1
tetur02g10940	-0.688843	-0.747768		non-detox	A-NIL-HS1, eQTL-HS1
tetur02g11120	1.21381	0.352644		non-detox	A-NIL-HS1
tetur02g11530	-1.01628	0.855703		non-detox	A-NIL-HS1
tetur02g11810	0.588353	0.078821		non-detox	A-NIL-HS1
tetur02g12320	-0.652961	0.208354	PLAT	detox	A-NIL-HS1
tetur02g13400	0.657353	-0.0595573		non-detox	A-NIL-HS1
tetur02g13830	-0.587217	0.466958		non-detox	A-NIL-HS1
tetur02g13890	-1.70177	-0.75463		non-detox	A-NIL-HS1
tetur02g14000	-0.52808	0.428128		non-detox	A-NIL-HS1
tetur02g14310	-1.44045	2.05514		non-detox	B-NIL-HS1
tetur02g14540	2.56198	4.58716		non-detox	A-NIL-HS1, B-NIL-HS1, eQTL-HS1
tetur02g14721	-1.08182	-0.645714		non-detox	A-NIL-HS1, B-NIL-HS1
tetur02g14791	-0.116934	-0.873992		non-detox	B-NIL-HS1
tetur02g14811	-0.207614	-1.0735		non-detox	B-NIL-HS1
tetur03g00120	-0.549504	-0.15922		non-detox	A-NIL-HS1
tetur03g00800	5.94445	3.92014	CYP	detox	B-NIL-HS1, eQTL-HS1
tetur03g00950	4.98171	4.31379		non-detox	A-NIL-HS1, B-NIL-HS1
tetur03g00970	7.59557	8.0659	CYP(CYP392A11)	detox	A-NIL-HS1, B-NIL-HS1, eQTL-HS1
tetur03g02400	-0.538825	-0.316627		non-detox	A-NIL-HS1
tetur03g02750	0.364326	-0.667737		non-detox	B-NIL-HS1
tetur03g02820	1.18452	-0.359845	MFS	detox	A-NIL-HS1
tetur03g02880	-1.73502	-4.92954	MFS	detox	B-NIL-HS1
tetur03g03170	1.21546	0.0026728		non-detox	A-NIL-HS1
tetur03g03850	0.659892	-0.123609		non-detox	A-NIL-HS1
tetur03g04360	3.77934	3.64831	MFS	detox	B-NIL-HS1, eQTL-HS1
tetur03g04990	6.2433	6.21903	CYP(CYP392D2)	detox	A-NIL-HS1, B-NIL-HS1, eQTL-HS1
tetur03g05000	0.519366	0.586493	CYP(CYP392D3)	detox	A-NIL-HS1, eQTL-HS1
tetur03g05020	3.91876	3.54545	CYP(CYP392D5p)	detox	A-NIL-HS1, B-NIL-HS1, eQTL-HS1
tetur03g05030	1.20037	1.42265	CYP(CYP392D6)	detox	B-NIL-HS1
tetur03g05040	4.06823	4.46685		non-detox	A-NIL-HS1, B-NIL-HS1, eQTL-HS1
tetur03g05070	6.8092	6.88109	CYP(CYP392D8)	detox	A-NIL-HS1, B-NIL-HS1, eQTL-HS1
tetur03g05100	2.60415	1.99156	CYP(.CYP392D9P)	detox	A-NIL-HS1, B-NIL-HS1, eQTL-HS1
tetur03g05110	2.679	2.45069	CYP(CYP392D10p)	detox	A-NIL-HS1, B-NIL-HS1, eQTL-HS1
tetur03g05440	0.536369	-0.0223381		non-detox	A-NIL-HS1
tetur03g05900	0.631928	0.201797		non-detox	A-NIL-HS1
tetur03g06180	0.620298	-0.0342392		non-detox	A-NIL-HS1
tetur03g07950	-0.998793	2.38443		non-detox	B-NIL-HS1
tetur03g08010	0.164487	3.40088		non-detox	B-NIL-HS1
tetur03g09380	0.638467	0.00427859		non-detox	A-NIL-HS1
tetur03g09510	4.01344	7.69458		non-detox	A-NIL-HS1, B-NIL-HS1, eQTL-HS1
tetur03g09770	-0.358361	0.849556		non-detox	B-NIL-HS1
tetur03g09951	3.03209	2.33847		non-detox	A-NIL-HS1, B-NIL-HS1, eQTL-HS1
tetur03g09961	1.03149	2.09621	CYP(CYP392D7)	detox	B-NIL-HS1
tetur03g09997	-1.06519	3.39856		non-detox	B-NIL-HS1
tetur03g10143	1.2297	-0.171679		non-detox	A-NIL-HS1
tetur04g00320	0.635637	0.137936		non-detox	A-NIL-HS1
tetur04g00790	-1.16807	-1.32811		non-detox	A-NIL-HS1
tetur04g02440	-1.39273	-0.425022	MFS	detox	A-NIL-HS1
tetur04g03050	-0.0434325	0.772076		non-detox	B-NIL-HS1
tetur04g05540	0.380659	2.33288	ABC(ABCC-13)	detox	B-NIL-HS1
tetur04g05820	-0.130004	-1.33448		non-detox	B-NIL-HS1
tetur04g05980	-0.675974	0.182884	lipocalins	detox	A-NIL-HS1
tetur04g06430	-0.607179	0.188499		non-detox	A-NIL-HS1
tetur04g06580	-0.334942	-0.861508		non-detox	B-NIL-HS1
tetur04g06840	0.553371	-0.0647508		non-detox	A-NIL-HS1
tetur04g07030	-1.27884	-0.580436		non-detox	A-NIL-HS1, eQTL-HS1
tetur04g07050	-1.41745	0.585058		non-detox	A-NIL-HS1, eQTL-HS1
tetur04g07580	0.118668	-0.506322		non-detox	B-NIL-HS1
tetur04g07690	-0.636412	0.458034		non-detox	A-NIL-HS1
tetur04g08530	0.0478527	-1.03022	SDR	detox	B-NIL-HS1
tetur04g08690	0.035547	-1.95655		non-detox	B-NIL-HS1
tetur04g08880	-0.598372	0.0608871		non-detox	A-NIL-HS1
tetur04g92275	0.17122	-1.78852		non-detox	B-NIL-HS1
tetur05g00090	1.04246	1.17065	UGT(UGT204A5)	detox	A-NIL-HS1, B-NIL-HS1, eQTL-HS1
tetur05g01130	0.55814	0.0637731		non-detox	A-NIL-HS1
tetur05g01720	-2.90655	-1.20935		non-detox	A-NIL-HS1, eQTL-HS1
tetur05g02100	-0.210664	-0.656948		non-detox	B-NIL-HS1
tetur05g02140	-0.478663	-1.14732		non-detox	B-NIL-HS1
tetur05g02400	-0.360297	-0.59015		non-detox	B-NIL-HS1
tetur05g05020	-0.594903	0.0371058	UGT(UGT201B7)	detox	A-NIL-HS1
tetur05g05050	-0.933282	-0.590731	UGT(UGT201B9)	detox	A-NIL-HS1
tetur05g05100	-0.821489	-2.5465		non-detox	B-NIL-HS1
tetur05g05210	-0.703829	0.11061	GST(GSTm05)	detox	A-NIL-HS1, eQTL-HS1
tetur05g05240	-1.00806	-0.641797	GST(GSTm07)	detox	A-NIL-HS1, eQTL-HS1
tetur05g05260	-1.55458	-2.4648	GST(GSTm09)	detox	A-NIL-HS1, B-NIL-HS1
tetur05g05270	-1.87744	-1.35699	GST(GSTm10)	detox	A-NIL-HS1, eQTL-HS1
tetur05g05290	-0.828074	0.00225948	GST(GSTm11)	detox	A-NIL-HS1, eQTL-HS1
tetur05g05450	0.310005	-0.703162		non-detox	B-NIL-HS1
tetur05g06720	0.575906	0.117865		non-detox	A-NIL-HS1
tetur05g08420	1.20503	0.546529		non-detox	A-NIL-HS1
tetur06g00300	0.803641	0.040981		non-detox	A-NIL-HS1
tetur06g01610	-1.32552	-0.0517458	lipocalins	detox	A-NIL-HS1
tetur06g01690	2.80455	1.72684		non-detox	A-NIL-HS1, B-NIL-HS1
tetur06g02040	-0.398086	1.23803		non-detox	B-NIL-HS1
[truncated: 245 more rows]

[truncated: 24 more sheets: Fig. 3e, Fig. 4a, Fig. 4b, Fig. 4c, Fig. 4d, Fig. 5a, Fig. 5b, Fig. 5c, Fig. 5d, Fig. 5e, Suppl Fig 1, Suppl Fig 2, Suppl Fig 3, Suppl Fig 4, Suppl Fig 5, Suppl Fig 6, Suppl Fig 7, Suppl Fig 8, Suppl Fig 9, Suppl Fig 10 …]
